# Supplementary material for: Adaptive Evolution and Transcriptomic Specialization of P450 Detoxification Genes in the Colorado Potato Beetle Across Developmental Stages and Tissues
Source: Insects. 2025 Jun 9;16(6):608. doi: 10.3390/insects16060608 (PMC12193396; doi:10.3390/insects16060608)
Supplement: Supplementary file 1 [file insects-16-00608-s001.zip › Table S1.xlsx]

## Sheet: Sheet1
Table S1. Accession Number of RNA-seq Datasets
Accession number	Body parts	Bases	Size(MB)
SRR27675957	yellow fat body larva	6760602300	2184
SRR27675955	yellow fat body larva	6936393300	2225
SRR27675959	white fat body larva	6190103400	2016
SRR27675958	white fat body larva	7106613900	2282
SRR27675962	testis	7146176400	2344
SRR27675961	testis	6645031800	2123
SRR27675960	testis	6030123300	1965
SRR27675965	ovaries	7074666600	2274
SRR27675964	ovaries	6210039000	2007
SRR27675963	ovaries	6819166200	2228
SRR27675975	midgut male	6891464400	2225
SRR27675974	midgut male	7127883300	2317
SRR27675973	midgut male	6525223200	2131
SRR27675979	midgut larva	6222524400	2040
SRR27675977	midgut larva	6098057400	1988
SRR27675976	midgut larva	7024221000	2266
SRR27675982	midgut female	6014095800	1930
SRR27675981	midgut female	6528862800	2098
SRR27675980	midgut female	6155667300	2008
SRR27675969	malpighian tubule male	6588174900	2120
SRR27675968	malpighian tubule male	5988752100	1962
SRR27675966	malpighian tubule male	6732328500	2139
SRR27675972	malpighian tubule female	6568051200	2124
SRR27675971	malpighian tubule female	6547239600	2102
SRR27675970	malpighian tubule female	5948199000	1950
SRR27675984	l3 instar larva	6955737300	2214
SRR27675987	l3 instar larva	6908559000	2220
SRR27675983	l3 instar larva	5927750100	1935
SRR27675988	l2 instar larva	6947587800	2231
SRR27675986	l2 instar larva	7235893500	2359
SRR27675985	l2 instar larva	6855793800	2208
SRR27675992	l1 instar larva	6303641100	2079
SRR27675991	l1 instar larva	6966582600	2236
SRR27675990	l1 instar larva	7269406500	2283
SRR27675998	hindgut male	6821049300	2242
SRR27675997	hindgut male	6292836600	2028
SRR27675996	hindgut male	6322749300	2062
SRR27676002	hindgut larva	7302670800	2385
SRR27676001	hindgut larva	6820910700	2205
SRR27675999	hindgut larva	6865992600	2190
SRR27676005	hindgut female	6719631600	2150
SRR27676004	hindgut female	6717629700	2159
SRR27676003	hindgut female	6758436600	2142
SRR27675995	hemolymph	6526809000	2100
SRR27675994	hemolymph	6778877400	2166
SRR27675993	hemolymph	5838663900	1813
SRR27675989	genital ducts	5942027100	1956
SRR27675978	genital ducts	6812377200	2190
SRR27675967	genital ducts	5980463100	1961
SRR27676008	fertilized egg	7317897000	2326
SRR27676007	fertilized egg	6848562300	2175
SRR27676006	fertilized egg	5935820700	1947
SRR27676010	fat body male	6573417900	2105
SRR27676009	fat body male	6737373000	2160
SRR27675951	fat body male	6867838800	2224
SRR27675956	fat body female	7020800100	2254
SRR27675953	fat body female	6884416500	2152
SRR27675952	fat body female	6981600900	2239
SRR27676012	aedeagus	6681599700	2122
SRR27676011	aedeagus	6592045200	2104
SRR27676000	aedeagus	6027372600	1958
SRR7127662	whole_adult	5443386480	1694
SRR7127661	whole_adult	5867524404	1807
SRR7127660	whole_adult	5452726860	1672
SRR7127659	whole_adult	6187319712	1973
