# Supplementary material for: Adaptive Evolution and Transcriptomic Specialization of P450 Detoxification Genes in the Colorado Potato Beetle Across Developmental Stages and Tissues
Source: Insects. 2025 Jun 9;16(6):608. doi: 10.3390/insects16060608 (PMC12193396; doi:10.3390/insects16060608)
Supplement: Supplementary file 1 [file insects-16-00608-s001.zip › Table S2.xlsx]

## Sheet: Sheet1
Table S2. Expression Matrix of Developmental Stages and Tau index
Geneid	Fertilized egg	L1	L2	L3	Adult	Tau
Ldec000140	37.7463	12.4411	11.99	7.80546	0	0.786492
Ldec000150	3.50111	5.38189	5.25453	2.91963	0.183296	0.449144
Ldec000160	41.0552	28.6948	24.8957	19.1256	13.1959	0.476851
Ldec000170	7.08677	1.7433	2.21482	2.48346	0.848036	0.742844
Ldec000190	13.7083	5.74467	11.8263	3.77156	23.5009	0.627133
Ldec000200	0	0.117535	0.0641692	0.123252	0.333356	0.771299
Ldec000210	17.4162	14.8799	14.3936	28.3797	0.704864	0.582496
Ldec000220	0	0	0.0246716	0	0	1
Ldec000230	0.290766	0.469752	0.209067	0	0	0.733991
Ldec000250	0.12882	0.936531	0.648374	0.106987	0.0830717	0.741799
Ldec000270	0.0265892	0	0.0203091	0	0.0548649	0.786301
Ldec000280	95.0022	49.9609	106.457	96.1264	36.5804	0.347927
Ldec000300	28.994	20.076	15.0215	25.2767	6.44648	0.42384
Ldec000310	23.2663	6.9677	7.10441	2.37884	31.8594	0.68834
Ldec000320	0	0.119933	0.0773663	0	0	0.83873
Ldec000350	0.514431	0.0465674	0	0.0346188	0	0.960546
Ldec000370	0.0926083	0.00723551	0.0211484	0	0.0229275	0.861483
Ldec000380	48.4024	12.1502	15.9955	12.0787	14.9471	0.715038
Ldec000390	0.562149	0	0	0	0	1
Ldec000450	0.148566	0	0	0	0	1
Ldec000540	33.9188	19.9332	13.2293	9.46996	6.45438	0.638203
Ldec000550	0.109428	0	0	0	0	1
Ldec000590	0.247152	10.0301	4.98669	9.72513	5.08511	0.500401
Ldec000610	10.6038	2.86766	3.12242	3.20245	2.69929	0.719634
Ldec000640	0.0411369	0.0690617	0.100929	0.0388596	0	0.630785
Ldec000650	1.02048	0.0732309	0.278195	0.217764	0.138929	0.826524
Ldec000670	9.56197	3.73031	5.55866	2.41265	4.64739	0.572551
Ldec000680	0.200579	0.0470138	0.0427795	0.0793612	0.634271	0.854268
Ldec000690	22.5105	18.0201	17.6116	35.3873	12.1482	0.503421
Ldec000730	0.16569	0.370887	0.180676	0.104345	0	0.696194
Ldec000740	0.058048	0.511791	0.159073	0.294006	0	0.750324
Ldec000750	0	0	0.0217455	0	0.216385	0.974876
Ldec000760	52.5167	25.1339	50.4603	58.3955	18.267	0.373334
Ldec000850	0.0896634	0.0724287	0.0301058	0.0693902	0	0.520639
Ldec000870	17.1136	8.71374	7.85469	14.6392	10.8081	0.386223
Ldec000880	6.69996	1.89774	2.827	0.98154	20.6876	0.850077
Ldec000900	0.178933	0.0495195	0.03275	0	0	0.885055
Ldec000930	53.6048	12.6763	17.4403	10.9935	10.0134	0.761572
Ldec001040	0.261553	0	0	0	0	1
Ldec001160	0.0634086	0	0.038614	0	0	0.847757
Ldec001170	0.0471148	0	0.0105463	0	0	0.944039
Ldec001190	0.0866013	0.0254512	0.0246271	0	0	0.855434
Ldec001210	0.612277	0	0	0	0	1
Ldec001260	0.0678453	0	0	0	0	1
Ldec001300	0.521201	0.226135	0.30785	2.90563	0	0.909212
Ldec001390	0.433006	0.0253732	0	0.0571079	0.0221712	0.939578
Ldec001410	0.284945	0	0	0	0	1
Ldec001430	0.344126	0.0905476	0	0	0	0.934219
Ldec001490	0.587487	1.31653	0.694945	14.0943	0.0490295	0.953031
Ldec001510	38.9315	13.5479	12.4044	17.7363	13.7933	0.630877
Ldec001550	1.18519	1.90094	1.27262	1.15493	1.45356	0.333711
Ldec001610	3.7697	7.5707	3.84484	3.01133	1.43238	0.601812
Ldec001620	0	0	0	0	0.0909989	1
Ldec001630	0.0396565	0	0	0	1.09461	0.990943
Ldec001640	2.92368	5.81876	3.43399	2.99687	13.4565	0.718105
Ldec001680	0	0	0	0	0.488295	1
Ldec001690	9.30107	1.79386	0.403296	0.123172	0.497654	0.924256
Ldec001720	0.331381	0	0.253112	0.10018	0	0.73347
Ldec001770	47.6217	32.459	16.4589	29.9115	31.6488	0.420023
Ldec001780	0.0374363	0	0	0.101856	0	0.908115
Ldec001850	49.4982	59.2527	15.4132	135.078	58.8783	0.661229
Ldec001860	93.2765	60.2054	47.6159	45.5045	21.9414	0.530248
Ldec001890	33.3865	52.3364	32.8033	24.3437	47.7541	0.339429
Ldec001900	266.843	36.9844	72.9773	22.7917	21.1146	0.855844
Ldec001920	0	0.0858338	0	0	0.0679964	0.801953
Ldec001930	0.944649	76.8237	52.3512	45.583	3.75748	0.666001
Ldec001940	3.18179	7.37555	10.7939	4.26912	28.933	0.778623
Ldec001960	14.3239	9.84055	9.23988	6.39775	37.2416	0.732812
Ldec001970	0.552229	0.191178	0.0567237	0.0629036	0.0461216	0.838415
Ldec001980	10.968	14.6158	14.3335	7.07553	9.3234	0.286725
Ldec002010	6.81564	3.02213	3.08495	1.03694	0.379403	0.724038
Ldec002020	5.71863	3.87745	4.3374	0.76973	0	0.607223
Ldec002030	1.95679	1.58067	1.61168	0.590961	0	0.516644
Ldec002040	63.2574	27.593	29.6234	13.908	33.0308	0.588367
Ldec002050	0.554581	0.404409	0	0.124839	0	0.76142
Ldec002070	24.4879	19.7111	18.9414	9.84473	36.3365	0.497852
Ldec002090	0.202188	0.596858	0	0	0.268143	0.802997
Ldec002100	0.466436	0.114743	0.050815	0.0225405	0.524645	0.688106
Ldec002120	0	0.106762	0.0950306	0	0	0.77747
Ldec002190	0.113257	0	0.0463124	0	0	0.897771
Ldec002220	4.31337	13.3424	13.9575	7.1807	2.0202	0.518955
Ldec002240	0.881387	0.0962231	0.0770849	0.0460932	0.405565	0.822732
Ldec002260	0.495746	16.0133	28.7878	11.5816	52.4311	0.728794
Ldec002300	0.386226	1.02157	0.598711	0.316949	0.268122	0.615786
Ldec002340	36.828	4.56999	8.33318	2.61291	2.21074	0.879665
Ldec002380	39.5933	4.40344	8.78336	4.81951	2.85922	0.868251
Ldec002390	0	29.072	1.70851	0	3.14426	0.958269
Ldec002450	0	2.07502	0	0.250331	0.386434	0.923282
Ldec002540	8.77185	0	0	0	0	1
Ldec002610	0.187051	0.114574	0	0.0565475	0	0.771291
Ldec002630	0.945516	2.04843	1.66112	13.5567	0	0.914155
Ldec002640	0.333854	1.05414	0.917428	6.64152	0	0.913219
Ldec002700	0.649583	3.67306	2.77417	2.84873	2.93494	0.373314
Ldec002710	0.487187	0.150271	0	0.0837849	0	0.879894
Ldec002740	0.0920977	0	0	0	0.720017	0.968022
Ldec002770	0.531597	0.282174	0.204594	0.0773635	0.244395	0.619766
Ldec002780	128.822	58.1144	69.3338	86.5699	193.534	0.557133
Ldec002790	0.565378	0.17882	0.108477	0.536633	0.242437	0.528471
Ldec002810	0.0936915	0.0826049	0.256749	0	0.0772137	0.753154
Ldec002820	23.3852	8.88176	9.01449	7.43594	19.4587	0.521163
Ldec002830	22.9357	13.7981	14.2023	11.1283	55.6443	0.721156
Ldec002840	11.4329	10.6223	7.55281	1.9712	22.2216	0.644725
Ldec002850	63.3747	53.3735	56.0524	43.3362	122.497	0.558894
Ldec002860	16.2487	16.3214	14.4004	13.7661	55.4237	0.726035
Ldec002870	30.4936	15.478	16.3281	12.4582	40.058	0.53344
Ldec002880	0.0788899	0.116441	0	0	0.281962	0.826811
Ldec002910	0.0798864	0	0.061018	0.0351597	0.177443	0.751942
Ldec002930	0	0.128413	0.186382	1.00237	0	0.921487
Ldec003030	0.262643	0.134765	0.59751	0.93118	0.163913	0.688881
Ldec003040	10.2053	7.83671	8.42551	7.01268	9.66029	0.193185
Ldec003050	47.104	35.6307	47.7122	40.4558	99.9039	0.572332
Ldec003080	175.154	104.701	142.626	78.8246	165.11	0.298817
Ldec003090	25.6794	18.2829	20.499	48.3718	40.0398	0.459907
Ldec003100	0.0512685	0.142322	0.469183	0.0851584	1.09664	0.829494
Ldec003110	0.396267	0.658528	0.997822	0.151321	1.24939	0.558998
Ldec003120	0.23217	0.322253	0.849881	0.568973	0.375486	0.559091
Ldec003260	90.7497	131.55	146.994	130.89	192.132	0.349166
Ldec003270	126.015	223.079	194.836	145.035	255.574	0.326062
Ldec003410	3.93805	1.28498	1.43702	1.52235	0	0.730555
Ldec003430	171.333	62.5577	51.1785	97.5207	320.907	0.701946
Ldec003440	4.29963	3.58326	2.90391	4.85631	9.19652	0.574755
Ldec003450	47.2579	26.2747	25.4084	61.0352	85.1917	0.530541
Ldec003460	24.139	10.04	8.2526	5.69147	35.0133	0.656394
Ldec003470	2.55434	2.54338	0.408408	0.134693	1.93964	0.508079
Ldec003480	4.32668	3.39444	2.43494	1.63747	19.5147	0.848915
Ldec003500	15.8547	6.29988	9.0526	8.10581	17.7752	0.447082
Ldec003510	6.29992	2.64654	3.05121	6.52565	18.1229	0.744477
Ldec003520	9.67668	3.09634	3.42007	7.30507	15.7274	0.626478
Ldec003530	42.6201	18.1832	21.2214	15.061	52.5442	0.538075
Ldec003540	14.5922	14.5336	18.514	8.72668	73.2256	0.807559
Ldec003550	57.3037	7.82223	19.3237	9.56096	85.1337	0.723933
Ldec003590	8.52039	16.8756	9.34626	10.6681	31.08	0.63473
Ldec003600	95.5667	90.4381	97.1014	70.4095	107.872	0.180703
Ldec003610	117.547	204.783	255.965	74.7777	50.3558	0.562964
Ldec003650	0.0877876	0.0675671	0	0	0	0.807584
Ldec003660	164.889	272.799	339.756	102.149	64.1938	0.55554
Ldec003680	0	0	0	0	0.693509	1
Ldec003720	0	0	0.0435709	0	0.236782	0.953997
Ldec003780	3.61252	0.617514	0.244856	0.33278	0.37537	0.891314
Ldec003790	4.26667	1.14885	0.694158	0	0.233149	0.87835
Ldec003800	2.4671	0.946621	0.0451553	0.102448	0.161819	0.872721
Ldec003900	28.9739	28.5305	27.2321	20.1064	64.2743	0.592205
Ldec003910	108.303	116.48	120.341	57.6503	164.632	0.388371
Ldec003920	1.96578	1.29008	1.81553	0.607731	32.4699	0.956274
Ldec003930	23.2008	15.404	11.4954	26.1558	80.0817	0.761943
Ldec003940	85.8341	76.0042	75.1507	69.7632	217.337	0.647146
Ldec003950	5.99878	2.49321	3.11096	1.38033	10.623	0.694454
Ldec003960	77.3097	63.4797	56.2371	70.357	134.167	0.501772
Ldec003970	28.6376	32.3862	27.5169	26.1004	83.5904	0.657134
Ldec003980	2.65213	3.03915	4.86665	1.2649	95.0288	0.968897
Ldec003990	0.440691	0.206805	0.0519422	0	0.0879392	0.803328
Ldec004010	22.9039	8.09437	8.6628	8.41646	23.5884	0.490454
Ldec004030	269.309	183.075	221.387	56.8281	281.319	0.350738
Ldec004040	9.91025	1.56477	3.30836	3.61157	14.6272	0.685603
Ldec004050	43.0823	38.1721	47.2034	17.462	85.1162	0.57141
Ldec004060	2.82122	1.15025	0.593299	0.365521	0.457584	0.772558
Ldec004070	0.38403	9.77173	18.8374	16.7918	17.7262	0.407115
Ldec004190	21.0452	77.8169	124.384	64.6014	63.5175	0.543788
Ldec004200	33.616	39.1656	48.1378	21.2365	110.142	0.677336
Ldec004210	182.25	77.6605	105.538	84.407	144.854	0.434212
Ldec004220	4.8627	0.994435	0.885164	1.1115	17.0709	0.884982
Ldec004240	32.3961	23.9584	21.0008	31.0043	93.3691	0.709862
Ldec004250	2.38205	72.4939	55.5591	80.1855	51.9141	0.431477
Ldec004280	30.2866	6.84359	8.39845	4.02914	19.6476	0.678746
Ldec004310	0	0.0568974	0	0	0.0450734	0.801953
Ldec004350	0.0586559	0.010822	0	0.0116925	0	0.90404
Ldec004450	117.624	29.9753	54.5679	77.9414	190.876	0.633127
Ldec004470	114.669	21.1272	31.6542	176.156	154.939	0.542466
Ldec004490	62.9184	53.3183	58.7421	34.1097	138.453	0.622457
Ldec004500	26.583	10.7439	12.1919	10.1669	2.63591	0.663896
Ldec004510	0.225241	0.215027	0.104938	0.396166	0	0.655948
Ldec004520	32.3456	21.3737	24.898	20.5622	44.1705	0.438655
Ldec004530	183.182	124.86	109.668	51.5446	120.844	0.444656
Ldec004670	0	0	0	0	0.0191483	1
Ldec004720	0.220436	0	0	0	0	1
Ldec004760	0.0332938	0.0885728	0.203125	0.309716	0.0511087	0.696415
Ldec004790	0.0374328	0.105287	0.095804	0	0	0.683633
Ldec004850	0.0939662	0.940193	2.59648	2.37964	0	0.671306
Ldec004860	0	0	0	0.0729239	0.115855	0.84264
Ldec004870	0.462582	0.240214	0.332607	0.39519	0	0.476843
Ldec005100	0.18963	0.186595	0	0.0978358	0	0.625018
Ldec005210	52.8673	5.31743	10.4826	3.07187	10.9476	0.858989
Ldec005240	3.7739	1.68985	0.455601	7.18417	17.0324	0.807668
Ldec005250	1.85972	1.31447	0.208143	6.43551	5.13054	0.669301
Ldec005260	12.444	31.5117	27.4032	35.8202	59.5616	0.550133
Ldec005270	0	0.0307075	0	0	0.110417	0.930474
Ldec005280	0	0.0444406	0	0	0.0704105	0.842209
Ldec005290	0	0.221286	0.687794	0.127121	0	0.873361
Ldec005300	6.37486	8.86388	11.0075	7.66548	9.83084	0.256526
Ldec005310	0.107124	0	0	0	0.258919	0.896566
Ldec005320	15.9949	8.5444	10.9551	7.3939	27.2913	0.607125
Ldec005330	129.343	115.154	104.039	52.4437	229.792	0.563757
Ldec005450	0.0275794	0	0.0740815	0.0640308	0	0.690847
Ldec005470	0.202198	0.0848639	0	0	0.150848	0.708564
Ldec005510	20.5988	6.09282	8.1255	6.73712	8.28826	0.64508
Ldec005530	1.91032	0.265153	0.0233243	1.74477	1.27756	0.566721
Ldec005550	0.0593399	0	0	0	0.017346	0.926921
Ldec005770	3.70868	0.142658	0.51718	0	133.345	0.99181
Ldec005810	0	0.12073	0	0	0.0280456	0.941925
Ldec005880	0	0	0	0.035022	0	1
Ldec005890	1.33695	1.86715	1.00929	0.905262	6.0424	0.788219
Ldec005910	0.283562	0	0	0	0	1
Ldec005940	0.0641382	0	0	0	0	1
Ldec005950	0	0	0	0	0.507127	1
Ldec005960	0	0	0	0	0.15177	1
Ldec005970	0.0606966	0	0	0	0.265457	0.942838
Ldec005990	0.0320691	0	0	0	0	1
Ldec006000	0.0210252	0	0	0	7.6012	0.999308
Ldec006020	2.52768	0.266905	0.177507	0.115068	0.520132	0.893221
Ldec006110	0.0387298	0	0.0110137	0.0136212	0	0.840982
Ldec006140	0.825458	1.01185	0.393028	0.285368	0	0.628438
Ldec006170	0.234624	0.162829	0.0858862	0	0	0.734985
Ldec006180	19.8334	7.75104	7.35618	15.2149	26.9928	0.535473
Ldec006230	17.4971	9.62399	4.57254	6.98324	6.52281	0.604183
Ldec006280	0.0817103	0.0342943	0	0	0	0.895073
Ldec006310	0	0	0.0615754	0.130178	0	0.881748
Ldec006320	168.304	51.335	34.7697	27.116	39.9902	0.772419
Ldec006360	0	0	0	0	0.737756	1
Ldec006370	212.582	63.6074	38.6499	36.9986	43.8014	0.784722
Ldec006380	61.4963	36.0771	45.4559	35.8829	83.9522	0.46722
Ldec006390	108.894	23.0306	29.1417	20.3085	91.7988	0.622844
Ldec006400	63.1109	19.9623	20.8764	39.9221	63.2674	0.431494
Ldec006410	0.0287119	0.101258	0	0.0564572	0	0.789722
Ldec006420	0.0562807	0.154017	0.10282	0.0395877	0.0278674	0.632255
Ldec006450	1.21934	0.128364	0.0249361	0	0.0378287	0.960813
Ldec006460	78.6405	2.82308	4.22921	1.01041	1.3499	0.970077
Ldec006570	0.0753837	0.055633	0.0542027	0	0	0.635744
Ldec006680	0.112451	0	0	0	0.140309	0.799637
Ldec006690	13.7903	11.1396	7.13115	9.30256	10.4321	0.311013
Ldec006700	34.6241	23.5661	17.4931	20.0917	45.003	0.467952
Ldec006750	0	0	0.0942624	0	0	1
Ldec006770	0	0.0626848	0.0148889	0.0276208	0.0290851	0.714465
Ldec006790	0	0	0	0.196557	58.7872	0.999164
Ldec006800	0.842097	0	0	0.190931	0.368772	0.833837
Ldec006810	1.3403	3.42261	2.26128	0.75778	737.336	0.997361
Ldec006820	13.2096	9.08063	7.72264	4.33194	33.7064	0.745265
Ldec006830	44.7716	22.6094	29.0655	13.2889	59.5401	0.539237
Ldec006880	0.202725	0	0.0593675	0	0	0.926788
Ldec006900	0.137817	0	0.0314725	0	0	0.942909
Ldec007010	167.356	49.5983	22.3909	31.2834	13.4709	0.825606
Ldec007020	32.2658	20.8526	19.4832	11.358	71.9734	0.708365
Ldec007030	23.4695	15.6134	20.395	11.9796	53.3746	0.665302
Ldec007040	22.0318	9.76954	11.9426	13.6631	62.1271	0.768993
Ldec007050	0.0605762	0	0.217779	0	1.86471	0.962681
Ldec007060	8.39373	5.59462	4.91842	5.94661	49.3808	0.874175
Ldec007070	91.482	54.7015	60.2043	48.7538	96.4489	0.338661
Ldec007090	0.242746	0	0	0	0	1
Ldec007110	0	0.185443	0.0903378	0.313036	0	0.779753
Ldec007120	33.5302	45.225	17.1343	30.5268	24.5121	0.41568
Ldec007140	0.0824509	0	0.0689873	0	0.133009	0.71536
Ldec007160	4.81417	5.71995	5.34259	1.86283	54.1719	0.918133
Ldec007170	22.2468	2.2412	1.55818	0.582286	7.42296	0.867345
Ldec007210	11.1445	37.8756	33.3995	30.7784	67.9941	0.583795
Ldec007230	21.4404	1.34198	1.34716	0.533677	6.49611	0.886675
Ldec007240	0.272081	0.0660839	0.231074	0.0593121	0	0.672459
Ldec007470	19.7408	14.5848	19.7175	17.53	117.716	0.847997
Ldec007480	25.9655	30.4807	16.189	20.2566	138.58	0.832421
Ldec007500	40.2432	44.5265	40.0564	17.5363	98.4963	0.63866
Ldec007520	17.423	9.55224	10.1549	10.126	28.877	0.590884
Ldec007530	22.4266	12.6913	14.7805	11.4855	55.4746	0.723369
Ldec007540	52.7587	43.4181	60.5756	17.876	86.9136	0.497696
Ldec007570	19.2113	12.8941	16.027	8.00319	22.3257	0.371403
Ldec007580	9.58935	10.3234	11.0536	6.68292	22.4074	0.579946
Ldec007590	95.4334	70.583	66.9016	34.2088	113.878	0.413568
Ldec007600	0.189041	0	0.175826	0.162627	0	0.552409
Ldec007610	125.404	233.473	325.805	117.617	166.989	0.506235
Ldec007620	0.420346	0.0653083	0.207992	0.0352807	0	0.816472
Ldec007630	46.4808	23.8109	60.4662	71.0865	7.52952	0.513665
Ldec007650	0.325941	0	0	0	0	1
Ldec007690	8.07488	2.66219	4.98731	3.36178	7.72152	0.420028
Ldec007700	15.44	11.6431	12.215	8.39369	22.415	0.468082
Ldec007720	4.46737	5.60327	9.93893	10.7821	3.40066	0.457199
Ldec007760	2.57047	0.777012	1.45301	1.77659	4.6733	0.648157
Ldec007790	0.222517	0.0280266	0.103481	0.0322007	0	0.816072
Ldec007840	0	0	0	0	0.0346602	1
Ldec008000	0.0170704	0.0414641	0.012274	0	0.00498995	0.792987
Ldec008030	0.089172	0	0.122182	0.0657533	0.928226	0.925366
Ldec008090	0.500664	0.0880132	0.0533908	0.066031	0	0.89642
Ldec008140	0.0606865	0	0	0	0	1
Ldec008290	0.275049	0.152239	0.197766	0.219313	0	0.482529
Ldec008330	0.203444	0.104389	0	0	0.257963	0.701669
Ldec008410	5.48051	100.742	81.0481	20.1406	30.6615	0.659201
Ldec008480	0.588637	0.0494109	0.0899213	0	1.27391	0.857139
Ldec008510	102.512	404.261	253.16	177.39	430.268	0.455383
Ldec008610	11.8946	4.64225	2.49651	2.77969	6.4373	0.656236
Ldec008630	2819.26	1619.86	1537.79	1169.32	2188.75	0.422214
Ldec008650	47.283	27.0556	28.8079	10.886	42.86	0.42046
Ldec008740	2.37538	0.132928	0.659347	5.75931	5.21317	0.636205
Ldec008760	37.405	0.951151	8.88968	0	0.659022	0.929823
Ldec008780	138.034	21.5844	48.1103	44.7211	46.5018	0.708554
Ldec008830	0.537798	0	0.0277806	0.0640308	0	0.957321
Ldec008890	0	0	0	0	0.158929	1
Ldec008900	0.0204701	0	0.0380782	0	0	0.865605
Ldec008950	0.156057	0	0	0.0457894	0.0691824	0.815818
Ldec008990	0.0862389	0.085093	0.0658701	0.0391063	0	0.449003
Ldec009000	0.246822	0.517963	0.329918	0.279813	0	0.586576
Ldec009010	0.258925	0.449361	0.167699	1.01296	0.856009	0.572543
Ldec009020	0	0.29225	0.0471312	0.543157	0	0.843792
Ldec009030	0.417123	0.0987792	0.0341136	0.0394031	0.177856	0.790139
Ldec009040	0.438538	0.164463	0.108768	0.0592304	0.0481881	0.783001
Ldec009050	0.370232	0	0	0	0	1
Ldec009060	29.2524	36.0753	38.5963	8.13344	86.5221	0.676217
Ldec009090	342.673	330.537	396.404	319.45	538.524	0.355152
Ldec009100	49.5516	33.3871	40.4148	14.286	29.6251	0.406109
Ldec009130	72.9265	35.1333	30.884	26.5431	116.352	0.644425
Ldec009140	104.84	80.9919	72.7697	123.097	106.531	0.258449
Ldec009150	13.3525	13.4096	13.5098	4.04769	19.5331	0.432764
Ldec009160	0.0912025	0.140391	0.0212067	0.0721705	2.66103	0.96947
Ldec009190	8.71141	1.43789	0.7969	5.11369	4.44181	0.661642
Ldec009240	22.1685	3.06234	40.586	5.177	10.91	0.745492
Ldec009270	184.934	157.568	169.373	61.7514	206.085	0.30414
Ldec009290	5.69943	4.58978	12.2515	3.04442	0.210292	0.723627
Ldec009300	62.9138	22.3811	23.9189	23.0469	56.0645	0.501654
Ldec009340	2.45224	0.859631	0.308766	3.69066	1.10327	0.68001
Ldec009390	13.2399	3.92026	2.47636	1.91204	1.04039	0.823468
Ldec009420	0.262469	0.0160769	0.0143103	0.0924147	0	0.883032
Ldec009490	0.0473339	0	0.0346541	0	0	0.81697
Ldec009500	184.534	144.356	166.144	99.6644	165.637	0.219924
Ldec009510	0.0424033	0.0171264	0.0310443	0	0.0136722	0.635389
Ldec009520	139.14	122.683	127.32	72.7981	55.8423	0.319671
Ldec009530	6.72475	3.80251	2.56013	2.234	3.5134	0.549796
Ldec009560	0	0	0	0.066814	0.0521879	0.804727
Ldec009690	0.302018	0	0	0	0	1
Ldec009730	0	0	0.088161	0	0.0271015	0.923148
Ldec009790	0.759163	0.256826	0.331346	0.196717	0	0.741528
Ldec009920	0.637465	0.215655	0.27823	0.165182	0	0.741528
Ldec010090	0.0818509	0	0.0588528	0	0	0.820244
Ldec010600	0	0.0868261	0.039503	0	0	0.886258
Ldec010640	0.266641	0	0	0	0	1
Ldec010770	18.8883	17.6689	11.7559	16.2831	0.195301	0.392437
Ldec010860	6.50103	3.60211	4.50364	6.78931	3.65569	0.327529
Ldec010870	0.344976	0.127296	0.189423	0	1.34851	0.877328
Ldec011130	0.175968	0.0407073	0.0644146	0	0	0.850652
Ldec011170	0	0	0	0	0.164191	1
Ldec011180	22.06	11.246	12.7772	4.58785	6.33116	0.604009
Ldec011240	0	0	0	0	0.0769418	1
Ldec011250	0	0	0	0	0.0370539	1
Ldec011400	95.6145	79.1655	81.8269	46.8298	12.5494	0.423802
Ldec011410	6.39858	2.80585	2.70087	2.68814	1.65007	0.615347
Ldec011430	0.734136	0.0843145	0.140185	0	0.0610224	0.902769
Ldec011460	3.76063	0.858515	1.6302	1.47944	2.27088	0.58524
Ldec011580	0	0	0	0	0.0495295	1
Ldec011670	17.4687	12.1233	12.8004	5.6308	6.7892	0.465562
Ldec011690	0	0	0	0	0.403931	1
Ldec011790	0.370065	0.199289	0.270932	0.393433	1.17856	0.738299
Ldec011800	0.0462151	0.0790448	0.0286563	0.0312099	0.14078	0.671249
Ldec011990	0.714797	0.24828	0.513129	0.151875	0	0.68058
Ldec012000	0.631379	0.221984	0.180231	0	0	0.84074
Ldec012010	6.84531	4.939	4.67594	6.76794	5.43014	0.203359
Ldec012110	16.0772	16.077	10.7364	13.9082	3.75592	0.308378
Ldec012220	0.0610736	0	0	0	0.0636439	0.760096
Ldec012280	0	0.0471614	0.0214569	0	0	0.886258
Ldec012290	0.880155	0.0763537	0	0	0.0709477	0.95816
Ldec012300	2.25092	0.700435	0.734234	0.325446	0.544955	0.743986
Ldec012330	0.103423	0.143551	0.0743634	0.0960461	0.0542685	0.428599
Ldec012350	0	0.0682769	0.186382	0.0768361	0.113749	0.652782
Ldec012360	0	0.0363122	0.0766131	0.12516	0.226734	0.737483
Ldec012440	0.170561	0.0459255	0.122637	0.0879976	0	0.623946
Ldec012620	17.8128	11.1885	11.993	9.61198	0	0.539747
Ldec012650	0	0.0101915	0.0107513	0	0.00952637	0.541499
Ldec012950	0.0337633	0.0266518	0.0276127	0.030621	0	0.371467
Ldec013100	0.0317777	0	0	0.0122963	0	0.903263
Ldec013280	0	0	0	0.11373	0	1
Ldec013290	60.2095	23.4684	30.4211	25.7588	22.9945	0.57381
Ldec013300	0.209885	0.0983903	0	0	0.413808	0.813757
Ldec013350	0.0774656	0	0.0322538	0	0	0.895909
Ldec013390	0.0853758	0.142202	0.206397	0.0283623	0	0.68999
Ldec013420	10.1999	7.03751	7.31926	17.7056	9.13122	0.524334
Ldec013430	2.80739	0	0.706968	0.271579	0.687994	0.851594
Ldec013440	10.007	7.00691	7.49082	15.8829	3.48306	0.559467
Ldec013480	0	0.221325	0.0281437	0.151457	1.50545	0.933421
Ldec013590	12.4864	11.1461	7.90862	2.73189	15.7938	0.457493
Ldec013600	21.184	13.0563	12.8195	4.84745	18.2335	0.422244
Ldec013670	16.484	34.1015	30.1264	30.5807	10.393	0.357916
Ldec013690	18.0891	27.7288	31.7828	29.1746	0.088021	0.409424
Ldec013880	6.71458	50.9342	26.3475	16.299	8.85961	0.714236
Ldec013900	18.7351	8.16123	7.03524	4.83934	11.0189	0.585608
Ldec014010	0.841583	0	0	0	0.0517935	0.984614
Ldec014020	2.11391	0	0	0	0.138011	0.983678
Ldec014030	5.95419	0.105414	0.262114	0.282118	0.0569403	0.970332
Ldec014040	1.78946	0	0	0	0.780847	0.89091
Ldec014050	0.0668945	0	0.0285345	0.0338813	0	0.766738
Ldec014150	0.0843223	0	0	0	0	1
Ldec014200	0	0.117774	0.170788	0	0.0340956	0.777692
Ldec014230	0.278154	0.329349	1.25115	0.394133	0.10201	0.779474
Ldec014240	1.20198	0.667343	0.691404	0.372084	0	0.640005
Ldec014290	0	0.0164523	0	0.0177756	0	0.768612
Ldec014530	0.130617	0	0.0498834	0	0	0.904524
Ldec014540	1.03586	0.63781	0.722582	0.152763	0	0.634806
Ldec014600	0.374147	0.120892	0.107608	0	0	0.847319
Ldec014630	3.31474	0.582708	0.256918	0.475263	0.107865	0.892695
Ldec014650	1.02451	0.284405	0.250021	0.422861	0	0.766404
Ldec014720	0.318025	0.0856319	0.142375	0	0	0.820763
Ldec014840	0.158359	0.132928	0.0604781	0	0	0.694671
Ldec014850	21.3707	3.94727	3.05771	4.39579	4.3752	0.815448
Ldec014860	0.134546	0	0	0	0	1
Ldec014960	0.121514	0.0448385	0.0408001	0	0.0785936	0.662112
Ldec015030	0.161536	0	0	0	0	1
Ldec015150	0	0	0	0	0.122453	1
Ldec015270	0.134042	0	0	0.0589946	0	0.88997
Ldec015420	0.116198	0	0	0.105384	0	0.773267
Ldec015430	0.308527	0	0	0	0	1
Ldec015510	0.710009	0.295649	0.306308	0	0	0.788046
Ldec015520	1.37376	0.499953	0.30641	0	0	0.853256
Ldec015550	0.0756639	0.0525109	0	0	0	0.8265
Ldec015710	0.740131	0.614492	0.434892	1.38305	0.272736	0.627227
Ldec015830	0.0169939	0.0142649	0.0277962	0.0385307	0.109683	0.777573
Ldec015880	0.549395	0.144222	0.784276	0.889681	1.66938	0.645441
Ldec015990	0	0	0.0301126	0	0	1
Ldec016190	0.199568	0	0.0544042	0	0	0.931847
Ldec016200	0.0280546	0	0	0	0	1
Ldec016270	0.0184861	0.0155175	0.0282398	0.0349255	0	0.554456
Ldec016410	0.462582	0.2242	0.341701	0.960451	0	0.732292
Ldec016590	0.151328	0.0525109	0	0	0	0.91325
Ldec016620	1.19153	0.429386	0.28069	0	0	0.851016
Ldec016680	0.302018	0	0	0	0	1
Ldec016810	0.2606	0.0729171	0	0	0	0.930049
Ldec016860	0.061748	0	0	0	0	1
Ldec017160	16.6246	1.43199	3.3648	2.84544	0	0.885077
Ldec017190	0.140902	0.177412	0.0586663	0	0	0.718779
Ldec017290	0.318025	0.0856319	0.106782	0	0	0.848743
Ldec017320	0.322575	0	0	0.158573	0	0.877104
Ldec017340	1.17229	0.133669	0.118981	0	0	0.94612
Ldec017350	3.31474	0.388472	0.256918	0.437171	0	0.918352
Ldec017380	0	0	0	0.139013	0	1
Ldec017580	0.127609	0	0.0458769	0	0	0.910122
Ldec017690	0	0	0	0.372084	0	1
Ldec017700	0.663704	1.22453	2.06795	0.413411	0.138021	0.705062
Ldec017900	4.19604	1.62925	1.1038	0.625062	2.17212	0.670509
Ldec017910	1.85116	0.654164	0.815732	0.645721	3.98478	0.751129
Ldec018000	22.063	9.12113	7.79343	5.99698	0.317521	0.736787
Ldec018020	6.67757	47.804	28.3224	15.5665	2.93263	0.720217
Ldec018100	53.786	75.1143	71.1839	65.6582	37.1527	0.241886
Ldec018220	9.67611	8.44577	6.45281	2.6916	12.6115	0.459495
Ldec018280	0	0.0173853	0	0.0391295	0	0.888924
Ldec018290	0.382505	0.348872	0.542175	0.027833	0.292333	0.515128
Ldec018330	10.0633	6.83692	7.9158	17.4263	3.76905	0.589914
Ldec018420	0.831966	0.147024	0	0.165455	0.0660517	0.886254
Ldec018430	0.250249	0.115782	0.0599784	0.322778	0	0.670044
Ldec018440	0.0352255	0.0147844	0.0288085	0.0499132	0	0.605223
Ldec018450	64.1116	20.8831	33.9613	26.2962	5.25786	0.663093
Ldec018490	0.129503	0.0898755	0.130448	0	0	0.579566
Ldec018500	0.658499	1.78645	0.201001	0.19887	0	0.851889
Ldec018540	1.04502	1.32696	0.635552	5.38489	0.732719	0.826354
Ldec018570	190.043	137.846	170.355	68.4485	256.628	0.447944
Ldec018580	0.647767	1.02266	1.05139	1.689	1.27344	0.408639
Ldec018590	41.5299	109.22	112.054	160.221	115.342	0.40996
Ldec018600	0.152294	0	0.0634096	0.215795	0	0.750106
Ldec018640	0	0	0.0529769	0.0873588	0.0170588	0.799575
Ldec018730	15.4653	61.6328	23.8315	6.42927	18.5605	0.739236
Ldec018740	2.0508	1.44025	0.422036	0.0511969	0.79145	0.670258
Ldec018750	0	0	0	0.0744456	0	1
Ldec018770	0.276151	0	0.0843706	0	0.472919	0.809417
Ldec018790	49.1578	36.2958	38.7896	18.2439	68.6978	0.481472
Ldec018800	0.0551075	0.0657576	0.0279573	0.0253739	0.0166491	0.524436
Ldec018870	0	1010.93	432.168	86.9916	638.047	0.713827
Ldec018890	0.14749	0	0	0.0588012	0	0.90033
Ldec018910	169.305	102.18	116.365	79.1158	182.141	0.359061
Ldec018920	53.6724	22.9696	26.8329	13.4899	31.4694	0.55861
Ldec018930	0.0357177	0.0410213	0.0146055	0.0168702	0	0.590496
Ldec018940	118.738	44.5467	58.2725	52.7102	119.768	0.427501
Ldec018950	0	0	0	0	2.85952	1
Ldec018960	28.3582	17.5517	17.6574	8.57048	45.1492	0.600559
Ldec018980	51.1336	22.6445	28.0575	15.7862	78.1257	0.623614
Ldec018990	45.7256	40.584	45.4118	48.6003	70.0651	0.356592
Ldec019020	4968.5	3112.48	2941.36	2015.27	3795.15	0.403026
Ldec019040	0.058479	0	0.0446668	0	0.0857864	0.699411
Ldec019060	0	0	0	0	0.211461	1
Ldec019070	14.4797	19.9051	35.7575	42.1879	30.1161	0.405883
Ldec019100	0.380046	0.117223	0.226855	0.130718	0	0.687671
Ldec019110	9.60408	19.2476	20.4316	11.6976	12.1324	0.355389
Ldec019120	0.0704288	0	0	0	0.243952	0.927825
Ldec019130	10.8603	10.0846	9.9567	12.0292	137.902	0.922172
Ldec019170	8.2756	1.66064	1.86562	2.36497	33.1149	0.893048
Ldec019180	0.130254	0.114841	0.0594907	0	0.10671	0.460589
Ldec019190	139.203	184.074	172.111	111.298	375.003	0.595546
Ldec019220	0	0.0384167	0	0	0.85754	0.9888
Ldec019240	0.0877851	0.00870328	0.0631195	0.0299984	0	0.710027
Ldec019270	0.226513	0	0	0	0.192577	0.787455
Ldec019280	0.0942426	0	0.0804003	0	0	0.78672
Ldec019290	0.0618581	0	0	0	0.856429	0.981943
Ldec019300	174.449	125.676	158.365	96.6842	255.114	0.455953
Ldec019310	20.4977	14.7857	13.3081	12.985	31.947	0.518135
Ldec019330	39.42	22.0861	23.3653	10.039	79.2885	0.700744
Ldec019380	0.180407	0.12331	0.0399129	0.0322191	0	0.729165
Ldec019390	0.0685306	0	0.0460203	0	0	0.832118
Ldec019420	5.52083	1.19977	2.17478	1.44746	3.35894	0.629542
Ldec019440	0.152652	0.102415	0.0299347	0.0322191	0	0.730483
Ldec019450	7.24189	3.7675	4.67917	3.05142	23.5878	0.801381
Ldec019460	0.108545	0	0.0555612	0	0.10814	0.622965
Ldec019470	14.964	12.0206	8.22466	5.44403	53.2106	0.808999
Ldec019490	31.533	22.4641	14.7202	10.2276	43.755	0.548939
Ldec019720	0.0538993	0	0.0440805	0	0.150751	0.837514
Ldec019780	0	7.33378	12.5909	2.11588	7.49183	0.663615
Ldec019800	64.8723	6.58881	26.0491	0.943632	0.547179	0.868477
Ldec019810	18.7305	18.8427	23.1064	7.12849	27.1261	0.375067
Ldec019820	27.3049	6.03313	6.41703	5.13006	3.10462	0.810612
Ldec019830	0.814144	0.12331	0.273361	0.295819	0.198053	0.72654
Ldec019840	25.442	7.42225	5.40822	5.45836	3.66706	0.784255
Ldec019850	3.32077	3.5026	2.19521	3.71795	9.89092	0.678075
Ldec019860	12.5627	8.89619	10.9633	8.56581	30.1502	0.660135
Ldec019900	0.204509	0.0807167	0	0	0	0.901329
Ldec019910	0.514221	1.62288	1.79885	0.446931	0	0.640877
Ldec019990	0.0650317	0.025667	0.0132962	0	0	0.850214
Ldec020000	0	0.0303773	0.0293936	0	0	0.758095
Ldec020020	0.0142665	0.0334393	0.0530766	0.0144516	0.0234451	0.596798
Ldec020340	78.7797	14.4054	23.7093	9.69327	30.1382	0.752645
Ldec020360	0.207171	0	0	0	0	1
Ldec020380	1.43391	13.7046	36.1685	49.4523	89.6277	0.71895
Ldec020420	0	0.0921528	0	0	0	1
Ldec020440	1.38501	0.250747	0.129894	0.0500116	0	0.922265
Ldec020470	0.0878478	0.0112689	0.0102133	0.0222469	0.00904972	0.8498
Ldec020490	0	43.6993	108.799	12.9477	15.5175	0.834179
Ldec020500	0	0	0	0	0.24094	1
Ldec020530	0	11.3774	13.1266	3.83598	15.2715	0.536063
Ldec020540	0.220331	0.457897	1.49305	1.6605	0.694035	0.568608
Ldec020570	0	0	0.0653564	0	0.117106	0.860476
Ldec020580	0.0261278	0	0.0382574	0	0.0168489	0.71916
Ldec020600	2.49841	0.403306	0.81207	0.232398	1.44642	0.710395
Ldec020640	0	0.716315	1.26891	0.140715	0.77461	0.678534
Ldec020690	0.519224	0	0	0	0.33483	0.838784
Ldec020700	14.5898	7.56376	8.32273	5.80666	10.1972	0.453551
Ldec020740	0.510969	0	0	0	0	1
Ldec020750	2.10677	0.143384	0	0.412105	0.172039	0.913668
Ldec020780	7.19066	9.17094	9.70725	1.30059	19.3547	0.646476
Ldec020890	2.67212	75.0416	99.3347	82.088	22.7992	0.540441
Ldec020900	14.5421	21.9578	22.8956	93.183	10.9395	0.811298
Ldec020940	0.144865	0.40957	0.267524	0.140138	0	0.662739
Ldec020950	0.9224	1.01699	0.774992	0.871337	0	0.368545
Ldec020960	21.6114	3.60231	4.56307	3.98214	0	0.859478
Ldec020990	0.743349	0.071484	0.466474	0.027394	0	0.809863
Ldec021000	2.02038	2.87509	3.46157	1.09773	3.19	0.336776
Ldec021030	0.251279	0.0507448	0	0.194464	0	0.756039
Ldec021050	0.304163	0	0	0.126306	0	0.896186
Ldec021060	0.0698262	0	0	0	0.0190683	0.93173
Ldec021080	0.109113	0	0	0	0	1
Ldec021100	72.8631	56.1101	66.5045	68.1863	20.5925	0.27469
Ldec021110	0.699006	0.469404	0	0	0	0.832118
Ldec021130	81.9481	20.4474	25.3263	52.286	9.78004	0.671012
Ldec021140	0.0166461	0	0.0136137	0	0.141964	0.946712
Ldec021150	2127	1246.84	1275.07	5100.05	10.7342	0.771588
Ldec021160	7.65938	3.9397	4.69989	8.00014	12.2906	0.505736
Ldec021170	124.494	62.5944	58.8529	43.6379	0	0.668487
Ldec021180	0.486056	0.147236	0.155685	0	0.0177603	0.83506
Ldec021200	26.2023	20.0792	26.2057	32.3506	0.291163	0.437582
Ldec021220	25.0886	39.8994	34.478	38.5585	29.8291	0.19827
Ldec021230	0	0	0	0.570315	0	1
Ldec021240	4.85466	1.64713	3.91724	0.473111	0.236993	0.676883
Ldec021250	3.72029	2.72457	3.01464	2.50727	0.0505489	0.442447
Ldec021260	0.403897	0.118701	0.125221	0.264732	0	0.685158
Ldec021280	29.1687	16.1277	19.5534	11.0665	3.65001	0.568051
Ldec021300	26.2326	4.81165	5.28371	2.82399	0.0526038	0.876376
Ldec021310	39.1613	8.40374	8.67586	4.48621	6.90728	0.818232
Ldec021330	26.7717	14.9412	16.6742	13.0296	11.6124	0.474655
Ldec021350	0.673161	0	0.438272	0.264732	0	0.738917
Ldec021360	3.54027	2.83259	3.01464	2.68426	0.355189	0.372459
Ldec021370	4.20737	1.04818	3.60697	0.333955	0.292285	0.686182
Ldec021390	3.37526	3.71007	3.65868	4.67532	1.3681	0.352338
Ldec021400	0	0.108167	0.0240703	0	0.147081	0.775232
Ldec021410	26.7323	22.4954	28.3053	32.2191	24.3733	0.209271
Ldec021420	19.3479	11.6279	14.3747	10.6743	27.2385	0.485795
Ldec021430	0	0	0.0227801	0.0270486	0.267355	0.953406
Ldec021450	83.828	42.1338	40.9521	29.3736	0.217435	0.663964
Ldec021460	2.39997	1.75414	1.89222	2.53597	4.14765	0.482701
Ldec021470	144.295	63.872	66.1036	71.7412	12.1286	0.6295
Ldec021480	0.076806	0	0.0562311	0	0.067355	0.597733
Ldec021490	0	0	0	0	1.22691	1
Ldec021500	2493.29	1653.29	1680.68	6687.32	3.2324	0.782032
Ldec021510	0	0	0	0	0.145742	1
Ldec021530	57.1364	23.1368	33.0095	31.3424	48.6808	0.404192
Ldec021540	63.7178	45.8818	60.081	53.2036	20.8772	0.29359
Ldec021570	0.292857	0	0	0	0	1
Ldec021580	0.242305	0	0	0	0	1
Ldec021740	1.50851	2.21885	2.63739	0.731821	1.81218	0.405533
Ldec021770	48.1551	12.0172	13.5644	5.66808	3.70351	0.818538
Ldec021800	8.31155	17.112	20.1805	59.1193	10.3713	0.763295
Ldec021810	3.95133	93.5908	123.455	91.7375	104.373	0.405344
Ldec021840	0	0	0	0	0.338612	1
Ldec021870	27.2058	6.18658	7.43634	3.05328	7.6317	0.776629
Ldec021880	4.45949	5.70036	5.5491	1.1504	28.5313	0.852273
Ldec021950	7.55304	4.06145	4.1791	3.28842	3.95499	0.487493
Ldec021970	0.203347	0	0	0	0.189581	0.766925
Ldec022040	2.9298	1.01612	2.49651	0.556882	0.544556	0.606281
Ldec022120	0.0632099	0.0466488	0.254684	0.146754	0.0410048	0.707856
Ldec022130	0.164477	0	0.101986	0	0.381072	0.825189
Ldec022170	0	0.499524	1.84436	1.79334	0.194321	0.662865
Ldec022180	0.332938	0.417703	1.97438	2.21587	3.36266	0.632665
Ldec022190	2.78089	2.4445	3.10378	2.35604	0	0.389339
Ldec022200	0	5.05798	1.69464	0.897952	4.96496	0.626454
Ldec022210	0.01458	0	0.0182117	0	0	0.799854
Ldec022390	0.17176	0	0.0628745	0	0	0.908485
Ldec022470	0.051893	0.0382969	0.0348477	0	0	0.647618
Ldec022710	60.0479	174.13	169.014	117.882	0.594254	0.501039
Ldec022720	12.7313	8.8863	9.50181	4.6195	13.3833	0.332395
Ldec022730	24.8256	15.5527	15.3581	7.34103	8.7455	0.526725
Ldec023050	23.4884	4.63491	4.85621	2.81278	0	0.869043
Ldec023060	11.8458	5.31873	6.2653	4.61517	40.0811	0.825073
Ldec023070	200.646	154.4	204.705	90.4257	213.809	0.239769
Ldec023090	34.4613	40.2438	30.1383	10.7962	18.7105	0.415399
Ldec023170	0	0.0502684	0	0.112111	0	0.887905
Ldec023230	0	0.462182	1.24414	1.5813	43.7004	0.981192
Ldec023330	56.6084	669.744	543.721	156.408	90.6711	0.683682
Ldec023470	1.3332	0.323083	0.585639	0	0.344407	0.765016
Ldec023480	0.967274	0	0.263689	0	0.166677	0.888768
Ldec023490	1.28446	1.01391	1.2578	1.7623	0.841338	0.376172
Ldec023510	0.0397221	0	0.0228489	0	0	0.856195
Ldec023530	0.17176	0.119202	0	0	0	0.8265
Ldec023630	0.710562	0.618131	0.543401	0.944583	1.14581	0.385441
Ldec023640	83.6886	42.1531	46.5202	37.7166	83.2385	0.373785
Ldec023650	22.164	12.8083	17.3436	9.50976	32.0804	0.518197
Ldec023660	68.8035	36.5235	33.7956	47.0068	101.116	0.539814
Ldec023670	107.565	54.6523	62.2294	35.3699	134.178	0.51591
Ldec023680	3.49464	2.7977	2.33101	3.64337	13.7044	0.776227
Ldec023710	0.318025	0.135821	0.101491	1.04758	0	0.867471
Ldec023720	13.357	0.599423	1.70744	0.880413	0.65807	0.928028
Ldec023750	27.9551	0.994435	3.33833	1.03438	2.40916	0.930457
Ldec023760	0.00836908	0.0135208	0	0.0278025	0	0.803166
Ldec023840	0	0.167271	0.277049	0.180725	0.395463	0.604865
Ldec023860	0	0	0	0	0.687245	1
Ldec023870	0	0	0.0905168	0	0.635682	0.964402
Ldec023880	0	0	0	0	0.485549	1
Ldec023890	0.824092	0	0.0899213	0.0518144	0.744234	0.731229
Ldec023980	0	0	0.0315902	0	0	1
Ldec024140	144.952	162.852	149.32	307.966	164.296	0.495544
Ldec024150	17.4416	11.8528	11.5079	7.32214	3.63686	0.508078
Ldec024260	0.0459449	0	0	0	0.0897228	0.871981
Ldec024450	0	0.0619259	0.082682	0.0889919	0.118063	0.505348
Ldec024680	0.286094	0.100896	0	0	0	0.911833
Ldec024800	12.8549	0.296465	0.441156	0	0.650719	0.973
Ldec024810	3.71627	0.127124	0.115216	0	0.331962	0.961366
Ldec024820	2.96531	0.188644	0.133258	0.0615684	0.495369	0.925907
Ldec024830	0.345366	0.095874	0	0	0	0.9306
Ldec024840	33.5372	35.2895	25.7518	5.08082	98.3173	0.746588
Ldec024850	0	0	0	0	0.833496	1
Ldec024860	12.3232	6.85651	8.6498	8.72778	18.3774	0.502687
Ldec024880	4.29339	0.667571	1.2685	0.607914	0.717465	0.810089
Ldec024900	8.12419	3.71092	5.6448	4.59198	12.0789	0.543173
Ldec024910	3107.45	1904.48	1782.91	1203.25	1733.24	0.467097
Ldec024920	69.9655	43.3912	51.0885	26.9169	62.0787	0.344408
Ldec024930	69.7858	53.3082	73.0779	36.4315	83.3092	0.301988
Ldec024940	0.901741	0.617949	0.80165	0.398774	0.210029	0.437643
Ldec024950	30.8576	16.8382	12.2573	25.1128	174.919	0.878421
Ldec024960	320.336	366.484	377.439	64.7404	375.277	0.253629
Ldec024970	2547.66	2121.07	3302.72	1658.71	1903.21	0.376981
Ldec024980	16.1526	8.94815	21.434	12.6152	48.9017	0.697608
Ldec024990	37.6154	57.745	49.3168	14.9571	45.29	0.362804
Ldec025000	21.0961	32.2448	32.5162	9.45108	10.8128	0.43409
Ldec025030	47.1428	47.2373	62.6539	22.1797	95.981	0.533205
Ldec025040	269.658	152.836	277.875	141.23	241.683	0.275387
Ldec025060	4.71829	27.817	12.7912	22.8428	42.4161	0.598211
Ldec025070	72.6317	69.6926	66.6091	13.603	163.59	0.659918
Ldec025080	81.275	78.7849	97.1702	38.2787	110.444	0.331091
Ldec025140	0.231052	0.372035	0.0302058	0	31.686	0.995003
Ldec025150	59.8726	104.422	83.6966	314.951	205.267	0.640216
Ldec025170	36.2058	20.0987	13.5419	21.0575	23.4814	0.460173
Ldec025180	12.0919	9.03415	9.65733	12.7635	30.4547	0.642528
Ldec025200	0.171513	0	0.0828861	0.014141	0	0.858572
Ldec025210	15.8335	18.033	5.77686	8.1892	7.08642	0.488634
Ldec025230	0.220755	0	0.0969713	0.0352042	0	0.850314
Ldec025280	0.747104	0.505886	0.231626	0.244843	0.204831	0.602738
Ldec025300	1.06336	0.697874	0.291399	0.323146	0.315913	0.617172
Ldec025310	2.50935	0.85093	1.15273	1.22197	0.951646	0.583829
Ldec025370	0.565378	0	0	0	36.6605	0.996145
Ldec025380	0.381458	0	0	0	0.942677	0.898836
Ldec025400	0.0399432	0.0335288	0.0332617	0	0	0.581966
Ldec025570	1.36349	0.109376	0.173607	0.165443	0.152589	0.889802
Ldec025660	0.247432	0	0	0	0	1
Ldec025670	4.52364	1.35399	0.562802	0.298305	0	0.877582
Ldec025700	2.98054	0.969027	0.275221	0.223007	0.102619	0.868323
Ldec025730	0.0139692	0.0110269	0	0	0.0102462	0.619287
Ldec025860	0.551167	0.370125	0.504868	1.34965	0.081336	0.720762
Ldec025890	2.13624	0.262757	0.209205	0	0.117234	0.931048
Ldec025900	1.43279	0.122121	0	0	0	0.978692
Ldec025910	0.176425	0.105781	0.062963	0.0457159	0.0167597	0.672355
Ldec025920	7.87714	3.88025	5.10656	6.30257	25.1564	0.769775
Ldec025930	0.201063	0	0.0921441	0.0455874	1.42649	0.940624
Ldec025940	4.23123	2.21984	1.80231	0.879411	3.57331	0.499267
Ldec025950	4.17932	2.32558	2.74497	1.01432	3.03368	0.454544
Ldec025960	0.161212	0.51842	0.134246	0.438625	0.179746	0.55932
Ldec025970	43.1214	14.6098	11.7974	5.54754	99.9984	0.812307
Ldec025980	0.10076	0	0.0245895	0	0.129954	0.758857
Ldec025990	0.0416229	0	0	0	0	1
Ldec026000	4.88905	3.78205	6.00418	2.64401	3.65802	0.376553
Ldec026020	0	0.102758	0	0	1.08035	0.976221
Ldec026030	1.56164	18.4101	16.0612	32.9532	130.617	0.867961
Ldec026040	41.3229	160.183	57.3774	20.6969	40.2034	0.750909
Ldec026100	0.310742	0	0	0.258075	0	0.792372
Ldec026110	44.5778	15.544	12.6178	14.7587	34.7827	0.564228
Ldec026150	0	1.93826	0.110035	0.0610118	0	0.977938
Ldec026200	0	0	0.0336651	0	1.6793	0.994988
Ldec026220	0.143335	0.0176302	0.0171769	0.0184878	0.0558656	0.809606
Ldec026230	0.147021	0	0.0349795	0.0380966	0.0316821	0.821866
Ldec026250	0.132552	0	0.101245	0	0	0.809048
Ldec026270	109.776	34.6342	62.1999	76.5904	117.044	0.395098
Ldec026280	0	0.163271	0.48591	2.20505	0	0.926398
Ldec026290	0.0481037	0.0538384	0.0934666	0.741001	0	0.934073
Ldec026320	7.04217	3.0739	5.52661	7.77609	0.478832	0.481696
Ldec026360	0.0279384	0.0117259	0	0	0	0.895073
Ldec026430	0.150434	0	0.0641692	0.0369755	0	0.831912
Ldec026450	15.1291	4.69468	6.68198	6.01071	7.11025	0.59519
Ldec026470	12.8148	10.6296	14.9595	5.51745	19.9766	0.450341
Ldec026480	3.80099	0.806612	0.785874	1.39185	3.50518	0.57317
Ldec026490	0.3278	0	0	0	0	1
Ldec026500	274.878	121.494	123.757	75.3825	233.275	0.496224
Ldec026510	68.8967	32.8424	38.9145	43.3361	81.3495	0.43457
Ldec026520	0	0.0237297	0	0	0	1
Ldec026540	0.944239	0.582492	2.1507	0.501932	0.342109	0.724418
Ldec026640	0.0250136	0.0117259	0.0106698	0.0122963	0	0.653269
Ldec026660	0.116958	0.738585	0.0478259	0.662899	0	0.719841
Ldec026670	0.0943388	0.0174055	0	0.0188055	0	0.90404
Ldec026680	0.145091	0	0	0	0	1
Ldec026810	0	0	0.0799301	0	0.0386069	0.879248
Ldec026830	0	0.0236178	0	0	0.104938	0.943734
Ldec026840	0.181539	0.047656	0.079235	0.0940819	0.0773916	0.589118
Ldec026850	1.37665	0.203762	0.184675	0.195529	3.09146	0.841449
Ldec026890	0	0.171264	0.142375	0	0.0702946	0.689558
Ldec027090	0.387328	0.0162564	0.161269	0.070256	1.78521	0.91106
Ldec027200	0.110593	0.00975064	0.0404088	0.0108731	0.0182286	0.820827
Ldec027280	0.098724	4.60761	2.13805	0	0.223771	0.866496
Ldec027290	0.115261	0.0739268	0.107203	0	0.591776	0.874788
Ldec027300	8.47832	5.5444	2.69321	1.92674	0.966712	0.671779
Ldec027340	11.6889	37.2937	63.1892	128.495	68.0067	0.649443
Ldec027370	2.82965	6.93457	26.8244	59.0107	39.1887	0.678968
Ldec027380	8.23787	13.4158	10.6123	83.5708	24.7999	0.829289
Ldec027410	26.2376	37.3131	27.5399	31.2986	47.7073	0.358645
Ldec027420	26.9132	6.14573	7.18013	7.00553	46.5026	0.746011
Ldec027430	10.1143	10.6453	13.152	3.01331	56.1299	0.835538
Ldec027440	33.64	17.2281	22.4339	9.96627	72.5887	0.713219
Ldec027450	28.5937	3.9181	5.37964	7.67076	34.4355	0.669221
Ldec027470	0.134884	0	0	0.448544	0	0.924821
Ldec027480	75.9222	26.3971	31.5872	15.5655	59.2678	0.562652
Ldec027500	31.2357	15.3555	14.4123	10.2151	57.0698	0.688019
Ldec027510	23.1829	10.0059	8.46289	8.88227	26.766	0.528003
Ldec027520	26.718	16.7467	19.1882	14.8106	106.193	0.817636
Ldec027530	3.02939	2.54291	2.41991	1.40567	4.04907	0.41975
Ldec027540	34.6107	19.947	20.6832	11.7596	74.3115	0.707312
Ldec027550	83.8455	73.8261	72.5841	56.261	121.822	0.41202
Ldec027560	106.978	94.2397	102.797	83.7329	97.3134	0.11645
Ldec027570	32.2142	12.8326	12.8098	10.4121	28.7216	0.497302
Ldec027580	277.021	200.966	219.329	80.191	414.029	0.530524
Ldec027590	150.365	31.187	24.6653	8.84396	33.8829	0.8361
Ldec027630	0.453027	0.190138	0	0	0	0.895073
Ldec027660	17.9618	3.14616	2.56891	2.18255	8.57788	0.770687
Ldec027670	9.65213	4.91847	5.16187	7.93379	24.7159	0.720157
Ldec027700	0.127011	0.0716188	0.0456621	0.0798636	0.195109	0.584648
Ldec027710	0.105403	0.0988218	0	0	0	0.765609
Ldec027720	42.5388	28.6289	30.2515	28.6314	77.404	0.579961
Ldec027740	33.7519	59.8661	63.7873	20.401	65.724	0.323663
Ldec027750	0.0978538	0.216648	0.716406	0.151457	1.02271	0.710971
Ldec027760	872.339	1.51344	175.436	1.81749	7.01486	0.946758
Ldec027770	877.511	3.10558	98.2152	1.44259	19.4499	0.965182
Ldec027780	163.444	57.372	71.4136	83.3956	56.9756	0.588303
Ldec027790	0.209483	0.494981	1.64417	285.843	3.11046	0.995225
Ldec027800	0.696576	62.3499	46.2372	120.305	44.4232	0.68059
Ldec027810	0.100611	0.00698242	0.0289367	0.0481339	0	0.791144
Ldec027830	60.717	56.506	56.7963	46.9886	226.142	0.755676
Ldec027840	40.5686	16.241	20.1595	8.70382	34.463	0.509674
Ldec027850	0.632456	0.305918	0.0748337	0.0583626	0.675335	0.603319
Ldec027860	447.049	392.854	591.734	307.32	210.916	0.426204
Ldec027910	0.0611219	0.0451078	0	0	0.0197077	0.734892
Ldec027930	53.6863	139.381	72.4147	88.6885	280.072	0.683858
Ldec027940	0.0794137	0	0	0	0	1
Ldec027950	4.7875	28.8257	10.6565	5.34158	10.1932	0.731327
Ldec027960	56.0479	52.3458	36.4971	43.792	112.894	0.582168
Ldec028000	10.4886	9.57301	7.70082	5.60639	7.96179	0.264866
Ldec028010	291.172	51.2677	107.155	168.714	77.7742	0.652343
Ldec028020	34.1351	23.6964	28.4146	15.7663	51.4991	0.504785
Ldec028040	2.75622	11.8553	10.192	10.9643	12.0602	0.258559
Ldec028050	6.92118	7.62877	11.7545	6.55873	3.15836	0.483879
Ldec028060	5.63347	1.94716	1.8124	1.33364	3.91295	0.600329
Ldec028100	0.374677	0.150964	0.114473	0.0791536	0	0.770075
Ldec028160	572.459	8.9199	7.85106	20.2866	4.60414	0.981806
Ldec028170	12.1234	5.58179	8.9503	6.67419	6.66174	0.425327
Ldec028210	0	0.0822066	0	0.157516	0.134966	0.655317
Ldec028260	1.37065	7645.64	7299.4	3298.65	4578.42	0.503709
Ldec028270	0	0	0.0445275	0	0.965138	0.988466
Ldec028280	0.390165	2042.06	3006.66	158.145	1039.84	0.730562
Ldec028300	0.561478	0	0	0.111925	0	0.950165
Ldec028310	21.1456	13.6265	9.4134	8.39675	63.5285	0.793077
Ldec028320	9.18077	5.18934	6.35903	4.61376	34.0827	0.814107
Ldec028350	0.689656	0.163324	0.339215	0.537388	0	0.623026
Ldec028390	2.21714	1.25359	0.504275	0.230961	0.380745	0.732812
Ldec028400	2.12017	0.14714	0	0	0.19272	0.959925
Ldec028430	0.0716676	0	0	0	0.13029	0.862484
Ldec028450	1.14709	0	0	0	0.0762781	0.983376
Ldec028460	1.02194	0.0942735	0	0	0.12614	0.946079
Ldec028510	0.104915	0.154855	0.150873	0	0.061337	0.488027
Ldec028530	0.342334	0	0	0.072239	0	0.947245
Ldec028550	1.38455	0	0	0	0	1
Ldec028620	0.0303332	0	0	0.0241865	0	0.80066
Ldec028630	0.657351	0.301983	0.182464	0	1.07862	0.735356
Ldec028690	39.7755	391.696	349.995	466.741	327.873	0.405806
Ldec028700	0.372587	0.446082	0.283619	0.327596	0.310996	0.274351
Ldec028720	0.079818	0	0	0	0	1
Ldec028730	5.84559	0.54806	0	0	1.54435	0.910513
Ldec028750	2.54716	0.11365	0.0188959	0.112183	0.693622	0.907902
Ldec028760	0.583518	0	0	0	0	1
Ldec028770	0.140681	0	0	0.10207	0	0.818614
Ldec028840	0	5.32121	6.98653	2.75488	0.543091	0.691579
Ldec028870	43.1284	257.425	197.914	76.6121	0.0406357	0.691468
Ldec028890	38.5616	234.155	174.027	69.0846	0.0399728	0.699223
Ldec028900	81.6267	47.0222	23.6407	15.2916	18.1641	0.681114
Ldec028910	11.0747	5.80282	5.42702	8.86628	25.1785	0.690501
Ldec028920	2.97897	1.769	1.93339	1.19632	0.458656	0.5504
Ldec028930	0.0570698	0	0	0	0.140536	0.898478
Ldec028940	0	0.134032	0	0	0	1
Ldec028960	0	0	0	0	4.82138	1
Ldec028990	0.283694	0.200504	0.178472	0.0384185	0	0.632179
Ldec029170	0.237776	0.924094	1.41902	6.76355	0.585444	0.882963
Ldec029180	119.551	95.9368	85.8096	43.9751	16.1934	0.494117
Ldec029200	11.757	4.12357	4.66921	7.14201	15.0447	0.539839
Ldec029220	7.96985	2.2106	3.75092	9.06708	61.128	0.905941
Ldec029230	8.56654	2.61448	5.42292	3.71358	3.59447	0.552169
Ldec029240	0.204963	0	0.0468061	0	0.744125	0.915414
Ldec029250	0.621339	0	0.20326	0	0	0.918217
Ldec029310	1.66551	2.53769	0.981983	0.210768	0.113639	0.707223
Ldec029320	0.0152874	0.143329	0.0558577	0.0901807	0.0227087	0.679
Ldec029480	1.23528	2.18961	5.42091	27.617	2.27056	0.89937
Ldec029490	1272.95	611.696	727.936	323.964	1108.34	0.455609
Ldec029500	39.577	3.90794	4.75317	1.59322	2.00248	0.922576
Ldec029510	0.554848	38.6252	236.214	2779.44	17.132	0.973688
Ldec029520	1012.39	2214.63	4615.64	1012.46	855.145	0.724056
Ldec029530	0	0.892165	0	0	0	1
Ldec029560	13.2741	361.318	3788.45	262.819	3233.38	0.744566
Ldec029570	2.27328	1.92836	22.1169	13269.1	14.2574	0.999236
Ldec029580	0.0384004	0	0	0.217647	0.17126	0.759174
Ldec029590	8.2541	386.758	543.197	514.739	614.331	0.408727
Ldec029600	0.591842	0.524723	0.186826	1.96615	39.984	0.979557
Ldec029610	153.896	227.465	284.39	197.299	203.616	0.312321
Ldec029640	26.7357	25.4377	26.4981	13.282	72.5813	0.683274
Ldec029650	0.0537697	0.237134	0.0985059	0.274516	1.85724	0.91063
Ldec029660	235.394	207.786	198.528	108.087	194.647	0.246955
Ldec029670	42.5448	29.748	24.7302	21.4794	340.862	0.913086
Ldec029680	0.259833	0	0.0634096	0.359658	0	0.775313
Ldec029700	1.06914	1.14221	0.874374	0.190989	1.31802	0.378481
Ldec029710	0.467899	0.172654	0.33643	0.181052	0.231015	0.507825
Ldec029720	333.734	355.602	353.556	579.183	537.312	0.317916
Ldec029730	28.5015	17.7909	19.5786	14.5926	56.7781	0.645711
Ldec029740	0.353473	0.0405958	0	0.0777855	0.390057	0.697574
Ldec029770	0.605762	0.0856319	0.0221745	0.0241505	0.198079	0.863793
Ldec029790	9.29901	83.4581	72.3375	30.187	47.9203	0.521485
Ldec029800	157.397	247.338	232.882	141.924	135.168	0.325447
Ldec029810	69.3698	65.1265	91.9296	43.882	126.109	0.464138
Ldec029820	133.378	14.9071	12.9939	16.6107	153.73	0.710711
Ldec029830	17.2509	7.06776	20.4438	211.226	27.7623	0.914162
Ldec029850	25.9161	9.49716	12.3168	5.96798	20.4465	0.534763
Ldec029870	0	0.0502793	0	0.0722549	0.115151	0.733971
Ldec029880	3.16982	0.115782	0.0348975	21.414	5.768	0.893895
Ldec029890	0.656608	0	0	1.29111	0.453203	0.785106
Ldec029900	0.331718	2.16571	0.971722	0.313764	0.138169	0.797367
Ldec029910	0.229143	1.91377	2.72429	4.39236	4.34302	0.475782
Ldec029920	0.0756313	16.1377	18.5669	6.90293	10.9935	0.540717
Ldec029960	0.0355238	0.0729105	0.0330405	0	0	0.764903
Ldec030000	1.57798	0.354426	0	0.0569796	0.251429	0.894987
Ldec030010	0.236486	0	0.0173136	0.0549048	0.0916829	0.826733
Ldec030130	128.155	62.0625	61.0104	9.47509	36.3063	0.670604
Ldec030160	0.0882955	0.16225	0	0	0.547728	0.885643
Ldec030170	55.0012	42.2229	44.542	23.8434	92.1895	0.550899
Ldec030180	26.7547	24.824	21.5793	13.1112	42.1431	0.488236
Ldec030190	168.029	273.338	261.553	206.422	395.015	0.424488
Ldec030230	0.334762	0.312297	0.354792	0.201237	0	0.402257
Ldec030240	0	0	0	0.126013	0	1
Ldec030270	0.8206	1.86042	0.535417	0.345766	1.1559	0.61599
Ldec030300	0.205177	0	0	0.06544	0.0530824	0.855585
Ldec030310	0.770262	3.25598	1.89683	1.08382	2.15917	0.546212
Ldec030330	0.126374	0	0	0	0.037712	0.925396
Ldec030340	33.2421	23.044	15.4888	22.6722	32.8832	0.292401
Ldec030350	3.88817	1.58589	1.83399	1.45168	24.267	0.909757
Ldec030410	0.0531425	0.0784382	0	0	0	0.830623
Ldec030490	0.168024	0	0.0641692	0.0369755	0	0.849509
Ldec030530	0	2.34599	0.0351445	0	0	0.996255
Ldec030580	0.419238	0.0545994	0.28371	0.216301	0	0.669275
Ldec030660	13.4075	2.20377	1.76159	1.32652	0.904885	0.884454
Ldec030750	1.65029	0.32723	0.254271	0.140987	0.117248	0.87279
Ldec030800	0.259342	13.296	12.535	20.089	24.8285	0.535017
Ldec030810	0.691947	1.27489	0.891105	4.32601	2.84755	0.67028
Ldec030820	24.2453	9.12285	12.0979	19.0561	29.7536	0.457863
Ldec030830	3.73786	1.87455	1.70392	2.76603	9.1499	0.724523
Ldec030840	45.9786	52.6542	67.5113	15.3243	69.0566	0.343044
Ldec030850	31.2646	0.972719	4.96271	9.93281	19.1487	0.719996
Ldec030860	0.187018	0.0274814	0.0569444	0.0631484	0.417019	0.799414
Ldec030890	55.1542	60.4389	55.5229	10.8026	28.048	0.381492
Ldec030900	4.41657	5.65656	5.57079	1.18453	126.805	0.966822
Ldec030910	17.132	16.3212	18.0218	7.09588	60.4834	0.757905
Ldec030920	6.623	1.87403	2.4391	3.48643	12.3606	0.708295
Ldec030930	1.78782	22.0178	15.7764	9.09563	8.27264	0.60336
Ldec030950	19.822	4.37176	10.2388	68.5017	11.8045	0.831256
Ldec030990	3.44933	0.745216	0.704788	1.10139	52.8761	0.971628
Ldec031000	0.994987	0.290746	0.306715	0.304445	5.82334	0.918565
Ldec031090	0	0.134765	0	0	0	1
Ldec031130	10.8504	23.1551	23.2933	13.4268	14.5654	0.334599
Ldec031140	6.83907	8.01652	15.572	11.8491	18.7448	0.436154
Ldec031150	0.110083	0.00965511	0.121452	0	0.0828271	0.583036
Ldec031210	6.21156	1.92499	3.52525	2.9024	17.6115	0.793257
Ldec031240	0	0.0261688	0	0	0	1
Ldec031250	0.701848	0	0	0	0	1
Ldec031260	34.4191	6.54979	10.1134	13.3184	23.6406	0.61052
Ldec031270	32.152	5.03448	9.36783	10.6453	22.7574	0.628289
Ldec031280	0	0.0763537	0.147763	0.0851436	0	0.726762
Ldec031290	0.0656608	0	0.112033	0	0	0.853479
Ldec031300	0.0682723	0.0601936	0.0831518	0	0	0.613761
Ldec031310	7.14872	8.68576	7.60785	1.34269	36.4086	0.829813
Ldec031320	1.06391	0.938807	0.400168	0.330155	0	0.607784
Ldec031330	21.8693	14.416	14.3124	7.10325	37.5662	0.616005
Ldec031340	18.5161	8.18848	9.67547	8.8876	38.4159	0.705411
Ldec031350	1.57091	1.35092	0.712092	1.26858	43.0752	0.971547
Ldec031360	18.1729	11.7497	9.39874	5.81058	79.769	0.858554
Ldec031370	31.6611	20.8869	23.889	11.8265	61.5624	0.641568
Ldec031380	8.20739	5.88865	5.94515	3.36375	31.0187	0.811364
Ldec031390	7.04547	3.58487	3.35635	3.96759	17.3539	0.74135
Ldec031400	61.8502	7.30294	18.232	7.35156	25.5235	0.763905
Ldec031430	930.32	391.876	566.875	210.073	414.018	0.574652
Ldec031440	8.30513	8.5168	8.04003	4.14678	40.18	0.819508
Ldec031450	0	0	0	0	0.222188	1
Ldec031460	0	0	0	0	0.113416	1
Ldec031470	0.690571	0.66974	0.513836	0.950526	1.59757	0.557974
Ldec031480	11.8077	2.85225	8.20858	4.99358	5.2322	0.549306
Ldec031500	20.814	6.21673	14.2091	10.707	16.6557	0.426006
Ldec031570	1.14795	0.293169	0.618543	2.42396	0.141649	0.772963
Ldec031590	0.311535	0.0720685	0.0760268	0	0.188787	0.729659
Ldec031600	0.53212	0.196352	0.0973938	0.205903	0	0.765256
Ldec031610	0.0301151	0	0	0.0317743	0.0694062	0.777075
Ldec031640	0.17339	0.130051	0	0.272754	0	0.721873
Ldec031650	0.17339	0.130051	0	0.272754	0	0.721873
Ldec031690	41.1491	7.91786	12.1151	17.219	5.72715	0.738882
Ldec031740	33.7352	7.91856	9.55652	16.4417	14.6448	0.640127
Ldec031750	0.376918	0.304469	0.275949	0.24308	0.0734529	0.405076
Ldec031770	0.365874	0.0525109	0	0	0.0930286	0.900554
Ldec031780	0.314553	0	0	0	0	1
Ldec031830	2.50675	0.0138745	0.0308749	0	11.7485	0.945706
Ldec031840	40.3431	18.314	18.8374	15.0953	8.35187	0.62448
Ldec031850	4.51974	2.2019	2.03909	3.31492	0	0.58206
Ldec031860	13.7039	6.54717	8.93304	3.90976	1.47239	0.619408
Ldec031870	5.87295	5.5408	8.36965	1.76948	13.7158	0.607153
Ldec031880	4.53155	6.46183	7.67632	1.12936	0	0.605191
Ldec031890	36.382	6.91906	18.8422	6.43189	9.23294	0.71534
Ldec031900	41.6016	33.113	33.513	17.9722	8.0285	0.443371
Ldec031940	16.8166	0.776398	0.399863	0.865778	61.656	0.923533
Ldec031960	0	0	0	0	0.171153	1
Ldec031970	0	0	0	0	10.5735	1
Ldec031980	0	0	0	0	0.406063	1
Ldec031990	861.381	1.79908	48.6827	0	0.076141	0.985326
Ldec032000	10.8353	4.86081	5.7678	2.77969	0	0.690634
Ldec032010	5.15122	1.74388	3.27023	2.27523	0	0.646233
Ldec032020	4.57328	1.67413	2.99921	2.1391	0	0.627595
Ldec032030	14.1748	7.63347	7.84003	4.87548	0.0708296	0.639858
Ldec032040	625.989	1.40986	34.3679	0.0694212	0.0678672	0.985657
Ldec032050	0	0	0	0	0.263046	1
Ldec032060	0	0	0	0	2.43779	1
Ldec032090	0.216528	0.18643	0	0	219.563	0.999541
Ldec032130	24.2999	17.3811	16.7675	9.11179	13.8047	0.412907
Ldec032140	86.0363	19.4213	44.9713	16.211	9.67982	0.737659
Ldec032150	5.72205	7.87889	9.00173	1.30768	10.1076	0.408603
Ldec032160	5.57727	4.11033	6.33419	1.23168	37.8238	0.885961
Ldec032170	8.35951	4.37457	6.12016	3.20657	7.29976	0.371941
Ldec032180	3.32516	2.10139	1.67612	2.94913	10.012	0.749005
Ldec032190	34.7453	15.5876	15.4839	12.9042	14.1817	0.581544
Ldec032200	0.0580992	0	0	0	12.4293	0.998831
Ldec032240	0.151222	0.0397899	3.4	0	0.110918	0.977799
Ldec032270	0.0987137	0.00870328	0.0541025	0.0799957	0	0.638344
Ldec032280	0.136948	0.0383187	0.0348675	0.0401826	0	0.793045
Ldec032320	39.3372	23.5063	26.4818	20.8633	4.6112	0.520413
Ldec032330	30.6611	6.4775	8.08381	11.9371	17.1539	0.644074
Ldec032350	0.17339	0.130051	0	0.272754	0	0.721873
Ldec032360	352.952	1.01177	18.5373	0	0	0.986153
Ldec032370	13.9325	7.81943	8.27558	5.25052	0	0.616983
Ldec032380	4.92507	1.55205	3.19796	2.21689	0	0.646355
Ldec032390	94.7765	42.5824	61.9355	43.3064	61.9245	0.446728
Ldec032400	18.0015	5.76977	4.53777	8.21988	6.77366	0.648626
Ldec032410	1.64733	1.7593	2.29445	3.11228	0.271873	0.520209
Ldec032440	0.0468457	0	0	0	0.487109	0.975957
Ldec032460	11.7746	51.9696	21.3503	29.6483	30.0071	0.55368
Ldec032470	0.530963	0	0.254517	0	0	0.880163
Ldec032480	0.786497	0.0546215	0.024851	0	0	0.974738
Ldec032590	1.19699	0.258981	0	0.194298	0.807711	0.736633
Ldec032600	6.02356	0.243582	0.0791066	0	0.46264	0.967406
Ldec032610	71.1748	50.2956	82.9666	30.6805	54.4038	0.377597
Ldec032620	35.6708	29.2466	33.4867	11.8855	81.626	0.662211
Ldec032630	16.0945	15.577	17.1439	8.52274	9.92313	0.269168
Ldec032670	0.227022	0.0304067	0	0	0	0.966516
Ldec032680	45.7034	61.7385	61.7826	58.7963	32.08	0.197516
Ldec032690	84.7187	65.5131	88.4999	51.6008	109.208	0.33537
Ldec032700	55.0824	25.3088	26.1499	13.8589	68.8437	0.562778
Ldec032710	8.66468	0.81621	0.421734	0.0199339	0.465631	0.950272
Ldec032720	395.049	166.409	122.761	216.735	565.421	0.601645
Ldec032740	1.71165	0.368489	0.453516	0.376668	1.39241	0.621552
Ldec032780	0	0	0	0	40.9419	1
Ldec032800	7.48178	0.517963	0	0	57.4884	0.965212
Ldec032810	1.08232	0.291427	0.64851	0.503415	0	0.666606
Ldec032820	3.47127	0	0	0	161.56	0.994629
Ldec032850	0	0	0	0	0.151115	1
Ldec032870	0	0	0	0	0.327049	1
Ldec032910	0.495038	0.277101	0.153574	0.136762	0	0.713438
Ldec032920	81.1036	50.9555	52.9252	24.5893	108.235	0.51593
Ldec032930	9.0995	3.72591	3.51203	5.08324	7.36066	0.45926
Ldec032940	3.23501	1.85101	1.94078	0.716518	3.14263	0.408739
Ldec032950	0	0	0	0	0.440528	1
Ldec032960	0.510281	0.462178	0.290398	0.386189	0.632432	0.348134
Ldec033050	10.5727	3.88236	4.02234	4.30304	6.36287	0.560882
Ldec033080	0	0	0	0	10.5472	1
Ldec033090	22.9996	9.9744	10.4805	9.18841	8.2741	0.587846
Ldec033110	0.140537	0	0	0	0	1
Ldec033120	45.1788	13.5218	19.9062	15.0234	38.3424	0.519722
Ldec033130	12.886	300.724	215.365	64.4402	287.839	0.517391
Ldec033140	0.534041	0	0.20249	0.233357	0	0.795968
Ldec033150	398.835	183.953	154.763	161.334	760.136	0.704367
Ldec033170	0	0	0.0484682	0	0.329755	0.963254
Ldec033180	4.33943	9.42872	10.7199	4.09541	37.3957	0.808912
Ldec033200	89.1907	41.251	74.6163	60.0233	14.3021	0.466893
Ldec033210	0.0932823	0.0601274	0.0372791	0.022928	0.459289	0.883724
Ldec033220	6.69875	2.45329	2.78392	2.98263	5.15257	0.500937
Ldec033230	101.639	43.5821	41.6145	34.7687	43.3948	0.598185
Ldec033240	46.0015	37.9196	34.8812	23.8094	34.5917	0.286969
Ldec033250	1.87979	1.21461	1.02536	1.50493	2.25195	0.375577
Ldec033270	3.86358	1.8045	0.998911	2.2791	2.69643	0.496649
Ldec033280	23.539	23.5389	21.5951	10.8914	86.4925	0.770025
Ldec033290	60.4996	29.7616	28.3434	19.8751	225.932	0.846768
Ldec033300	0	0.225998	0.150873	0.116178	0.308648	0.600638
Ldec033310	25.2317	20.2323	20.8974	11.7291	37.8189	0.483786
Ldec033320	1.45492	1.10488	1.26273	0.901707	4.99979	0.763778
Ldec033340	142.231	22.347	13.9759	0.854983	149.253	0.699489
Ldec033350	35.7889	26.0686	26.7146	10.511	101.783	0.756633
Ldec033370	23.7679	15.9829	23.7991	13.5923	75.1227	0.743279
Ldec033380	6.95095	6.32787	5.97232	8.6406	16.607	0.580121
Ldec033390	8.90185	4.97708	6.21719	14.9587	26.5442	0.669845
Ldec033400	62.7309	36.0838	43.0048	26.6193	85.8814	0.509676
Ldec033410	3.91269	0.269236	0.658675	0.463988	1.14797	0.837716
Ldec033420	69.7412	64.351	56.2521	23.1367	89.0127	0.40042
Ldec033430	34.7303	18.5973	21.2731	9.33747	63.4438	0.669242
Ldec033440	26.9984	4.51116	6.33565	6.53933	53.5298	0.792711
Ldec033480	0	0.0438435	0	0	0	1
Ldec033630	2.18653	14.8931	4.78563	1.39967	27.6488	0.789638
Ldec033640	373.372	137.956	186.76	62.2637	171.848	0.625824
Ldec033650	148.165	81.9856	80.2942	93.6625	96.117	0.405969
Ldec033660	15.7741	9.86439	9.38431	9.45283	16.0535	0.307383
Ldec033670	56.934	52.5255	54.9353	10.1842	94.846	0.539836
Ldec033680	2.83398	0.815615	0.649387	1.3003	75.1993	0.981385
Ldec033690	13.2718	5.85561	9.51877	14.3499	6.60295	0.385901
Ldec033700	0.302281	0.209784	0.442611	0	0	0.710771
Ldec033760	116.096	141.86	115.056	170.78	245.045	0.445211
Ldec033770	22.8128	6.23017	4.97408	5.77107	10.5963	0.69785
Ldec033780	0.166833	0.184683	0	0	0	0.774164
Ldec033810	0.712611	0.0962231	0.175983	0.0890375	0.0891781	0.841982
Ldec033880	0.1027	1.34803	0.562874	0	0	0.876565
Ldec033980	0.0691233	0	0	0.01167	0	0.957793
Ldec034100	30.8264	52.6551	511.71	132.282	10.071	0.889667
Ldec034180	4.17492	2.32356	2.42641	0.880987	10.6593	0.770016
Ldec034310	1.37024	0.0619536	0	0	0	0.988697
Ldec034320	0.193027	0.2413	0.323257	0.195532	0.264503	0.30832
Ldec034350	9.7994	3.13168	1.54818	0.750075	0.518229	0.848252
Ldec034450	1.50732	0.319972	0.315416	0.0279614	0.225122	0.852641
Ldec034460	2.07964	0.419945	0.627991	0.255431	0.585501	0.772933
Ldec034510	3.33842	1.1958	1.41917	0.375037	3.66325	0.568114
Ldec034520	0.062583	0.0642239	0	0.12679	0	0.749967
Ldec034560	14.3674	8.05947	10.3153	9.22499	16.5903	0.367594
Ldec034570	31.1826	19.0947	24.3141	9.88762	111.974	0.811386
Ldec034610	0	0	0	0	9.19508	1
Ldec034620	87.5144	59.0376	67.5493	50.0591	117.975	0.44022
Ldec034630	91.455	73.1202	73.5652	40.3535	172.358	0.596052
Ldec034640	40.0156	23.451	26.6394	46.0313	85.6686	0.602721
Ldec034650	64.2886	31.6983	38.5712	14.8839	60.0212	0.435458
Ldec034660	10.7677	11.6345	10.1745	3.9264	19.4571	0.530979
Ldec034670	13.795	9.0186	7.55154	16.2316	33.8439	0.655797
Ldec034690	9.81101	3.74077	3.41447	4.15526	30.6451	0.827693
Ldec034700	0.684718	0.704938	0.405714	0.299746	1.51332	0.653888
Ldec034710	25.8888	46.9737	46.3301	81.974	109.336	0.540027
Ldec034730	58.1261	167.033	324.862	361.171	219.486	0.467353
Ldec034740	1628.29	572.395	990.484	166.425	752.223	0.618997
Ldec034750	9.93038	3.64257	4.2345	4.02371	40.7136	0.865947
Ldec034760	11.4093	2.98674	3.81693	3.10671	5.05725	0.672029
Ldec034830	6.453	2.29486	2.62152	1.5314	1.18313	0.704366
Ldec034910	0.0450633	0	0	0	0	1
Ldec034940	0.0646018	0	0.0600857	0.0317572	0	0.644581
Ldec034950	0.0623395	0.0146118	0.0265915	0	0	0.834762
Ldec034990	0	0.0410407	0.0399856	0	0	0.756428
Ldec035060	19.1024	5.93268	6.29578	8.46647	10.4582	0.592289
Ldec035070	120.697	122.091	120.202	63.1675	156.276	0.318261
Ldec035080	31.7915	16.5598	15.1648	22.0159	76.1646	0.719253
Ldec035090	40.9816	18.0592	15.6406	11.4736	26.0895	0.565275
Ldec035100	45.0128	3.84279	2.46798	1.17527	8.43402	0.91158
Ldec035110	42.2395	11.4669	17.5122	13.4694	41.8444	0.501102
Ldec035130	9.03725	10.4189	0.773842	0.0525783	0.228156	0.757847
Ldec035140	40.8814	13.7092	17.1594	6.98909	17.6228	0.660724
Ldec035180	31.0949	6.96989	6.23538	15.3634	7.76081	0.707915
Ldec035260	22.6151	6.96473	5.79291	4.37544	4.88294	0.756623
Ldec035270	9.19581	1.88761	2.14709	1.89331	3.11106	0.754261
Ldec035310	2.19675	0.198514	0.114877	0	0.0289104	0.961045
Ldec035340	48.8628	19.2272	24.2896	11.2667	53.6139	0.5167
Ldec035360	3.49181	0.185568	0.0617067	0	0.326927	0.958889
Ldec035380	10.4391	1.82029	0.641212	0.27188	0.495899	0.922664
Ldec035440	1.63331	0	0	0	0.0407517	0.993762
Ldec035450	4.08799	2.37201	4.30555	1.12511	10.6538	0.720977
Ldec035460	3.24025	16.5799	17.6638	152.627	91.3825	0.788919
Ldec035480	44.2765	14.5359	12.5932	14.5507	37.4002	0.553488
Ldec035490	26.3206	23.6317	36.0478	91.5384	76.8003	0.555377
Ldec035500	0.211353	0	0.057617	0.127788	0.103965	0.657717
Ldec035510	38.6937	32.0855	49.8467	118.481	83.8539	0.56854
Ldec035540	16.5502	16.0716	22.0658	47.4995	23.5715	0.588106
Ldec035950	3.32085	0.395287	1.15099	0.580321	0	0.839905
Ldec035990	6.23292	0.718414	2.11239	1.0832	0.480683	0.823731
Ldec036000	0.088587	0	0	0.0803422	0.790749	0.946592
Ldec036010	8.64847	3.70503	4.25726	9.46201	28.4432	0.770835
Ldec036020	55.671	2.41323	7.20902	0.942694	0.465173	0.950467
Ldec036040	15.0637	9.02005	6.60759	16.1153	31.6458	0.63023
Ldec036050	4.17249	0.739859	1.09344	0.472547	0	0.861842
Ldec036070	93.8004	39.0174	32.2603	19.0006	38.7201	0.656189
Ldec036080	4.94222	5.60062	3.75671	4.12212	6.64858	0.307307
Ldec036090	78.6307	54.3531	82.9211	47.5481	99.4464	0.337701
Ldec036100	0.0550558	0.0282497	0	0.0290446	0	0.739836
Ldec036110	103.966	41.1678	40.2917	21.5286	62.6251	0.601761
Ldec036120	115.991	132.726	125.792	41.0418	101.985	0.275179
Ldec036130	135.501	217.383	242.01	162.913	334.882	0.434273
Ldec036140	110.888	62.0492	63.4453	45.2381	57.2532	0.486002
Ldec036150	0.302051	0.0857358	0.39007	0.0359625	0.152732	0.630527
Ldec036160	24.2447	15.7346	14.883	13.9875	119.965	0.856521
Ldec036170	39.4701	33.3786	35.6133	14.0674	81.2133	0.622816
Ldec036180	18.1921	14.7629	11.6878	26.423	120.312	0.852331
Ldec036190	25.5142	22.6214	25.8702	18.9913	67.4417	0.655269
Ldec036230	0.0831891	0.122787	0	0.0858396	0	0.655849
Ldec036280	0.801249	0.126496	0.1224	0	0	0.922341
Ldec036290	1.25182	0.307946	0.0467017	0	0	0.929173
Ldec036300	0.0643423	0	0	0	0	1
Ldec036320	1.03238	0.332008	0.0955208	0.0693553	0.025426	0.873518
Ldec036350	11.2152	1.29833	1.00142	0.964396	0.899681	0.907184
Ldec036370	8.40876	1.71604	0.710994	0.798539	0.835123	0.879272
Ldec036450	24.5623	8.70893	6.64318	25.5649	11.8722	0.493576
Ldec036460	20.4971	19.5971	18.9791	61.3511	19.3662	0.680367
Ldec036470	0	0	0	0	0.168669	1
Ldec036480	29.0385	26.3746	37.8395	18.6321	88.0014	0.682151
Ldec036490	12.2481	4.49065	4.68728	2.47578	9.70596	0.564022
Ldec036510	9.38845	10.095	12.82	5.74511	11.3003	0.287659
Ldec036520	8.28877	8.53411	10.1122	5.57595	13.1717	0.382937
Ldec036530	6.73546	4.10776	3.19313	2.11972	3.68854	0.513428
Ldec036540	0.20769	0.167769	0.298668	0.258734	73.9708	0.996847
Ldec036550	387.863	177.904	253.364	134.381	196.319	0.508869
Ldec036560	14.397	8.47373	8.81041	7.66315	25.5217	0.6146
Ldec036580	113.733	3.74133	38.7029	3.87403	6.99401	0.882812
Ldec036610	0.415379	0.288274	1.25523	0.321461	0	0.795831
Ldec036630	3.97555	1.38029	0.883447	2.58625	0.693629	0.651393
Ldec036650	97.0803	31.8001	34.3767	23.7273	65.7709	0.599107
Ldec036660	556.136	1773.36	1524.28	918.142	770.515	0.468654
Ldec036670	0.353976	0.071484	0	0	0	0.949513
Ldec036680	58.2345	41.9203	24.2446	9.41523	12.2948	0.622754
Ldec036700	8.39132	58.0759	40.2817	105.442	33.8821	0.666568
Ldec036710	0	0.218434	0.0704538	0	0.485075	0.851112
Ldec036750	1.19026	1.59911	1.36338	0.558149	0.593416	0.420739
Ldec036780	0.0943388	0	0	27.7249	35.0948	0.801827
Ldec036790	0.432655	0.416476	0.378717	0.10936	0.184818	0.370531
Ldec036800	28.0917	12.2203	12.8644	17.3947	17.7626	0.463881
Ldec036830	0.0712931	0.0598443	0.108909	0	0	0.698974
Ldec036850	21.5172	10.5481	7.2478	0.114349	3.22402	0.754449
Ldec036860	49.7524	14.9028	11.6008	26.4665	13.0486	0.668263
Ldec036870	20.1161	10.5083	17.6434	9.17663	32.243	0.554598
Ldec036880	25.1434	6.30849	5.39921	2.31814	2.90344	0.831673
Ldec036890	35.6262	23.2372	38.705	8.94168	37.5671	0.319388
Ldec036900	79.878	54.7605	62.2989	51.4435	136.041	0.543554
Ldec036910	7.72163	3.39514	2.62623	5.69646	13.2872	0.634246
Ldec036920	66.1557	42.1088	44.9574	20.6441	131.079	0.668396
Ldec036930	5.20878	2.72092	3.30471	2.97653	44.5657	0.920281
Ldec036940	39.0431	1083.58	53.9845	85.9429	9.83418	0.95644
Ldec036950	21.9303	17.7004	18.3837	13.5869	39.7084	0.549206
Ldec036960	29.6695	20.228	9.41485	19.3682	20.5216	0.414107
Ldec036970	3.40788	1.63923	1.48184	1.63975	10.2144	0.80007
Ldec036980	111.649	115.018	131.794	26.265	186.073	0.483099
Ldec036990	0.444887	0.26953	0.0746888	1.67845	0	0.882465
Ldec037000	0.172863	0.181938	0.0479826	0.760809	0	0.867646
Ldec037010	0.211553	0.17	0.0652134	0.999552	0.013019	0.885002
Ldec037020	7.88661	3.19081	2.90087	0.978826	2.16256	0.707319
Ldec037030	0.133618	0.0162268	0.00840593	0	0.184126	0.785133
Ldec037040	0.0390285	0.0179295	0	0	0.0431959	0.670351
Ldec037500	113.399	95.711	120.091	117.64	191.734	0.417368
Ldec037510	8.14144	4.78063	3.93219	3.65921	18.8061	0.727303
Ldec037520	92.2094	84.9176	85.5081	48.6495	197.322	0.605614
Ldec037530	0.660045	0	0	0	0	1
Ldec037550	0.276313	0	0	0.018644	0	0.983131
Ldec037560	0.324072	0	0	0.0508691	0.0823898	0.897199
Ldec037590	0.766453	0	0	0.0329531	0.2592	0.904706
Ldec037640	0.0530209	0	0	0	0	1
Ldec037830	47.3875	2.67933	2.17676	7.87578	12.8304	0.865142
Ldec037840	0	0.133308	0.0791066	0	0.0482407	0.761178
Ldec037850	58.792	2.47473	2.87313	12.8973	9.59933	0.881597
Ldec037870	90.897	6.16549	8.26431	11.6339	15.9717	0.884387
Ldec037880	9.41739	5.65194	6.20274	1.59012	14.5921	0.608313
Ldec037890	2.01416	1.23598	1.72263	0.459421	7.19986	0.811379
Ldec037900	0.0196085	0.0544333	0.0287115	0	0.1269	0.797571
Ldec037920	0.991244	0.611157	0.434439	0.493672	1.30907	0.516736
Ldec037940	0.863876	0.310778	0	0.434526	0.390428	0.671327
Ldec037950	0	0	0.0502911	0	0.0463799	0.769443
Ldec037960	0.212017	0	0.0762225	0	0	0.910122
Ldec037980	3.64943	2.60145	1.84159	3.24447	10.5829	0.732188
Ldec037990	0.327839	0.225911	0.06825	0	0	0.775682
Ldec038010	0.663671	0.274819	0.208597	0.206052	2.94721	0.885219
Ldec038020	0	0.0654359	0.0271181	0.0291876	0.0486423	0.599043
Ldec038030	16.9264	10.5213	12.6112	12.2467	34.3355	0.619158
Ldec038050	0	0	0	0	0.392651	1
Ldec038060	0.0881108	0.0711745	0	0	0	0.798054
Ldec038190	0	0	0	0	0.115999	1
Ldec038250	37.8061	57.1277	45.5819	24.2499	102.892	0.599664
Ldec038260	0	0.0762483	0.111432	0	0	0.828935
Ldec038270	0	0	0	0	0.113076	1
Ldec038320	2.09969	15.3353	8.69856	9.70316	21.5754	0.58475
Ldec038350	0.01978	0.0137273	0	0.0157718	0	0.62716
Ldec038510	0.206635	0	0.222864	0.123572	0	0.629586
Ldec038560	0.421049	0.0386855	0.0350618	0.0596609	0.125279	0.846403
Ldec038840	85.8137	25.9891	32.4654	58.634	115.989	0.56267
Ldec038850	1.3733	1.3449	0.675754	1.92316	4.41889	0.699183
Ldec038860	0	0	0	0	0.23659	1
Ldec038900	0	0	0	0	0.741375	1
Ldec038920	0.6982	0.0440502	0	0.158145	0.655877	0.692756
Ldec038940	0	0.156584	0.0696891	0.0772816	0.062874	0.664965
Ldec038950	0.0670208	0	0.0558099	0	0.0505489	0.603262
Ldec038960	0	0	0.167706	0.0259263	0	0.961352
Ldec038970	1.27232	0.275381	0.234961	0.14451	0	0.871327
Ldec038990	0.195332	0.129739	0.224717	0.0622999	0.436995	0.649831
Ldec039000	0.516814	0.181705	0.118022	0.19632	0	0.760046
Ldec039150	0	0.0743444	0	0	0	1
Ldec039160	0	0.0555302	0.0135256	0	0.0488116	0.719354
Ldec039180	0	0	0	0.0163271	0	1
Ldec039320	0	0.223526	0.0406787	0.241505	0.160673	0.560177
Ldec039400	0.0843223	0	0	0	0	1
Ldec039530	0	20.8735	0.897666	17.0821	35.8001	0.728679
Ldec039550	0	34.0868	3.31113	19.1657	21.3916	0.678259
Ldec039570	0	0	0	0	0.2592	1
Ldec039630	0.151009	0	0	0	0	1
Ldec039770	0	0	0	0	4.11082	1
Ldec039780	0.0565378	8.58602	0.528476	0.30628	28.9064	0.918034
Ldec039900	0.0527345	0.0138757	0.0292755	0.0159422	0	0.719854
Ldec040050	0	61.5974	18.4155	10.7011	26.63	0.773746
Ldec040060	0	78.0848	15.4201	19.1405	24.5008	0.810906
Ldec040400	0	0	0	0.143621	0.449486	0.920119
Ldec040550	0.061306	59.0971	53.1695	56.5671	106.24	0.602565
Ldec040650	0	72.0155	25.3942	28.0042	48.8654	0.644994
Ldec040690	0	0	0	1.0208	32.8466	0.992231
Ldec040740	0.0167795	0	0	0.0519425	0.00980987	0.872025
Ldec041050	0.351859	0.147678	0.349424	0	0.187089	0.513875
Ldec041080	0.118456	0.0202604	0.0631195	0.0399979	0	0.739614
Ldec041340	0.0476665	0	0.0114244	0	0.00928913	0.891362
Ldec041350	0.132166	0	0	0	0	1
Ldec041430	0.0852122	0	0	0	0.0625015	0.81663
Ldec041470	0	0	0	0	0.0594591	1
Ldec041510	0.0843223	0	0	0	0	1
Ldec041550	0.187749	0	0	0	0	1
Ldec041640	0.183221	0.112227	0.0932972	0.0553895	0.0225316	0.613246
Ldec042170	0.0389811	0.0365472	0	0.038325	0	0.519817
Ldec042180	4.66163	4.55473	3.74935	1.01623	0.301925	0.483966
Ldec042190	0.119027	0.0826049	0.15986	0	0	0.684675
Ldec042200	0.0764725	0	0	0	0	1
Ldec042240	8.42394	0.565549	0.170798	0.103833	0.33534	0.965114
Ldec042270	0.233916	0.0981759	0	0.257379	0.173999	0.508418
Ldec042280	0.578775	0.320351	0.194332	0	0	0.777684
Ldec042290	0	0	0	0	0.113914	1
Ldec042330	7.37788	2.68283	2.26854	2.90356	6.91311	0.499584
Ldec042350	9.5264	2.70826	4.29138	2.84239	3.52685	0.649162
Ldec042370	3.26107	0.956003	1.09084	1.56645	1.87684	0.579116
Ldec042380	55.1966	57.4893	48.3438	18.3121	138.548	0.67639
Ldec042390	29.6052	16.1392	23.7779	11.5533	63.1577	0.679075
Ldec042400	255.819	139.565	175.103	80.2773	150.756	0.466712
Ldec042410	0.170657	0.163716	0.111728	0	0.0735507	0.488748
Ldec042430	135.049	2724.59	2585.71	3375.15	2242	0.430592
Ldec042440	0	0	0	0.169372	0.497955	0.914966
Ldec042450	120.331	2757.25	2350.3	2645.05	2449.15	0.314095
Ldec042460	0	0.07406	0.131844	0.152288	0.118246	0.467865
Ldec042480	0	0	0.101245	0	0.552523	0.95419
Ldec042610	0.340877	0.239695	0.237786	0.0899146	0	0.583871
Ldec042620	1074.87	1085.13	968.12	1092.09	1221.57	0.136317
Ldec042630	1186.86	1746.91	1321.42	1578.85	1756.83	0.169803
Ldec042640	20.6507	18.0177	38.0689	31.8481	104.351	0.739856
Ldec042650	24.1399	24.1235	23.5283	4.60254	59.5114	0.679078
Ldec042660	7.49807	4.37689	4.66831	4.69589	53.635	0.901001
Ldec042670	83.3489	52.8605	55.0022	39.743	83.3456	0.307276
Ldec042680	2.06476	2.74022	0.573125	2.81732	7.25431	0.717567
Ldec042690	26.9474	8.90153	12.7946	8.66674	26.1241	0.475953
Ldec042700	0.0311361	0	0	0.0109505	0	0.912075
Ldec042720	10.8128	2.64852	4.01438	1.74689	6.84115	0.647388
Ldec042750	0	0	0	0	0.102299	1
Ldec042770	0.0996357	0	0	0	1.80606	0.986208
Ldec042780	5.35272	4.31869	9.61036	7.90668	0.121331	0.539574
Ldec042790	2.84248	2.84787	5.84208	4.57304	1.25212	0.507218
Ldec042800	1.92491	3.68042	3.13113	3.53568	7.94224	0.613706
Ldec042810	356.334	531.327	492.041	376.499	840.478	0.477618
Ldec042820	120.728	55.4725	112.744	60.6583	1.1651	0.523642
Ldec042830	0	0	0	0	0.449985	1
Ldec042850	76.2582	53.8689	65.3112	24.8585	79.6327	0.308397
Ldec042860	1.96779	2.09013	2.73625	1.89638	6.6965	0.675556
Ldec042870	2.28766	346.228	5.05147	11.6571	0.261793	0.986094
Ldec042890	1.24297	25.2047	0.167573	1.38716	0.10079	0.971251
Ldec042960	0.13469	0	0	0.0698027	0.0255901	0.82294
Ldec043010	21.328	390.365	13.3697	53.2034	0.30264	0.943512
Ldec043020	0.029024	0.204716	0.148566	0.117602	0	0.639511
Ldec043040	127.62	205.962	3.00428	2.92166	0.100906	0.837777
Ldec043070	0.372587	0	0	0	1.41821	0.934321
Ldec043080	0.404245	0.127639	0	0	1.31902	0.89919
Ldec043090	0.0673161	0.164094	0.160801	0.042615	0	0.587536
Ldec043100	0.340073	0.0872476	0	0	0.672977	0.841257
Ldec043110	0.329927	0	0.0723297	0.259499	0	0.748559
Ldec043150	0.303107	0	0	0	0.924519	0.918036
Ldec043180	0	0.279711	0	0	0.400888	0.825567
Ldec043190	2.47366	1.86174	2.47499	0.845197	52.9061	0.963825
Ldec043220	0.0153076	0	0	0.0289203	0.0343186	0.677814
Ldec043320	0.135053	0.0620427	0	0.653839	0	0.924639
Ldec043360	0.0294127	0.043413	0.129202	0.0227624	0	0.815041
Ldec043390	2.17257	0	0	0.176984	0.147476	0.962664
Ldec043410	0.0330768	0	0	0	0.0741561	0.888489
Ldec043430	0	0	0	0	0.100492	1
Ldec043440	0.0290558	0	0.0195118	0.0301641	0.0382691	0.48567
Ldec043460	0.154389	0.0623565	0	0	0	0.899027
Ldec043520	0.0511397	0	0	0	0.191709	0.933311
Ldec043680	0.0554011	0	0	0	0.0786252	0.823844
Ldec043700	0.842097	0	0.160801	0.185313	0.508765	0.746206
Ldec043710	0.170561	0.0229627	0.0763578	0.113332	0.1753	0.453489
Ldec043750	32.2606	51.1178	42.538	194.504	75.3149	0.741354
Ldec043760	0.040663	0	0	0	0.134046	0.924162
Ldec043770	1.22303	131.578	22.6686	16.441	5.77034	0.912404
Ldec043780	41.2074	26.0842	27.2318	34.8537	50.1909	0.355575
Ldec043800	0.206476	0	0	0	0	1
Ldec043810	0.206476	0	0	0	0	1
Ldec043870	0	0.0994763	0.78947	0	0	0.968499
Ldec043880	8.38982	1.31336	1.99171	2.44877	2.80213	0.745049
Ldec043900	21.0736	4.05986	5.05246	5.81844	7.16584	0.737864
Ldec043910	123.616	115.72	108.317	202.733	0	0.571291
Ldec043970	10.3185	5.37254	4.84396	9.80568	18.9475	0.599675
Ldec043990	1.33601	0.559937	0.809063	2.9614	31.8393	0.955508
Ldec044000	4.33808	1.93451	1.08723	2.74459	0	0.667691
Ldec044010	5.65208	9.72476	7.52897	3.92825	4.55397	0.44309
Ldec044040	14.6791	1.7712	0.337328	0.133512	1.23858	0.940722
Ldec044200	0.282689	0.0980933	0	0	0.0916913	0.832161
Ldec044270	2.04031	0.576149	1.07571	0.402261	0.0610224	0.740831
Ldec044290	0.706819	0.552239	0.538041	0	0	0.614371
Ldec044510	0.0460489	0.441792	0.132441	0.0764884	0	0.855714
Ldec044550	0	0	0	0	15.9551	1
Ldec044600	0	99.9605	97.3393	18.7298	26.2589	0.644039
Ldec044630	0.237538	112.035	117.822	25.412	9.6942	0.687287
Ldec044650	0.248215	0.240605	0.0713889	0	0	0.685762
Ldec044680	0.231795	0.0365944	0.0386043	0	0.0691712	0.844291
Ldec044910	0	0	0.066782	0	0	1
Ldec044920	0.206476	0	0	0	0	1
Ldec044940	21.5976	4.89741	5.34725	7.53822	8.80948	0.692184
Ldec044990	7.19583	1.83904	2.41052	3.04203	18.1429	0.800371
Ldec045030	0.921111	0.350853	0.399067	1.40269	20.5181	0.962549
Ldec045040	4.25852	1.74538	1.51213	1.72	0.81992	0.659657
Ldec045050	7.80794	16.8178	10.5212	9.01646	5.80524	0.507205
Ldec045070	5.37642	1.55877	0	0	2.5969	0.806764
Ldec045140	0.13765	0	0	0	0	1
Ldec045170	0	0	0.094689	0.0339717	0	0.910307
Ldec045200	0.164806	0	0	0.0328525	0	0.950165
Ldec045400	0.0581885	0	0	0	21.6277	0.999327
Ldec045450	0.123981	57.3431	60.1331	15.9335	15.1992	0.631651
Ldec045460	0.528903	34.2965	38.6812	10.5529	0.275581	0.704935
Ldec045510	0.188364	0.138453	0.0616199	0	0	0.734459
Ldec045570	0.195381	0.172261	0.142778	0	0	0.596891
Ldec045600	0.829485	0.259977	0.192393	0.0828303	0	0.838695
Ldec045610	0.569891	0.191349	0.142369	0.10337	0	0.808258
Ldec045630	0.0179664	0.0141822	0	0	0	0.802658
Ldec045650	51.9626	23.6581	17.9399	26.5127	44.4188	0.458604
Ldec045810	30.6231	8.29556	6.69392	6.60202	18.285	0.674457
Ldec045840	0.979357	0.679675	0.841703	0.601186	0	0.458174
Ldec045850	1.37123	1.05535	1.76988	1.03626	0	0.510866
Ldec046030	0.0187896	0	0.00572116	0	0.00930366	0.800091
Ldec046160	0.344646	0.27263	0.147012	0.130919	9.57511	0.976627
Ldec046180	96.2602	4.24528	11.2379	3.49155	2.3257	0.94468
Ldec046200	43.0236	16.5053	17.7423	33.533	40.1229	0.372999
Ldec046210	30.4374	9.3273	3.70068	3.63498	6.86707	0.806734
Ldec046240	0	0	0	0	0.545519	1
Ldec046270	0.0649237	0.0262222	0.0653973	0	0	0.651569
Ldec046300	49.6867	4.56703	5.89602	7.31902	1.30565	0.90396
Ldec046310	0	11.5932	4.76566	1.81749	1.96109	0.815749
Ldec046320	13.5565	1.99141	0.903106	2.27454	85.8056	0.945442
Ldec046360	0.0641705	0	0	0	0	1
Ldec046370	1.08452	1.63106	0.221738	0	0	0.799784
Ldec046390	77.0493	11.3233	7.22986	22.0213	269.18	0.890757
Ldec046400	27.2379	13.0637	12.3391	9.52301	82.1963	0.810929
Ldec046410	38.622	26.2751	27.4121	14.9884	53.7258	0.500717
Ldec046420	0.0285064	0.0197835	0	0	0	0.8265
Ldec046430	0	0.0440786	0	0.0906377	0.0319018	0.790428
Ldec046500	0.134546	0	0	0	0.0507389	0.905722
Ldec046510	0.0741929	0	0	0	0	1
Ldec046520	9.1639	1.85545	1.59068	1.12952	1.62908	0.830729
Ldec046570	0.208886	0	0	0	0	1
Ldec046670	0.0827258	0.0848949	0.0503777	0.0813334	0	0.368523
Ldec046690	2.67256	0.427047	1.01366	0.613697	0.248743	0.784556
Ldec046700	0.641957	0	0.0656265	0.0706348	0	0.946935
Ldec046710	18.543	2.72976	4.79948	3.62383	0.460577	0.843423
Ldec046740	2.40319	0.458122	0.664515	0.328969	0	0.848991
Ldec046750	2.36183	0.541358	0.498557	0.486297	0.0380037	0.834427
Ldec046790	0.333439	0	0	0	0	1
Ldec046950	6.78068	1.51142	3.90478	1.97778	4.66062	0.555553
Ldec047010	0.795314	0.250349	0.325216	0.187822	0.205134	0.695554
Ldec047220	0	0.0566942	0	0.116579	0	0.878421
Ldec047340	0.656567	0	0	0	0	1
Ldec047370	15.3747	3.69091	4.68908	1.921	1.91732	0.801325
Ldec047430	0	0.0432879	0.042175	0.0907871	0.038895	0.657556
Ldec047480	0.115318	0	0	0	0.0337093	0.926921
Ldec047490	13.7537	3.39697	4.47508	3.68844	2.74284	0.740009
Ldec047540	1.10008	0.52102	0.183212	0.161389	0	0.803281
Ldec047570	1.11687	0.373509	0.0657117	0.162538	0	0.865302
Ldec047610	1.13959	0.19585	0.1816	0.1299	0	0.888699
Ldec047720	0.226513	0.0633794	0	0	0	0.930049
Ldec047740	0.0158888	0	0	0	0	1
Ldec047770	1.5698	0	0	0	0.246314	0.960773
Ldec047780	0	0	0	0	146.646	1
Ldec047890	3.31338	0.127452	0.113447	0.262077	0	0.96205
Ldec047940	0	627.629	919.378	1622.27	390.927	0.701355
Ldec047960	0	119.995	111.535	35.3563	93.2809	0.499621
Ldec047970	0.182999	7.31729	8.74564	14.9957	4.96541	0.646376
Ldec047980	0	0	0	0	159.694	1
Ldec047990	400.408	2505.67	8844.71	2431.19	4404.6	0.724641
Ldec048010	2.08973	384.764	1243.19	794.975	120.446	0.738118
Ldec048020	0	0.167831	0.229073	0.0472177	0	0.765305
Ldec048030	1077.59	3907.47	7711.4	6157.68	3420.01	0.527882
Ldec048050	0	0	0	0	1.902	1
Ldec048110	0.231921	0.0922157	0	0	0.625021	0.87035
Ldec048120	0.892701	0	0.0641874	0.0355902	0.161948	0.926704
Ldec048140	30.0977	12.992	13.1128	6.16678	19.0102	0.57404
Ldec048150	27.4878	18.8756	15.5882	12.319	89.1877	0.791814
Ldec048160	15.6393	23.9672	29.3963	9.55518	8.81505	0.506939
Ldec048180	11.9119	15.5204	23.0225	3.90456	4.14206	0.614736
Ldec048190	1.48566	0	0.0997667	0	0	0.983212
Ldec048230	1.03458	0.0606691	0	0	0.0242165	0.979488
Ldec048240	1.14221	0	0.155688	0	1.11466	0.721953
Ldec048250	71.201	59.3974	55.8863	27.5011	81.1549	0.340811
Ldec048260	13.6568	8.62246	10.5934	8.25523	30.8204	0.666391
Ldec048270	22.6873	14.7265	13.3689	11.9906	127.288	0.87671
Ldec048280	52.7147	23.626	27.6876	23.1838	45.7917	0.429528
Ldec048300	67.7144	64.8444	63.6776	36.9261	128.058	0.544809
Ldec048310	3.49621	1.60938	0.891611	3.68224	4.9412	0.510269
Ldec048320	2.93285	1.75194	1.42498	1.03289	27.1215	0.93416
Ldec048330	0.758901	0.213455	0.237392	0	1.8931	0.840243
Ldec048340	0.0590463	16.6817	30.8093	16.1192	0.466022	0.729579
Ldec048350	159.998	76.5673	91.6936	60.4505	157.611	0.396364
Ldec048360	1.03735	0.108064	0.344159	0.169981	0.360068	0.763273
Ldec048370	41.039	11.5153	6.72176	6.84851	2.28947	0.833238
Ldec048390	74.2303	25.6378	15.4533	15.0518	11.3963	0.772535
Ldec048400	52.017	18.2144	9.46952	9.03399	12.8581	0.761732
Ldec048410	11.1219	3.44693	5.80071	5.13039	13.7248	0.535514
Ldec048420	19.7331	10.3661	8.88423	7.37634	57.9932	0.80015
Ldec048430	26.4862	28.405	28.8483	15.8969	184.261	0.864816
Ldec048440	5.95606	2.02762	1.65791	0.548982	2.48151	0.718101
Ldec048450	5.87903	0.928564	0.262375	0	0.249766	0.938735
Ldec048470	0.256558	0.276325	0.114858	0	0	0.663968
Ldec048490	3.54667	0.827165	0.115364	0.0365521	0.450948	0.899199
Ldec048500	11.7515	7.2632	7.64398	5.92466	81.5166	0.900072
Ldec048510	7.30188	4.59021	5.17922	1.81537	3.99782	0.466486
Ldec048520	8.18776	114.352	171.167	31.2419	103.65	0.624005
Ldec048530	0.534343	18.0323	33.845	7.40587	29.2069	0.592411
Ldec048540	6.57714	1.66021	1.05877	0.800713	0.792724	0.836083
Ldec048560	69.0578	7.16756	8.77079	3.80503	1.20739	0.924155
Ldec048570	34.5458	93.4166	353.312	620.835	19.5631	0.798321
Ldec048590	2.8079	0.103105	0.181599	145.133	124.267	0.780615
Ldec048600	13.1124	5.89182	3.40417	5.31644	6.31456	0.601008
Ldec048620	91.1085	3.3834	4.37593	3.54782	3.51339	0.959333
Ldec048630	0.827778	6.05508	0.850165	3.74668	2.48448	0.673452
Ldec048660	49.8069	53.7043	59.3667	24.7081	84.1258	0.442543
Ldec048670	4.32232	13.0332	3.38616	7.3804	9.98976	0.518947
Ldec048680	57.7007	31.6117	44.1649	118.941	235.045	0.731521
Ldec048690	4.72554	1.56814	0.577071	0.174286	0.543509	0.848535
Ldec048700	0.0635763	0.0894102	0.290371	0	0.397217	0.72096
Ldec048710	0	4872.69	9564.25	1938.78	5303.18	0.683335
Ldec048730	0.169613	0.822066	0.792714	0.492236	37.3141	0.984747
Ldec048740	48.1482	17.4017	13.418	16.0169	15.1905	0.677937
Ldec048780	21.3546	15.144	17.5476	10.415	51.667	0.688093
Ldec048790	4142.33	2711.3	2555.76	1679.41	1564.5	0.486342
Ldec048800	31.0593	11.8783	12.8401	12.0739	59.9166	0.716891
Ldec048810	933.737	764.681	700.921	766.519	287.606	0.325365
Ldec048820	237.688	411.478	248.447	131.321	262.776	0.4652
Ldec048830	0.877185	1.17811	0.789127	0.497175	0.709655	0.390308
Ldec048840	10.9947	22.9571	38.6318	27.6462	116.258	0.784467
Ldec048850	0.0343811	0.0761195	0.0503421	0.0285539	0	0.627963
Ldec048860	30.1956	24.6033	28.3763	14.668	15.829	0.308868
Ldec048870	1.87968	0.946696	0.45943	0.42615	0.110297	0.741635
Ldec048890	9.1768	2.46511	3.61801	1.95414	10.2824	0.581467
Ldec048960	5.58082	2.29825	2.71891	1.35497	8.07977	0.630158
Ldec048970	58.054	55.3026	59.412	74.8199	294.807	0.790042
Ldec048980	142.766	824.999	892.594	414.062	944.164	0.397769
Ldec048990	190.509	76.257	87.4666	168.762	108.661	0.421095
Ldec049000	2.70674	249.213	323.655	122.075	55.3333	0.668375
Ldec049010	1.31266	174.119	173.578	157.681	132.009	0.332954
Ldec049020	69.6722	674.75	800.451	365.463	357.418	0.541726
Ldec049030	0.608175	9.39555	10.2326	3.85945	0.938929	0.638361
Ldec049040	0.14035	399.056	422.829	367.104	350.11	0.339916
Ldec049070	26.2762	495.261	832.49	678.705	992.964	0.488216
Ldec049080	110.457	351.13	437.879	332.79	571.466	0.460923
Ldec049100	0.389276	0	0	0	0.0717231	0.953938
Ldec049110	30.0767	5.52004	2.78342	0.892241	3.52364	0.894276
Ldec049150	36.7024	8.03037	9.4917	1.42756	2.34174	0.854973
Ldec049160	25.8648	17.8477	23.2777	7.37937	25.6791	0.282965
Ldec049170	43.4152	10.0599	15.8625	4.07138	3.56119	0.806779
Ldec049180	8.55011	4.06466	3.45885	2.4431	18.5241	0.7501
Ldec049190	9.53365	15.1698	6.75357	4.56004	22.5003	0.599816
Ldec049200	235.788	179.941	166.737	68.2764	307.678	0.471248
Ldec049210	16.7459	15.5772	16.1811	8.89672	36.6099	0.608023
Ldec049230	4.90444	1263.28	401.967	1012.56	518.843	0.616421
Ldec049240	1.98291	0.610829	0.487824	2.08634	2.52833	0.489
Ldec049250	19.1871	10.5276	10.4839	6.73955	82.5203	0.857798
Ldec049270	0.661905	0	0.0555612	0	0.10671	0.938711
Ldec049290	0	3.03398	1.58819	1.01186	0.370829	0.7552
Ldec049300	1.42764	5.12774	4.13104	4.21081	3.32668	0.361504
Ldec049310	9.9153	1.35815	1.1746	1.67984	3.39116	0.808283
Ldec049320	1.11367	0.0601512	0	0	0	0.986497
Ldec049330	17.2133	16.2534	16.9763	5.42304	42.4481	0.670975
Ldec049340	34.0722	5.80093	7.10358	13.4857	31.3844	0.576087
Ldec049350	30.6202	10.4451	9.01745	6.55543	30.7326	0.539267
Ldec049360	3350.38	2070.21	1940.73	1115.21	2075.37	0.462633
Ldec049370	45.0216	16.9353	23.4671	11.4846	53.7778	0.549495
Ldec049380	5.40491	2506.56	1615.24	1100.2	413.072	0.687428
Ldec049390	209.37	231.627	242.79	429.564	280.289	0.438922
Ldec049400	5348.06	1626.54	1887.31	613.944	2245.76	0.702063
Ldec049410	39.3349	24.1106	33.0397	19.6623	43.7754	0.336685
Ldec049420	6.96369	21.5217	14.8447	13.374	10.9431	0.464199
Ldec049460	3.67427	3.37207	4.57526	1.76425	49.9368	0.932986
Ldec049470	26.7133	11.16	13.7802	5.58881	15.6809	0.567538
Ldec049480	0.0515152	143.743	222.776	133.736	106.06	0.569534
Ldec049490	0.257767	26.3052	6.3441	1.65703	52.3266	0.834864
Ldec049500	0	2.14811	0.206008	0	3.34521	0.824068
Ldec049510	0	0	0	0	0.221799	1
Ldec049520	31.3534	19.8143	9.43892	23.9815	23.5637	0.387639
Ldec049540	0.912869	0.962031	0.181635	0.21567	0.883214	0.430011
Ldec049550	57.5386	70.2591	73.5932	21.0868	27.9316	0.399347
Ldec049570	0.801062	12.7937	24.9295	190.548	18.1996	0.925578
Ldec049580	0.121152	1.0602	0.108477	0.161003	0.0369993	0.899163
Ldec049600	0.228765	0.580779	0.378034	0.458627	0.824463	0.500825
Ldec049610	1.17663	1.44725	1.58028	0.255604	1.53862	0.301058
Ldec049620	0.263709	18.9854	18.9011	6.35499	11.403	0.513801
Ldec049630	0.329613	29.752	17.2096	10.9892	2.11439	0.742516
Ldec049640	0.0724327	1.11588	0.285033	0.17295	11.758	0.964996
Ldec049650	0.217343	2.06766	1.32807	1.13194	1.99797	0.434707
Ldec049660	8.45063	1.76212	0.243031	0.0954196	5.93149	0.762383
Ldec049670	4.12262	0.79788	0	0.263625	0.055245	0.932279
Ldec049680	6.42309	6.04096	6.40227	3.16441	18.1924	0.697254
Ldec049690	0.124107	0	0	0	112.061	0.999723
Ldec049700	0.362289	22.5723	40.7351	53.5398	16.9756	0.623433
Ldec049710	0.0701848	0	0.0513836	0.167888	0.793657	0.908822
Ldec049720	4.53494	0	0	0	0	1
Ldec049730	21.9709	14.1254	53.7941	163.628	55.765	0.777459
Ldec049740	27.7581	5.81244	1.19266	0.9169	1.11639	0.918597
Ldec049750	15.1626	20.4101	17.309	4.1089	47.1529	0.697842
Ldec049760	75.1826	16.381	16.0112	30.9692	7.75435	0.763523
Ldec049770	83.7335	104.861	102.987	68.8759	110.49	0.184413
Ldec049780	18.6428	13.697	14.9529	5.60996	47.9488	0.724171
Ldec049790	62.5273	66.0658	72.2081	45.2311	58.0086	0.197345
Ldec049800	770.389	421.178	510.97	436.456	318.943	0.452371
Ldec049810	0.880288	0.385152	0.272917	0.118895	3.596	0.884785
Ldec049820	1.15733	1.19392	1.76015	1.73094	1.31726	0.233098
Ldec049830	0.400531	0.365363	0.243912	12.2293	54.119	0.938842
Ldec049840	421.462	202.39	203.441	164.689	254.157	0.510824
Ldec049850	12.0708	14.8455	9.9333	9.27946	6.27121	0.367572
Ldec049860	58.6416	0.911206	0.181143	0.493423	1.86414	0.985292
Ldec049870	10.5568	12.5572	10.3678	5.79224	44.1849	0.777786
Ldec049880	91.3144	48.3768	52.7084	35.3339	68.2924	0.439542
Ldec049890	14.2821	29.4142	22.0799	65.8282	41.8757	0.591164
Ldec049900	0.271381	0	0.0709583	0.128792	0.119412	0.705984
Ldec049910	73.5303	44.7265	46.7054	59.95	35.7563	0.363738
Ldec049920	65.4912	46.0599	49.5531	57.9821	62.7388	0.174188
Ldec049930	21.9705	11.6779	15.0704	8.07557	15.9314	0.42246
Ldec049940	10.0217	16.3515	13.0223	4.55803	44.7402	0.754396
Ldec049950	9.4246	1.30507	2.03613	2.32849	6.36438	0.68078
Ldec049960	0.190577	0.0529042	0.32887	0	0.09861	0.73995
Ldec049970	104.178	183.858	181.42	391.888	275.306	0.524889
Ldec049980	95.9227	136.967	104.318	469.195	262.311	0.68056
Ldec049990	7.82213	3.77183	2.41042	7.05988	3.18629	0.474938
Ldec050000	8.53099	3.7121	3.01049	7.79051	7.59833	0.352027
Ldec050010	8.05255	20.7122	13.2075	17.4552	42.3397	0.649104
Ldec050020	13.1416	9.29526	11.3228	5.28913	21.5594	0.547196
Ldec050030	45.805	28.2803	33.3014	14.6783	41.1506	0.359182
Ldec050040	123.273	135.97	143.888	50.2126	172.892	0.34447
Ldec050050	3.7941	6.13196	3.93605	2.5679	10.0358	0.590713
Ldec050060	27.4544	36.1339	31.0576	7.25353	23.1134	0.385072
Ldec050070	49.9031	106.67	82.9144	46.6537	123.898	0.422627
Ldec050080	63.5839	35.8764	34.9842	8.46159	77.6018	0.539617
Ldec050090	77.3026	53.388	56.1601	13.2687	67.9499	0.383052
Ldec050100	20.4089	21.7255	11.4024	0.94167	7.40191	0.537929
Ldec050110	14.7127	9.51314	10.9573	8.93714	72.7839	0.848455
Ldec050120	23.0491	12.14	13.4268	9.48164	112.86	0.871306
Ldec050130	18.6263	10.9482	10.5197	4.93037	20.2962	0.445407
Ldec050140	149.02	73.5436	67.5898	47.1929	101.03	0.514569
Ldec050150	134.202	101.195	96.4942	31.6799	217.86	0.582793
Ldec050160	18.41	16.1631	12.8755	16.865	71.2274	0.774267
Ldec050170	631.908	392.032	258.141	330.299	524.172	0.404722
Ldec050180	5.90524	4.15896	3.98737	1.78626	12.1732	0.674741
Ldec050190	28.1824	27.0418	20.8423	63.5151	60.9752	0.460594
Ldec050200	0.381458	0.280266	0.29566	0.187519	0	0.499653
Ldec050210	2.61261	5.36222	2.40576	2.01639	2.53461	0.553852
Ldec050220	19.954	13.1476	13.9587	6.51162	23.0081	0.417901
Ldec050230	0.270782	0.0926272	0	0	0.222718	0.708857
Ldec050240	109.655	61.0336	54.9	53.4939	128.998	0.459135
Ldec050250	20.0947	27.5594	15.5539	19.3667	67.7043	0.69509
Ldec050260	57.5573	9.16401	13.2825	25.611	4.11932	0.77337
Ldec050310	0.104647	0	0	0	0.0383781	0.908315
Ldec050330	0.426061	0.102183	0.049778	0.267884	0.174406	0.651311
Ldec050340	177.388	88.5875	94.6074	243.257	149.792	0.475478
Ldec050350	2.54651	1.97124	1.76302	0.87826	0.110126	0.53636
Ldec050370	23.3587	33.1129	49.3973	28.1499	78.3628	0.572442
Ldec050380	64.0648	38.165	33.9318	19.642	31.6203	0.518616
Ldec050390	2.82984	2.51301	2.51111	1.35872	16.3238	0.858908
Ldec050400	2.42597	34.2984	29.7911	52.6667	18.7971	0.595035
Ldec050410	64.13	0	0	7.25518	1.20099	0.967035
Ldec050420	0.0687621	0	0.100684	0	0.27107	0.843725
Ldec050430	1.372	0.785482	0.584239	0.652704	101.531	0.991642
Ldec050440	5.61978	8.56036	2.37214	1.04776	1.46827	0.693121
Ldec050450	8.5459	13.9382	15.737	11.0564	104.116	0.881676
Ldec050460	100.156	113.916	108.63	172.653	56.1012	0.451496
Ldec050470	1.45383	0.686951	0.467065	0.308278	276.895	0.997367
Ldec050480	361.904	208.611	167.907	101.486	98.2042	0.601961
Ldec050490	13.543	3.31404	4.3764	2.60507	5.35469	0.711101
Ldec050500	30.7538	3.39549	1.87193	0.423369	0.704555	0.948012
Ldec050510	31.7455	0.234253	0.703826	0.196231	0.365421	0.988189
Ldec050520	11.3182	3.3865	2.65768	2.35612	14.1177	0.65082
Ldec050530	8.1325	3.94602	4.01657	3.22181	4.38192	0.521478
Ldec050540	0.58406	0.0571872	0	0.0293981	0	0.962938
Ldec050560	0.0953645	0	0	0	0.184371	0.87069
Ldec050590	0.253225	0.0333147	0	0	0	0.96711
Ldec050600	0	0.107828	0.56875	0	0	0.952603
Ldec050610	0	0.105393	0.204437	0.208066	1.86308	0.930505
Ldec050650	1.09526	0.564622	0.100233	0.0267538	0.507561	0.726282
Ldec050670	1.56606	2.44454	3.25409	0.548439	3.52848	0.446425
Ldec050680	28.5237	25.2666	24.271	127.018	115.745	0.618545
Ldec050690	0.298532	0.10212	0.0908989	0.195672	3.73138	0.953957
Ldec050700	0.617054	1.01164	0.725095	0.376032	11.0532	0.938257
Ldec050780	0	0	0	0	0.331822	1
Ldec050930	0	0	0	0	0.086639	1
Ldec050980	0.110491	0	0	0	0	1
Ldec051090	0.0419076	0	0	0	0	1
Ldec051110	0.473201	0	0	0	0	1
Ldec051130	3.15024	0.317425	0	0	0	0.974809
Ldec051140	4.64803	0.235874	0.116642	0	0.06932	0.977311
Ldec051160	0	10.7292	0	0.172148	0	0.995989
Ldec051170	0.794471	50.1032	0.19054	0	0	0.995085
Ldec051190	0.0977845	2.05204	0	0	0	0.988087
Ldec051200	16.2384	64.1877	2.98755	0.886838	0	0.921664
Ldec051260	5.2984	0.605376	0	0	0.622498	0.942064
Ldec051270	7.06339	4.9449	4.16686	9.71161	2.79832	0.511577
Ldec051280	53.3681	60.3557	59.4407	52.1249	26.5621	0.206803
Ldec051290	82.7479	36.7586	28.3611	26.2526	21.4523	0.659131
Ldec051300	38.3135	70.3927	56.5557	25.8803	26.934	0.475501
Ldec051310	8.6194	6.2854	6.36793	5.01452	7.05459	0.282942
Ldec051320	13.6695	7.09704	5.70547	3.86564	1.1423	0.674267
Ldec051330	0.102046	0	0	0	0	1
Ldec051340	0	0.219566	0.0758276	0	0.0684122	0.835767
Ldec051350	0.0916886	0.0842425	0.0381757	0.34301	0	0.84395
Ldec051420	54.5692	18.4665	30.9442	26.2334	14.1854	0.58846
Ldec051430	18.894	10.7488	12.2442	4.47131	0.502522	0.62995
Ldec051440	0.0385126	0	0	0	0.0648873	0.851617
Ldec051530	0.622184	0.315974	0.497296	0.446432	0	0.493838
Ldec051550	0	0.105732	0.047057	0	0	0.888735
Ldec051650	38.4975	23.9087	28.526	10.637	6.5654	0.547781
Ldec051660	41.5168	18.0213	25.5852	22.0544	13.4077	0.523875
Ldec051730	0.457531	0.120387	0.748366	0.829899	0.7977	0.360167
Ldec051750	0.373297	0.334527	0.230065	0.39207	0.482478	0.31087
Ldec051760	0.208755	0.421572	0.191042	0.166453	0.516471	0.52184
Ldec051770	12.9742	8.20078	6.95627	4.18051	1.39996	0.600409
Ldec051780	7.38162	6.27566	5.35002	5.04995	19.1029	0.685162
Ldec051790	40.002	68.6652	56.4049	20.5376	73.8782	0.371907
Ldec051800	66.4268	28.9464	23.6084	21.2407	6.07582	0.699401
Ldec051840	62.7275	65.8555	65.5772	57.1598	73.5776	0.146072
Ldec051850	5.77827	3.37314	2.91776	6.5889	7.73809	0.3972
Ldec051860	10.1445	1.21075	0.236528	0.125012	2.26082	0.905537
Ldec051950	1.44588	10.3432	0.319885	0.172148	0	0.95316
Ldec051960	0.745943	20.9978	0.383108	0.265507	0	0.983396
Ldec051970	1.5434	7.54605	0	0	0	0.948867
Ldec051980	17.9964	0.434904	0.0331876	0.0350814	0.39287	0.987552
Ldec051990	1.28937	35.7172	0.371078	0	0	0.988378
Ldec052000	0.111222	4.67865	0	0	0	0.994057
Ldec052030	0.348288	0	0	0	0	1
Ldec052050	1.89658	0.154779	0	0	0.070065	0.970362
Ldec052060	0.0944304	0	0	0	293.799	0.99992
Ldec052090	1.73209	0.127368	0.0463585	0	0.11859	0.957809
Ldec052100	2.43019	0.158713	0	0	0.223299	0.960701
Ldec052120	0.755045	0	0	0	0	1
Ldec052250	5.31719	6.91941	2.73606	2.23445	38.6887	0.88881
Ldec052260	3.21086	1.04423	0.743475	1.82252	9.07415	0.812074
Ldec052270	0.559205	1.36909	0.659691	0.264124	11.6805	0.938956
Ldec052280	6.22682	9.34352	11.9769	1.6686	6.21523	0.51043
Ldec052300	3.69358	0.920496	0.219868	0.0267326	0.336043	0.89826
Ldec052360	0.869812	1.40524	2.64274	1.01135	0.880971	0.605772
Ldec052430	12.3575	1.51344	0.354792	0.144903	0.117656	0.956893
Ldec052460	2.92539	0.429651	0.194703	0.178371	0.0465159	0.927425
Ldec052470	0.0244226	0.10304	0	0	0	0.940745
Ldec052490	0.14512	0	0.0990438	0.0612461	0	0.723866
Ldec052510	0.038209	0.0150805	0	0	0	0.901329
Ldec052540	0.14512	0	0.0990438	0.0612461	0	0.723866
Ldec052550	0	1.406	2.23582	2.85619	0	0.681234
Ldec052590	0.0400531	0.0125174	0.0121956	0.0135243	0	0.761334
Ldec052620	0	0.0173531	0.0898938	0.07975	0	0.729951
Ldec052780	0.079818	0	0	0	0	1
Ldec052830	0.0267021	0	0.0121956	0.0135243	0	0.759196
Ldec052860	0	0.0173531	0.0719151	0.07975	0	0.720163
Ldec053000	23.1842	2.98067	5.05189	6.07635	0.0831223	0.846965
Ldec053070	69.4492	0	0	0	0	1
Ldec053080	811.424	0	0	0	0	1
Ldec053090	314.629	0	0	0	0	1
Ldec053110	885.9	0	0	0	0	1
Ldec053120	11.3186	20.0905	0.508823	0.329833	0.064026	0.847922
Ldec053130	0	10.3997	21.4225	10.5468	1.60905	0.736778
Ldec053160	0.0579737	0	0	0.200803	0	0.927822
Ldec053170	1.48345	0.27679	0.161071	0	0.223048	0.888619
Ldec053190	4.00127	3.5359	3.71374	1.2841	2.06412	0.337844
Ldec053200	43.2276	1.49816	3.45352	0	0	0.971363
Ldec053210	13.284	16.9019	0.125221	3.65951	0.236974	0.744027
Ldec053300	15.5733	5.86339	9.52637	19.2808	2.26809	0.569116
Ldec053550	0.66626	0.058108	0.056614	0	0	0.956953
Ldec053580	8.89931	6.25916	10.4068	3.84288	0	0.543534
Ldec053590	6.77092	14.2527	12.9867	4.25718	2.03035	0.543154
Ldec053640	0.103845	0.288274	0.261334	0.0828017	0.0607111	0.558847
Ldec053710	0.0473401	0	0.0394213	0	0	0.791819
Ldec053780	2.24704	0.134315	0.382683	0.0748886	0.222496	0.909394
Ldec053930	0.0358417	0	0.0333361	0	0	0.767477
Ldec053970	3.59564	0.998772	0.95804	0.682534	0	0.81649
Ldec054010	0	0.0219218	0	0	0.0667325	0.917875
Ldec054060	8.86287	4.33091	5.48254	13.0025	0.207753	0.636914
Ldec054260	0.745607	0.17882	0.261334	0.187519	0	0.789543
Ldec054270	0.419404	0.144963	0.0605296	0.0651489	0	0.838675
Ldec054280	2.11217	0.387767	0.897412	0.891598	0	0.742352
Ldec054290	0.0608659	0	0	0	0.0404741	0.833757
Ldec054300	23.0819	29.4574	0.334323	5.3837	0.39811	0.752201
Ldec054330	63.6011	2.38785	5.77861	0.147314	0.0540063	0.967108
Ldec054340	8.17145	6.58934	9.2983	2.0798	6.82987	0.363581
Ldec054350	1.11933	0.26295	0.103546	0	0.176772	0.878662
Ldec054370	0	0	0	0.182548	0.0257006	0.964803
Ldec054400	0	9.00052	12.554	12.7746	3.19898	0.515573
Ldec054410	14.2475	41.2967	72.6014	5.56836	1.85943	0.783158
Ldec054420	0	0	0	0	0.991873	1
Ldec054440	372.269	0	0	0	0.206902	0.999861
Ldec054460	183.026	0	0	0	0	1
Ldec054470	123.985	0	0	0	0	1
Ldec054500	0	0	0.0763578	0.0944354	0	0.797857
Ldec054580	0.0231291	0.0642065	0.0166304	0	0.0771573	0.663137
Ldec054590	0.158359	21.6569	47.0444	59.423	79.5712	0.596956
Ldec054630	0.552457	1.03593	0.756968	0.559625	1.1918	0.390633
Ldec054690	0	0.0383843	0.0795365	0.12841	0	0.77042
Ldec054720	0.104034	0	0.0241903	0	0	0.941869
Ldec054780	0.775375	0	0	0	0	1
Ldec054790	0.0523743	2.26413	0.780079	0.408168	0.48505	0.809455
Ldec054830	31.0728	26.125	20.1546	9.41089	28.5558	0.322188
Ldec054840	101.353	93.7798	120.297	66.553	135.244	0.293903
Ldec054850	1.61606	1.60179	2.27605	1.34216	0	0.499132
Ldec054860	28.6514	13.1844	12.5765	18.3342	55.8087	0.674125
Ldec054880	6.68251	0.283217	0.667987	0.0789552	0.266886	0.951476
Ldec054890	4.80727	3.0297	4.63678	2.62526	9.05631	0.583191
Ldec054900	141.283	71.3504	75.0737	44.0249	125.172	0.441512
Ldec054910	33.2651	23.4822	15.682	11.7688	93.6107	0.775138
Ldec054920	59.5683	3.28301	1.75089	0.0270181	0.250831	0.977707
Ldec054930	0.795757	0	0.246709	0	0	0.922492
Ldec054960	30.113	15.7118	16.1818	20.7047	80.992	0.744693
Ldec054980	71.629	30.439	40.577	29.5342	78.9388	0.454707
Ldec054990	10.7196	5.69966	5.24855	6.94819	58.5738	0.877864
Ldec055010	1.55935	8.47955	0.480686	0	0	0.939854
Ldec055020	21.9193	70.3777	4.40065	3.57495	0.27645	0.892824
Ldec055030	0.473339	0	0	0	0.0345912	0.98173
Ldec055050	0.406695	0.149467	0	0	0	0.908121
Ldec055060	7.44861	6.5393	6.82903	2.00032	31.5323	0.819096
Ldec055080	256.283	673.508	624.383	885.909	614.291	0.388068
Ldec055100	0.212352	1191.44	543.924	247.531	732.303	0.680225
Ldec055110	0	0.340165	0.0256918	0	0.0930797	0.91271
Ldec055120	0	0.131007	0	0.0646579	0.131042	0.626714
Ldec055150	6.4085	0.548044	2.73361	0.16099	0	0.8657
Ldec055160	41.0219	63.3358	59.6704	23.6003	41.8337	0.344264
Ldec055170	111.94	8.58273	10.4511	6.81426	21.885	0.893396
Ldec055200	7.06523	1.37384	0.533631	0.240764	2.1573	0.847651
Ldec055220	108.528	35.549	46.0159	49.8097	60.8091	0.557297
Ldec055230	3.75882	69.6599	0.541598	1.87637	18.3467	0.911989
Ldec055280	2.35903	0.544997	0.107622	0.0372084	0.435421	0.880751
Ldec055290	1.0942	0.138648	0.0288153	0.547929	7.58816	0.940381
Ldec055300	13.71	10.3783	6.95307	4.41855	4.44207	0.522391
Ldec055340	0.301594	0.317425	0.16743	0.3647	0.0737378	0.410346
Ldec055380	1438.48	1348.96	1967.82	1747.1	218.67	0.396131
Ldec055390	0	0	0	0	11.3243	1
Ldec055440	0	0.0276969	0.0486969	0.540971	1.92728	0.919917
Ldec055460	0	0	0.0730454	0	0.123054	0.851598
Ldec055470	2.02035	13.8095	15.0281	4.14961	7.71393	0.539306
Ldec055480	0.0648354	0	0	0	0	1
Ldec055490	42.2438	26.4764	29.4705	16.2389	106.748	0.732009
Ldec055500	79.5128	5.8856	11.6431	659.816	248.986	0.868892
Ldec055510	10.3436	7.58277	12.2196	7.83275	29.9568	0.683054
Ldec055520	28.3603	34.2668	40.8631	13.4465	42.6281	0.314204
Ldec055530	9.95606	10.6869	11.2273	5.79612	7.14817	0.25211
Ldec055540	1.71592	1.85189	0.663412	1.51042	1.73225	0.241047
Ldec055550	3.26045	128.565	138.053	213.23	118.119	0.545095
Ldec055560	10.7575	16.0822	17.8093	9.90893	63.1667	0.784071
Ldec055570	0.881903	0.20671	0.25079	0.14451	2.11534	0.824625
Ldec055580	151.615	249.12	307.215	277.281	287.383	0.214393
Ldec055590	18.6279	16.2891	14.3494	10.126	41.1273	0.638973
Ldec055600	8.60316	15.5986	7.42828	2.72747	6.847	0.589613
Ldec055610	26.6736	21.476	19.2912	19.603	37.8888	0.425663
Ldec055620	1.78111	2.83626	1.22009	2.41748	8.39297	0.754111
Ldec055630	0.424033	121.512	138.496	26.9218	709.238	0.89871
Ldec055640	0	0.25224	0.217779	0	0.493667	0.761976
Ldec055650	1.11663	0.199289	0.532172	1.22938	0.620902	0.497918
Ldec055660	0.544411	284.012	3.35066	665.316	4.77963	0.89002
Ldec055680	0.0491449	0.129989	0.293486	0	0	0.847409
Ldec055690	0	0.152234	1.08405	4142.33	0	0.999925
Ldec055700	0	0.142681	0	6874.52	0	0.999995
Ldec055710	30.3903	34.4162	46.388	10.9827	44.197	0.353356
Ldec055720	9.5308	244.714	648.613	516.216	41.5474	0.687022
Ldec055730	24.3929	19.4986	16.7006	9.52223	53.271	0.670954
Ldec055740	14.6145	7.61915	5.56071	10.2577	74.1637	0.871729
Ldec055750	1.37357	0.0542127	0.0349715	0	0.0510494	0.974476
Ldec055760	0.424033	0.014714	0	0	0	0.991325
Ldec055770	0.687185	0.103863	0.184251	0.0596659	0.0145826	0.868171
Ldec055780	91.5804	0.322322	1.24842	0.0257969	1.10254	0.992632
Ldec055790	29.9138	17.2458	12.6239	20.7452	22.7761	0.386647
Ldec055810	9.72081	2.36543	2.95414	4.4475	6.6501	0.577783
Ldec055840	10.187	3.89096	2.4237	2.9531	4.17841	0.670015
Ldec055880	0.0539436	0.0475604	0.0492751	0.0284578	0	0.419331
Ldec055980	0.755473	0.0802016	0.0363445	0	0.139104	0.915401
Ldec055990	0.459207	0.0956746	0	0.206741	0	0.83536
Ldec056000	0.0365782	0.0342943	0.0312056	0	0	0.552329
Ldec056010	1.00234	49.8958	54.0104	49.0045	70.5579	0.454657
Ldec056020	0	2.23202	3.32073	4.61002	2.9016	0.541523
Ldec056030	1.34305	0.251851	0.0746233	0.0139203	0.0813514	0.921495
Ldec056040	0.225299	0	0	0	0.1153	0.872059
Ldec056050	0.0523233	0.0826049	0	0	0.146801	0.770219
Ldec056060	0.0315045	0.028946	0	0	0.131322	0.884919
Ldec056070	22.7178	61.0914	37.6527	5.61491	38.3635	0.57298
Ldec056080	194.819	354.091	115.928	400.599	436.206	0.389372
Ldec056090	9.8653	3.12492	3.18074	3.10814	21.3898	0.77467
Ldec056100	1.52435	0.243575	0.404979	0.466713	0.797523	0.686295
Ldec056110	24.0837	7.2476	8.15363	10.4989	95.6447	0.86935
Ldec056120	2.20039	2.42176	3.32466	1.33781	8.5774	0.729387
Ldec056140	0	0.0638282	0.0414581	0	0	0.837618
Ldec056150	2.7892	4.07975	4.06666	0.94169	9.83962	0.698228
Ldec056160	49.9783	23.3957	28.4749	21.8175	74.2047	0.583361
Ldec056170	23.4334	20.8665	22.4672	15.0341	23.8219	0.141535
Ldec056180	149.783	145.973	129.096	278.247	25.4752	0.595389
Ldec056190	0.237939	0.371805	0	0.779781	0.215281	0.735495
Ldec056220	269.113	192.383	364.785	91.6713	128.471	0.53285
Ldec056230	57.0106	50.6008	54.4209	27.9171	101.407	0.531713
Ldec056240	7.59069	3.65578	5.2421	3.02059	31.3439	0.844394
Ldec056250	27.2048	61.3443	49.449	35.1035	54.4709	0.322561
Ldec056260	52.2042	55.821	53.0805	28.5106	61.9337	0.2346
Ldec056270	40.4924	23.7885	38.7602	15.8181	38.8335	0.276406
Ldec056280	14.6725	7.6585	8.92494	2.6823	22.8924	0.629372
Ldec056290	5.80544	3.99901	4.95071	2.42023	16.4858	0.739543
Ldec056300	2.29138	0.947437	0.250025	0.360755	0.345292	0.792318
Ldec056310	1.36995	0.649943	0	0	0.637603	0.765038
Ldec056320	5.95921	3.91665	3.65426	3.38041	14.5746	0.709932
Ldec056330	0.620092	0.0883942	0.139878	0.0564572	9.25142	0.975549
Ldec056340	0.126814	0.110011	0	0.101116	0.0420453	0.500896
Ldec056350	58.0079	65.7653	74.9679	35.132	102.833	0.431423
Ldec056370	37.8913	3.29136	5.57338	3.5938	2.82013	0.899194
Ldec056380	51.6917	4.72362	7.51742	5.42554	3.64954	0.896907
Ldec056390	5.02738	2.70316	5.41202	2.71933	12.8021	0.690247
Ldec056400	4.65835	3.53136	2.22702	1.3269	5.93687	0.505479
Ldec056410	25.0671	15.8644	11.7848	14.508	78.5751	0.786114
Ldec056420	6.59063	2.04945	1.9957	1.89863	23.8293	0.868498
Ldec056430	0.113436	74.8665	47.8817	82.2828	99.0694	0.482321
Ldec056440	17.1957	4.98482	4.33652	1.53109	2.92864	0.799643
Ldec056450	0.173734	0.145834	0	0	0.12819	0.605684
Ldec056460	35.8795	59.6861	27.5784	24.1899	21.1534	0.544277
Ldec056470	2688.99	767.834	1181.65	2125.13	1335.88	0.496978
Ldec056480	17.3561	6.44459	7.08022	4.82513	25.1352	0.644861
Ldec056490	11.3203	2.3833	2.64007	3.77243	26.2098	0.808124
Ldec056500	4.46333	4.37822	4.18072	1.26121	10.777	0.668657
Ldec056510	81.4144	79.3464	83.3478	27.4057	86.4343	0.21468
Ldec056520	33.7473	78.3297	36.1809	54.0971	69.712	0.381661
Ldec056530	21.6479	15.9112	9.38493	30.8675	32.3721	0.399085
Ldec056550	22.4925	25.4669	23.1362	6.86311	56.0085	0.652023
Ldec056560	5.30661	0.823932	0	0.213974	0.277998	0.938006
Ldec056570	164.58	124.205	145.701	93.8867	123.524	0.259758
Ldec056580	42.0922	28.9426	32.5121	19.6196	64.0599	0.519331
Ldec056590	7.45913	24.5269	10.6369	35.6822	44.7792	0.562826
Ldec056620	44.4686	52.2112	59.3103	19.1697	75.0882	0.41682
Ldec056630	0.689449	0.748828	0.648642	0.355916	0.373665	0.309697
Ldec056640	17.7917	7.35593	8.69854	7.18941	8.78122	0.550001
Ldec056650	20.116	8.77633	9.54673	6.29869	15.4504	0.501988
Ldec056660	101.768	92.0469	79.7712	51.3036	86.4572	0.239498
Ldec056670	121.683	46.2168	42.173	80.3906	162.272	0.552505
Ldec056680	10.215	1.19946	0.352615	0.83066	15.8171	0.800884
Ldec056690	4271.64	3047.69	3146.29	2174.46	1946.82	0.396295
Ldec056700	10.6465	8.15468	8.51539	4.79121	23.8757	0.663803
Ldec056710	4209.84	2504.23	2335.86	1746.47	2774.44	0.4441
Ldec056720	4.5879	2.75486	2.11424	2.92114	5.47072	0.434346
Ldec056730	16.412	6.39163	8.1154	11.8821	17.3846	0.384496
Ldec056740	100.671	71.1769	59.0647	18.4157	74.9115	0.444804
Ldec056750	25.3381	57.5853	32.1617	4.25935	4.60743	0.711877
Ldec056760	22.5257	158.532	112.739	203.987	186.783	0.411016
Ldec056770	5.36062	76.1245	61.7007	130.809	49.9584	0.630867
Ldec056780	0.937334	0.067264	0.0650859	0.0772816	0.749049	0.744307
Ldec056880	0	0.0733987	0.133047	0	0	0.862081
Ldec057100	0.0422724	0.0372703	0.038614	0	0	0.551218
Ldec057170	0.154263	0.0608855	0	0.0699532	0.375295	0.810081
Ldec057230	0.229984	0.0848639	0.0386103	0.38201	0	0.768685
Ldec057290	0.0375205	0	0	0	0	1
Ldec057500	0.287529	0.212196	0.114821	0.0833688	0	0.643179
Ldec057580	0.0858801	0	0	0	0	1
Ldec057640	0.0642069	0.0473846	0.0862337	0.0533247	0	0.521892
Ldec057650	0	0	0.0515775	0	0	1
Ldec057710	0.0213617	0	0	0	0	1
Ldec057970	0.314746	0.145623	0.102414	0	0.0682942	0.748741
Ldec058030	0.065127	0	0	0	0	1
Ldec058040	0.047741	0.0128548	0.0320595	0	0	0.764802
Ldec058120	0.0282695	0	0.0115598	0.012442	0.052131	0.749327
Ldec058130	0.169	0	0	0.0664623	0	0.901683
Ldec058300	1.35225	0.181005	0.218734	0.491333	0	0.835261
Ldec058630	0.152335	0.205089	0.167291	0.412619	0.188081	0.568127
Ldec058790	0.0500664	0.0117351	0	0	0	0.941402
Ldec058970	0.202188	0	0	0.0521575	0	0.935509
Ldec059010	6.96096	1.69813	1.12224	1.06562	0.848079	0.829978
Ldec059080	0.0727421	0	0.0892361	0	0	0.796209
Ldec059300	0.0992027	0	0	0	0.0774758	0.804754
Ldec059470	0	0	0	0	1.55532	1
Ldec059520	0.136827	0	0	0	0.186797	0.816876
Ldec059530	30.0274	1.00023	0.890325	0.119784	0.43063	0.979677
Ldec059540	26.7153	36.7751	62.5828	86.2782	139.547	0.619571
Ldec059550	0.1572	0	0	0	0.368731	0.893418
Ldec059580	2.35849	0.979501	0.997667	0.918071	0.735137	0.61518
Ldec059590	3.20557	2.45365	2.33916	3.33845	23.0742	0.87717
Ldec059600	81.5968	44.0379	56.9122	25.1117	286.047	0.81851
Ldec059620	0.76806	1.34621	1.86969	0.520099	5.0295	0.776118
Ldec059630	0.0348667	0	0	0	0	1
Ldec059650	4.96929	3.8033	2.48044	2.46576	6.97939	0.508597
Ldec059660	28.383	21.9457	18.8406	14.8519	106.939	0.803577
Ldec059670	0.0396565	0	0.0362245	0	0.29849	0.936446
Ldec059680	7.96057	5.94686	7.26241	4.1301	12.3791	0.48906
Ldec059690	0.0239839	0.0224864	0.0438165	0	0.0197658	0.622083
Ldec059720	22.9963	13.4085	13.2281	9.883	76.4039	0.805259
Ldec059730	25.8283	23.458	21.2607	11.0838	76.9612	0.734831
Ldec059740	5.84873	3.09118	4.28197	4.65564	13.8831	0.678071
Ldec059750	3423.57	2325.33	2165.07	1364.82	1963.43	0.429057
Ldec059780	43.8522	58.1676	67.807	44.0659	56.5278	0.252978
Ldec059790	61.615	47.1077	37.1845	58.4445	215.04	0.762426
Ldec059810	0.14202	0	0	0	0.0416677	0.926652
Ldec059820	0.0946679	0.0349324	0.0346541	0	0.015262	0.775931
Ldec059840	74.9378	42.7175	30.7924	35.1544	58.8567	0.441133
Ldec059920	0.337633	0	0	0	0	1
Ldec060030	0.0321796	0	0	0	0	1
Ldec060240	33.9287	147.938	111.906	404.671	189.521	0.701428
Ldec060330	0.0372587	0	0	0	1.02624	0.990924
Ldec060460	0.0392926	0.0272692	0.0131931	0.0626607	0	0.681799
Ldec060490	0.135053	0	0	0	0	1
Ldec060510	0.27114	0	0	0	0	1
Ldec060520	0.697457	0.120535	0.0922709	0.0451421	0	0.90754
Ldec060540	0	0	0	0	2.46399	1
Ldec060690	0	0	0	0.0433162	0.165795	0.934684
Ldec060700	0	0	0	0	0.14742	1
Ldec060830	0.221235	0.0544236	0	0.0294006	0	0.905277
Ldec060920	0.0187602	0	0.0106698	0	0.00928913	0.734026
Ldec060930	0.606595	0.0636479	0	0	0	0.973768
Ldec060950	0.308388	0	0	0.0853734	0	0.930791
Ldec061190	0.0568536	0.0459255	0.0817582	0.0453328	0.0701199	0.332692
Ldec061200	0	0	0.261334	0.337534	0	0.806438
Ldec061310	0	0.010273	0.0106434	0.00614689	0	0.614318
Ldec061440	0.237014	0	0	0.0521575	0	0.944985
Ldec061450	0.736479	0.459708	0.577686	0.160156	0.0835392	0.56513
Ldec061460	0.504072	0	0	0.11429	0	0.943317
Ldec061510	47.4119	21.8736	24.4055	22.7457	338.881	0.914102
Ldec061560	0.339673	0.0748698	0	0.0834889	0	0.883448
Ldec061630	83.3291	45.6528	34.5406	22.3825	173.404	0.731977
Ldec061660	0	0	0	0	0.127776	1
Ldec061690	0.155371	0.107828	0.0521681	0.0601205	0	0.645821
Ldec061710	15.7142	8.51291	11.6852	8.60285	33.5146	0.667942
Ldec061720	11.335	15.0585	20.3654	7.24572	38.1636	0.646229
Ldec061820	0.0189689	0.0131644	0	0	0.0110898	0.680341
Ldec061860	0.673464	0.220896	0.322825	0.11582	0.392649	0.609412
Ldec061880	7.28238	3.6299	2.84011	6.34154	2.67724	0.468279
Ldec061900	5.11024	1.37599	1.85289	4.1576	2.49396	0.516634
Ldec061910	6.61418	1.49067	2.07905	5.10722	5.97098	0.446343
Ldec061960	39.0663	13.2894	14.2044	17.0004	8.38623	0.661597
Ldec061980	23.122	9.32976	9.89499	21.2304	36.0416	0.559001
Ldec062010	6.79756	2.50423	3.63503	7.42491	16.221	0.686182
Ldec062040	6.98601	2.8333	4.27555	10.5774	8.51987	0.465492
Ldec062060	0	0.117712	0.121956	0	0	0.7587
Ldec062070	1.09735	0.411532	0.408253	0.222317	0.180335	0.721501
Ldec062090	8.66329	2.47837	2.1568	3.25419	15.9995	0.741357
Ldec062120	0.925163	0.210083	0.307022	0.472837	1.10159	0.565375
Ldec062130	0.0874327	0.0611601	0.0476701	0.0660795	0.00969005	0.472166
Ldec062140	0	0.0530774	0.105309	0	0	0.873996
Ldec062180	8.74422	11.1294	11.0639	6.59079	61.538	0.84754
Ldec062230	0.223666	0.155225	0.081875	0.0432735	0.330486	0.618714
Ldec062250	0.0748294	0.0519317	0.0807062	0	0	0.607338
Ldec062280	0.0420505	0.0370746	0	0.0425961	0.015616	0.443957
Ldec062290	0.113224	0	0.368582	0	0	0.923203
Ldec062300	0	0	0	0	0.19936	1
Ldec062380	0	0	0.0936167	0.0578902	0	0.845406
Ldec062400	471.245	115.629	189.672	194.798	115.551	0.673392
Ldec062510	0.052017	0.0229309	0.0241903	0.0274415	0	0.641643
Ldec062530	0	0	0	0	0.0439249	1
Ldec062540	0.145091	0	0.0738813	0.0425718	0	0.799345
Ldec062610	0.120435	0.0835824	0	0.745636	0.157989	0.878625
Ldec062620	0.463822	0.134235	0.0392352	0.00703823	0	0.902706
Ldec062630	1.74037	0.902018	1.66055	1.30679	7.15885	0.804098
Ldec062640	0.0208541	0	0.112033	0.166282	0.482003	0.84483
Ldec062650	13.9096	18.1235	13.1177	13.6406	40.9151	0.640772
Ldec062660	77.3327	28.6172	37.7102	15.3921	99.6657	0.601036
Ldec062670	6.4453	3.22954	3.67209	4.0504	38.6503	0.88747
Ldec062680	68.2489	59.0189	74.8646	30.3068	126.842	0.541871
Ldec062690	24.8353	13.9411	15.3816	6.31404	34.629	0.563428
Ldec062710	3.74551	2.29061	3.26315	1.48481	25.8547	0.895724
Ldec062720	21.9079	16.3727	19.3178	6.80181	33.3073	0.516621
Ldec062730	21.7802	26.7162	26.7772	19.6895	103.466	0.770545
Ldec062780	0	0	0	0.0906377	0.0511394	0.858945
Ldec062810	0.0442935	0.024787	0.0241497	0	0.0307717	0.550112
Ldec062820	0.992858	0	0	0	0	1
Ldec062870	0.228875	0.117438	0	0	0	0.871722
Ldec062900	0.0494019	0	0	0	0.173292	0.92873
Ldec062910	120.368	159.307	123.04	136.739	173.426	0.222357
Ldec062920	9.15748	7.33848	9.68097	5.92819	42.6189	0.811673
Ldec062930	59.17	72.3238	54	26.2526	58.1603	0.31702
Ldec062940	60.2824	53.1939	54.7951	8.21728	38.1571	0.359833
Ldec062950	2.69386	0.927762	0.344346	0.763724	2.24921	0.602332
[truncated: 16,922 more rows]
