# Supplementary material for: Adaptive Evolution and Transcriptomic Specialization of P450 Detoxification Genes in the Colorado Potato Beetle Across Developmental Stages and Tissues
Source: Insects. 2025 Jun 9;16(6):608. doi: 10.3390/insects16060608 (PMC12193396; doi:10.3390/insects16060608)
Supplement: Supplementary file 1 [file insects-16-00608-s001.zip › Table S3.xlsx]

## Sheet: Sheet1
Table S3. Expression Matrix of Different Tissues and Tau index
Geneid	white_fat_body_larva	yellow_fat_body_larva	fat_body_female	fat_body_male	aedeagus	genital_ducts	hemolymph	hindgut_female	hindgut_larva	hindgut_male	malpighian_tubule_female	malpighian_tubule_male	midgut_larva	midgut_female	midgut_male	ovaries	testis	Tau
Ldec000140	3.0201	6.60663	3.2551	4.3405	22.0113	23.6449	9.65439	9.15591	14.4727	16.6653	31.0472	39.8681	4.37199	0.835186	1.39352	17.8362	12.1258	0.717135
Ldec000150	0.712204	1.53519	0.391297	1.69686	1.67054	1.3123	0.76732	4.78612	4.64373	4.87409	46.8563	65.2926	5.5893	4.14184	4.12915	6.36065	2.67981	0.911794
Ldec000160	4.46789	10.3519	4.51375	6.36061	25.0362	19.5226	18.921	19.6388	21.2535	22.3195	143.748	162.475	47.5075	18.6718	17.8526	24.9152	22.8281	0.835395
Ldec000170	2.95674	7.3408	1.88829	2.28008	7.04369	8.54464	3.31663	4.42861	8.47997	9.01069	2.18826	2.3659	4.00477	0.374187	0.750556	1.55081	2.77765	0.581805
Ldec000190	6.47034	4.0419	3.14155	2.52544	6.31387	8.01175	8.4393	3.53129	10.769	3.65236	6.60644	5.06444	2.92848	1.3345	2.19699	17.3411	20.3073	0.715715
Ldec000200	0.106901	0.225338	0.131911	0.254976	0.239309	0.242674	0.173491	0.169198	1.1371	0.384604	1.05349	1.23091	0.0359028	0.013871	0.0192501	0.701932	149.12	0.997435
Ldec000210	17.3635	11.2972	20.3187	24.6356	22.6181	29.3763	39.2079	31.9044	43.2606	37.4087	64.3666	73.9454	30.7724	15.0578	16.7896	44.5528	130.528	0.749634
Ldec000220	0.0348232	0	0	0	0.0112883	0.0718925	0.0340179	0	0.022139	0.0382752	0.0139913	0	0.0110303	0	0.00778204	0.0736477	0.0913561	0.781838
Ldec000280	382.199	158.097	569.572	365.471	75.8153	24.6827	0.791592	26.0569	6.42716	4.15945	40.162	3.92423	2.04083	2.50456	0.863746	2.66043	145.969	0.863733
Ldec000300	2.50277	48.1714	4.2268	5.91957	113.262	201.449	0.177421	78.3189	98.5213	105.943	4.14239	8.28255	25.33	4.51796	7.14258	2.42203	5.91961	0.840282
Ldec000310	2.2173	12.0432	3.08598	7.70781	8.00724	3.19809	3.55028	5.73725	11.7926	8.01068	1.88118	2.31335	3.46547	2.69206	1.9855	41.8017	4.70708	0.876807
Ldec000370	0	0.0504572	0	0.021917	0.0600462	0.105645	0.036312	0.0129256	0.0113474	0.0379661	0.0220195	0	0.0103279	0	0	0.171159	56.3072	0.9994
Ldec000380	16.3811	19.1066	8.29423	9.43319	12.3434	13.6702	27.5453	14.8265	25.7218	16.5281	16.236	14.627	10.2357	4.6667	6.03583	16.9115	102.056	0.857577
Ldec000520	0	0.131347	0.0624732	0	0.0469456	0.139995	2.2045	0.0467151	0.108745	0	0.208155	0.269809	0.0831288	0.0289532	0	0.0792003	0.270654	0.95815
Ldec000540	3.11316	11.9572	3.32631	5.60491	21.1764	14.7932	14.3143	17.9602	13.2419	24.9025	84.1317	117.319	11.3173	7.46436	9.0575	21.2645	11.8932	0.853221
Ldec000590	0.69249	0.402295	0.00552574	0.100615	0.158717	0.173818	1.77264	3.90697	4.23785	1.87205	87.5845	89.1508	20.807	13.3841	12.5387	0.122308	1.84743	0.895117
Ldec000610	3.27019	10.3346	2.71704	3.07401	10.8672	9.48221	4.41182	4.9107	8.23676	9.73025	1.95362	2.61016	5.47798	0.578333	0.931848	1.4478	3.40681	0.582609
Ldec000640	0.184638	0.190045	0.131127	0.100159	0.124188	0.233316	0.466706	0.224055	0.32609	0.168448	0.349165	0.587004	0.185381	0.152553	0.0872149	0.125325	0.244964	0.649345
Ldec000650	0.355158	0.928965	0.103691	0.20725	0.801688	0.812935	0.576191	0.240795	1.04467	0.959397	0.222045	0.207943	0.318739	0.0148734	0	0.142393	0.328702	0.627826
Ldec000670	6.46198	13.7929	3.4063	3.48082	3.8692	1.50053	10.9856	3.37817	3.94694	6.88906	4.24794	4.65434	2.13713	1.40001	2.19935	24.6819	5.609	0.80259
Ldec000680	0.137092	0.981269	0.056083	0.256359	0.27331	0.106872	0.515454	0.369176	0.453219	0.67553	1.1481	1.40791	0.0251651	0.0142001	0.0586522	1.24896	72.536	0.993342
Ldec000690	21.8452	14.7563	27.4959	30.8878	30.6064	36.9018	47.4016	41.5884	53.553	49.3263	87.5558	102.245	42.2439	20.5951	23.8692	59.7009	167.148	0.741781
Ldec000740	1.18758	0.865597	0.390725	0.866268	0.560797	0.473112	0.414606	0.082288	0.132074	0.295828	0.218512	0.122706	0.564453	0.0976984	0.138919	0	0.141613	0.71764
Ldec000760	237.283	169.588	335.997	232.637	41.6518	8.18333	0.905441	23.4281	2.24058	3.57232	23.2488	2.24463	1.10444	1.66506	0.539071	1.51417	46.9469	0.851793
Ldec000850	0	0	0.0660667	0.013176	0.0305081	0	0.194263	0.0410622	0.079975	0	0.0341461	0.0403	0.352017	0.2537	0.08661	0.116759	0.033215	0.824266
Ldec000870	0.632764	42.8883	1.33847	2.34102	58.4216	68.5985	0.135875	51.5746	35.6662	83.6229	2.59949	4.56998	15.5201	3.38056	5.14342	1.42197	1.86118	0.778698
Ldec000880	1.29366	8.3665	1.27927	3.79379	3.52993	0.728646	1.16493	3.2162	3.43714	4.8629	0.862868	0.985896	1.93425	1.55766	1.09493	22.0519	1.20798	0.888568
Ldec000930	17.652	22.0122	9.40048	10.3601	13.0729	13.7302	25.0657	15.2454	28.8493	18.5883	17.5756	16.3901	10.9404	4.92436	6.59343	18.7627	107.937	0.855725
Ldec001300	3.39418	0.534106	0	0	0.0165221	0	0.0115271	0	0.0365155	0	0.0488837	0	0.188565	0.0505763	0.124745	0.195585	0.133928	0.975308
Ldec001360	0	0.19702	0.0624732	0	0.0469456	0.139995	2.2045	0.0467151	0.108745	0	0.156068	0.269809	0.0831288	0.0289532	0	0.0537589	0.324565	0.956958
Ldec001390	0	0	0.0100313	0	0.0105637	0.0598531	0.743024	0.0343261	0	0.149458	0.0379919	0.0523003	0.102514	0	0	0.164279	0.253752	0.926393
Ldec001510	40.0357	46.1676	5.33064	3.24867	14.4319	2.7845	696.787	1.54389	1.43319	2.71973	1.06903	1.03075	2.48542	0.480438	1.05925	0.800927	2.18237	0.988626
Ldec001550	0	0.856863	0.0283666	0.0264944	1.89203	12.1178	0.0049254	1.54528	3.47958	1.85853	0.018054	0.0239921	0.19308	0.0133645	0.1239	0.0161388	0.0219481	0.947894
Ldec001610	0	2.784	0.0729745	0.243314	6.79462	26.2143	0	4.99952	9.19655	5.30818	0.060137	0.123119	0.48397	0.128973	0.5359	0.0793382	0.175807	0.926122
Ldec001640	0	2.92582	0.0633138	0.405306	6.40179	26.6687	0	4.83351	7.88509	6.7104	0.026945	0.0944112	0.491332	0.252618	0.511469	1.66893	0.0931813	0.924152
Ldec001690	0	0.0612729	0	0.0180675	0.0212575	0.063753	0	0.271009	0.0391072	0.401172	0.338676	0.0842854	0.0334778	0.272384	0.259101	0.00540947	0.457013	0.744403
Ldec001720	0	0.062335	0.18515	0.270694	0.538191	0.173086	0.634007	0.198701	0.0363538	0.513406	0.284286	0.191492	0.411821	0.158085	0.243442	0.141778	0.169873	0.647215
Ldec001770	12.6881	39.4294	7.53797	9.60552	52.2956	54.1952	0.515888	82.5662	44.8924	138.793	121.897	118.112	28.1365	16.187	22.0089	5.84498	3.72439	0.720972
Ldec001850	112.648	1161.36	313.62	281.634	73.5726	2.97103	0.0454707	72.042	175.187	74.3063	8.45741	1.2821	24.2314	1.15632	3.65315	3.54221	2.99237	0.938039
Ldec001860	38.027	251.063	181.251	71.2329	4.466	0.498715	0	0.866485	0.107802	0.617022	5.38684	0.760204	0	0.0450761	0.104973	0.274697	1.87182	0.923946
Ldec001890	18.4214	136.022	387.074	589.451	52.1101	9.51755	0.0286862	2.7342	0.0517822	1.85499	14.2707	6.01513	0.0215846	0.337256	0.186124	0.756962	14.1559	0.931763
Ldec001900	0.916472	57.0045	0.903121	4.54705	13.1625	11.7793	0.0130312	211.616	59.5044	455.881	4.86266	0.222717	5.0442	0.286692	6.19586	104.683	78.1249	0.923381
Ldec001930	0	3.48919	0	0.324016	62.0342	25.316	0.0897724	7.86752	22.212	5.81736	0	0.073447	1.91773	0.062714	0.049756	0.879219	0.108003	0.931281
Ldec001940	16.0886	41.0815	736.033	110.307	37.6932	2.57147	11.6508	20.3702	3.97651	1.49782	27.74	0.288802	4.64337	0.81754	0.370421	63.488	84.9575	0.963695
Ldec001960	8.08185	7.76289	9.07944	8.58819	9.23248	12.2802	15.1566	12.3591	15.3699	15.0713	20.927	24.7489	6.43112	3.75542	5.1923	20.0165	55.1751	0.780185
Ldec001970	0.183887	0.1521	0.533976	0.272522	0.322108	0.403669	0.172122	0.565826	0.585056	0.540118	0.612162	0.80152	0.522748	0.131988	0.116533	0.08152	0.422195	0.561885
Ldec001980	6.59599	9.38862	9.20241	19.0209	28.1942	50.2339	34.0729	24.947	25.112	27.7822	26.1023	30.7395	15.0073	13.0348	16.2371	9.28021	12.9733	0.617178
Ldec002010	1.57409	2.24416	1.99141	1.44869	2.52024	4.84443	6.5967	3.49794	4.38613	7.00217	4.50343	3.89182	3.04746	1.07443	2.13673	2.9701	3.52875	0.55142
Ldec002020	1.40951	3.22905	1.51416	1.10289	2.27186	3.70263	1.76556	1.46909	3.00399	3.28952	4.77972	4.87405	22.251	0.464857	2.96862	1.47496	3.4523	0.885475
Ldec002030	0.475083	1.01508	0.843538	0.274158	0.724401	0.804484	1.10395	0.452454	1.1374	1.0113	1.64383	2.28444	10.9581	0.172662	1.32645	0.844966	3.09599	0.901841
Ldec002040	6.67323	17.7148	6.92018	8.89069	32.7768	32.3119	27.1726	29.6567	31.8585	40.3547	158.14	203.682	19.2146	10.6175	11.7412	42.7169	17.9981	0.848183
Ldec002050	0.0340719	0	0.0464195	0.109374	0.63552	0.515352	0.382085	0.102703	0	0.38822	0.116193	0.303527	0.128824	0.115455	0.0932891	0.0808929	2.95085	0.935359
Ldec002070	10.0975	12.3789	6.50812	11.5821	17.3986	26.554	35.9727	17.131	24.9775	22.6495	13.4796	16.8956	15.5625	10.4484	11.6962	41.4633	182.592	0.899094
Ldec002100	0.0652086	0	0.0577928	0.0882146	0.120496	0.260038	0.0197882	0.0828336	0.0398981	0.117036	0	0.0381171	0.0125559	0.0180767	0.0201177	0.207831	0.931147	0.922944
Ldec002120	0	0.0655732	0	0	0.179111	0.129557	0	0.043985	0.138586	0.089813	0.297044	0.20144	0	0.100496	0.311474	0.0678879	0	0.736437
Ldec002220	0.0553796	24.6156	0.169593	0.525495	2.75186	0.690376	0	0.031915	0.0382444	0.064533	0.0532467	0.049288	0	0.0117039	0.0979543	16.9551	0.444691	0.944295
Ldec002240	0	0.130541	0.109579	0.0975525	7.11824	0	0	0.409066	0.00754693	0.114222	0.0487566	0.0107079	0.0346883	0.0106483	0.0561199	0.0123091	0.0704533	0.990235
Ldec002260	0.839455	0.963005	60.2915	64.0112	19.7053	3.78103	0.478296	22.6946	13.0268	21.1663	13.0884	21.548	46.8429	68.7606	66.4823	0.268884	34.1184	0.646139
Ldec002300	0.359087	1.73898	0.0978648	0.228884	0.121704	0.158063	0.0336534	6.47848	5.03185	8.66694	0.969776	1.9792	6.42166	0.339815	0.432364	0.153016	0.333947	0.820594
Ldec002340	0.158529	6.64816	0.148475	0.508978	20.1079	5.34744	0.260291	8.00844	13.7226	37.3017	0.407712	0.280085	0.932558	0.207553	0.225124	0.246493	4.54644	0.896525
Ldec002380	0.0734552	15.1314	0.188551	0.784889	30.573	25.5466	0.0210412	22.5309	35.855	57.9322	0.598412	0.826098	2.35043	0.170062	0.725717	0.34057	1.80597	0.851635
Ldec002630	0.15555	1.25213	0.394672	0.287435	0.414855	0.208108	0.501464	3.19333	4.39192	1.07435	33.3796	14.2282	94.9295	2.74769	4.15188	0.25638	1.32552	0.955254
Ldec002640	0.130381	0.783858	0.583265	0.196491	0.0126998	0.104627	0.538595	2.05133	2.63825	0.549083	19.0945	8.10949	54.6471	1.45372	2.1549	0.0782493	0.937376	0.954919
Ldec002700	0	0.509586	3.49387	2.38769	0.066529	0	0.168721	0.141341	0.617323	0.447272	0	0	0	0	0.0477072	0.165852	1.32178	0.894927
Ldec002710	0.0942415	0.101305	0	0	0.385043	0.295545	0	0.146708	0.222922	0.205407	0	0	0.384692	0.0978969	0.0989067	0.15252	0.15392	0.682817
Ldec002770	0.0202716	0.0231082	0.109436	0.040392	0.413723	0.197609	0.0435509	1.61439	1.12004	2.14958	0.364194	0.669621	0.702409	0.137551	0.390095	0.112325	0.783828	0.803958
Ldec002780	50.1993	60.5084	26.4131	39.9118	91.1106	76.9359	134.246	81.9523	95.1882	90.9192	83.4436	94.676	159.122	46.8691	54.3039	96.33	80.0493	0.527463
Ldec002790	0	0	0	0.0712133	0.256948	0.0351518	0.188598	0.320274	0.508861	0.242514	0.93139	0.616823	1.13662	0.467053	0.333491	0	0	0.781572
Ldec002810	0.0777079	0.0590543	0.123353	0.034982	0.152758	0.401395	0.190055	0.30708	0.291007	0.129355	0.486605	0.190083	0.084213	0.0518338	0.23096	0.0215731	0.216557	0.670939
Ldec002820	8.9791	13.6154	8.47302	9.57301	12.9103	10.2453	33.5565	12.3971	19.5736	15.8889	14.3106	20.5465	14.052	3.92733	5.10381	12.2111	26.5817	0.611869
Ldec002830	10.3517	15.6089	9.02913	11.6877	21.0295	25.6036	31.0117	19.0991	19.9514	22.4583	15.1115	18.2177	16.2761	7.31538	9.48432	25.6659	32.5729	0.466769
Ldec002840	1.50287	5.5433	4.08191	3.16825	4.75092	4.63247	5.69045	5.68391	5.26985	7.00927	10.2484	13.3803	2.37137	1.7548	2.72979	8.86792	27.0929	0.800027
Ldec002850	48.3801	78.9064	60.9448	71.4077	59.3267	55.4045	78.6014	61.6164	79.4222	74.016	86.5336	88.0234	47.6776	25.0446	28.6458	122.295	212.654	0.686625
Ldec002860	6.83874	7.8399	4.20211	6.74257	8.30731	9.64945	7.40155	12.8465	13.7097	10.7855	18.6868	21.2235	32.6592	16.8142	22.0653	23.5847	57.8236	0.75858
Ldec002870	11.3739	26.12	11.0403	14.0303	15.6308	15.5651	30.1748	16.9932	21.3782	22.1591	17.0841	16.0361	11.8289	3.80326	5.99994	26.4875	31.1154	0.466291
Ldec002880	0.103008	0.0956204	0.0231771	0.0775746	0.358706	0.0600197	0	0	0.260238	0.0142893	0	0	0	0.0542485	0	0.0402845	211.912	0.999679
Ldec002930	6.23144	2.05247	0.35534	1.08704	0.0928243	0	0.412367	0.0847375	0.0293073	0	0.0681553	0.140463	0.0555525	0	0	0	0.512532	0.950946
Ldec003030	9.48467	3.29453	0.504752	3.03346	0.262642	0.120075	0.377835	0.0181504	0.074403	0.0566853	0.0423561	0	0.0249295	0	0	0	0.862517	0.942853
Ldec003040	7.04441	9.65079	2.26469	4.03592	6.09865	7.70065	76.8788	14.2093	16.3113	17.4925	16.2772	16.3353	12.5837	4.73113	7.0363	9.90221	3.74852	0.873646
Ldec003050	30.2343	44.6067	18.657	26.0992	27.4861	51.9228	439.58	63.4078	96.5672	81.3215	85.3344	100.446	63.5395	28.074	40.7745	70.291	29.1341	0.878023
Ldec003080	105.116	114.621	62.2952	90.5582	150.693	142.556	199.14	140.938	173.096	174.028	116.107	110.104	81.5992	34.2625	37.5005	127.991	556.079	0.790879
Ldec003090	10.8544	15.2457	8.95268	16.4543	178.863	172.87	19.0109	99.0634	113.466	140.342	32.8469	37.115	13.6566	2.58863	5.06076	18.2497	22.6721	0.745458
Ldec003100	0.0709088	0.0359798	0.0149585	0.0420396	0.058517	0.066939	0.156405	0.15601	0	0.18387	0.0768174	0	0.0725462	0.371976	0.425857	0.190529	1.00642	0.880557
Ldec003110	0.112999	0.116018	0.0799714	0.0289606	0.226032	0.522748	0.721178	0.47166	0.198248	0.669263	0	0.0426485	0.121261	0.928854	0.857096	0.179479	2.30279	0.856792
Ldec003120	0	0.108623	0	0.166109	0.0832245	0.57233	0.991008	0.453897	0.100768	0.25977	0.130526	0	0.215375	0.500201	0.626944	0.183234	0.188102	0.773646
Ldec003260	189.039	93.4596	263.344	390.273	115.914	125.258	66.4742	84.6165	91.4371	96.4403	215.247	208.171	27.253	25.7284	31.321	69.0989	126.073	0.707116
Ldec003270	24.6637	100.445	23.9911	24.8131	182.676	162.018	1409.57	304.205	152.515	213.129	649.603	634.25	189.867	321.044	383.45	92.7472	8.92094	0.846214
Ldec003410	0.296957	1.09856	0.524768	0.517806	1.16479	0.574226	2.4507	3.15803	5.10418	3.20861	3.88768	7.65631	5.57606	2.71406	2.87144	0.685531	0.492756	0.719789
Ldec003430	52.3947	159.006	65.2748	75.8592	154.669	60.9211	129.619	336.379	306.389	484.667	268.162	338.626	72.7863	16.2592	27.5171	147.826	77.2494	0.704831
Ldec003440	4.72239	2.72673	2.67216	3.81061	2.86236	5.62362	6.9243	9.80568	9.55031	12.6108	13.0528	20.8827	14.2341	3.62209	5.29849	7.63586	13.7201	0.644226
Ldec003450	19.2748	35.3879	11.9015	13.842	30.5432	56.3468	109.158	59.5905	70.0246	54.492	166.322	173.93	179.667	39.078	45.5074	37.942	91.4661	0.646983
Ldec003460	6.7646	15.2486	8.3236	9.75573	23.7051	56.2544	39.8451	15.3947	19.5293	24.5468	20.7858	27.0836	15.1981	2.96008	4.20369	15.6887	18.9131	0.702305
Ldec003470	0.147448	0.234513	0	0.0232458	5.10431	38.324	0.384876	2.69481	0.877693	3.30064	0.43955	0.485546	0.309343	0.0797342	0.0964273	0.125324	3.61609	0.970776
Ldec003480	1.89982	2.86718	1.67143	2.14109	4.94298	21.9054	4.08108	3.51246	3.48641	5.85113	3.1079	3.70336	1.9479	0.833689	1.11658	9.09476	26.2833	0.8284
Ldec003500	8.45314	8.81977	8.36038	8.81286	11.5338	13.6507	16.948	10.956	15.3443	13.6784	16.8316	21.0369	13.1476	4.58069	5.4346	12.9611	20.1809	0.436424
Ldec003510	3.35782	4.36942	1.61058	2.35991	5.58886	11.0519	4.25886	7.82512	19.9325	16.5192	11.806	15.6162	17.3972	2.55588	2.76911	12.0999	346.538	0.974909
Ldec003520	3.05308	5.1803	1.82583	2.55277	7.15345	12.1303	4.87347	9.14811	21.8581	15.1732	11.8249	15.7978	19.5415	2.39205	3.28861	13.3275	154.006	0.939482
Ldec003530	17.7631	15.1731	11.5884	13.4169	26.4692	30.5343	65.5139	29.677	30.8328	29.6613	31.7982	37.1361	17.2766	9.00941	8.95858	66.8788	78.8522	0.649908
Ldec003540	9.45165	13.1715	14.575	10.8394	15.5555	21.7505	33.678	16.1064	19.2341	18.5464	18.9343	21.0465	10.7349	6.31992	7.61676	46.9264	31.5701	0.641552
Ldec003550	9.33265	25.4442	10.7712	12.6385	22.6834	35.2014	23.8423	19.5403	23.5548	22.8627	20.1714	21.0786	32.2443	5.75941	7.74528	56.8347	33.6135	0.640972
Ldec003590	14.1314	18.242	4.05649	7.51462	9.83094	10.4549	36.3141	15.7839	16.7651	18.5836	11.9698	14.8479	26.0447	8.34954	10.2053	9.77506	12.5285	0.640147
Ldec003600	104.041	98.4626	79.9511	109.325	117.089	100.166	118.404	132.151	142.725	155.79	249.512	272.725	101.826	45.3109	59.7617	87.3416	196.816	0.564883
Ldec003610	33.2158	58.3039	29.5243	24.008	261.573	310.277	91.9292	56.9849	22.6584	122.154	10.5358	14.1756	8.03967	3.72214	5.37588	20.4574	14.6295	0.843429
Ldec003660	44.1746	65.9371	35.7342	29.3066	271.706	473.987	114.247	59.3757	31.875	133.596	15.1225	20.8042	10.8806	3.92539	5.06734	19.6164	18.4964	0.883981
Ldec003900	15.3708	20.8881	21.5318	28.3562	27.6782	44.7705	36.6609	35.4651	39.9965	44.3937	52.7171	57.3602	18.921	7.7244	10.3211	29.3387	105.953	0.710074
Ldec003910	49.7375	131.115	61.9091	90.3121	64.165	48.3915	109.134	48.8509	50.2457	51.976	49.3898	55.1203	38.5556	25.6609	37.1516	120.955	232.174	0.72201
Ldec003920	0.2426	1.67605	0.239308	0.117127	0.413732	0.864088	2.22336	0.542251	0.687291	0.433927	0.0603398	0.0925821	0.291955	0.27962	0.380395	14.9827	12.5642	0.911945
Ldec003930	26.7006	39.2463	17.6025	17.7402	26.3533	14.9072	18.7734	39.2604	0.0836022	44.2255	33.6485	36.5875	18.2453	10.1665	15.9816	5.23569	15.9604	0.524464
Ldec003940	47.8464	58.025	64.0066	90.8749	71.5585	66.2015	94.3876	130.983	142.544	158.773	147.1	160.592	84.5222	62.696	71.3154	130.891	288.703	0.657452
Ldec003950	2.62692	2.93273	1.24878	1.49072	2.64107	3.39618	4.44114	3.36988	5.48516	4.21388	4.36744	4.86359	3.30972	0.957337	1.20904	12.0147	32.56	0.887576
Ldec003960	52.5247	136.1	43.4315	69.4283	169.826	264.541	21.7404	164.822	178.88	206.978	146.942	168.716	93.6611	24.5857	30.8469	65.9599	108.55	0.602379
Ldec003970	19.73	34.1256	22.6277	22.1958	36.8018	28.9374	32.4969	32.8316	35.1602	43.3236	60.6622	55.083	31.8644	16.4963	20.7492	80.2357	140.499	0.744961
Ldec003980	1.54101	3.13982	0.735906	1.02621	1.63108	1.20208	2.75631	1.97551	1.77977	3.55628	1.80723	1.48528	0.54916	0.185415	0.31305	67.2987	55.3112	0.926637
Ldec003990	0	0.0253487	0.00795879	0.0132696	0.0795693	0.0648303	0.0587283	0.0120207	0.00261283	0	0	0	0.0503253	0	0	0.135149	15.3406	0.998167
Ldec004010	5.80052	9.18727	4.81495	6.25054	22.2838	42.7126	15.7558	14.2134	21.1435	23.5072	5.35294	9.21672	6.94597	1.63715	2.26051	14.723	6.30518	0.752125
Ldec004030	54.7563	134.764	77.0472	67.9486	82.69	58.8509	267.411	108.691	110.018	141.162	151.627	144.041	59.9901	50.2656	69.3257	143.346	105.413	0.635407
Ldec004040	1.57889	4.0587	2.14263	2.80697	3.38199	5.65149	13.5244	4.00188	6.79947	4.74855	5.32226	6.54357	10.9059	1.56599	2.33474	14.1826	5.18606	0.645016
Ldec004050	26.3709	40.9022	22.3222	23.928	30.574	29.5858	85.3459	38.8755	48.1421	49.7672	52.6216	51.8601	18.4979	9.24727	12.3191	76.1365	165.604	0.76733
Ldec004060	1.33633	1.0983	0.647563	0.741482	2.18756	0.41382	0.0857286	1.14828	0.0265284	0.918636	0.0349152	0	0.244331	0.0378217	0	0.31369	148.653	0.996117
Ldec004070	146.095	111.963	26.7829	66.8465	16.3698	2.93431	1.70319	6.55503	132.895	6.79166	42.2178	53.9917	14.4726	0.0831793	0.163789	6.54427	48.125	0.769654
Ldec004190	13.4721	21.7795	3.10335	13.8809	38.7482	19.8293	21.806	17.2631	34.1209	14.9232	14.2098	15.2788	20.8346	240.336	196.016	10.5078	8.5201	0.879259
Ldec004200	27.6954	28.1486	23.3356	25.8358	40.0784	52.2083	52.7337	43.8381	49.7661	56.1338	54.7559	58.9713	29.3321	13.7659	16.2682	67.0613	74.9772	0.466564
Ldec004210	156.707	114.037	58.8854	62.1208	79.8389	70.0393	239.155	81.1668	143.797	99.9184	147.71	177.369	63.894	25.655	30.9971	95.7994	472.708	0.782227
Ldec004220	1.60226	5.69696	0.859211	1.15317	3.43452	2.95948	2.7898	3.25349	3.65662	4.71678	2.34343	2.89911	1.69874	0.524375	0.678997	7.95629	14.6937	0.803388
Ldec004240	26.0119	35.8281	14.8257	22.0349	40.1451	56.7106	50.9464	35.6982	58.6004	45.759	31.9209	39.0328	38.137	14.3581	19.5713	77.6333	77.6972	0.511554
Ldec004250	0.0459441	0.19538	0	0.0634013	0.0904008	0.069337	1.09044	48.9746	3.75075	3.5862	0.27224	0.178074	458.312	162.291	200.063	0.140189	29.1155	0.938644
Ldec004280	0.229097	7.71689	1.16736	1.12288	71.196	164.902	0.115603	22.7734	18.8501	34.0155	0.729806	1.6009	3.2117	0.921169	1.57059	1.76505	0.750094	0.936426
Ldec004350	0.30819	0.142605	0.638044	0.00792668	0.00980853	0	0.291983	0.0383826	0	0.093164	0.0446754	0	0.00440258	0	0	0.0244024	0.0763677	0.897939
Ldec004450	266.146	254.899	10.5465	15.0687	36.6979	15.4683	360.388	27.0625	97.5504	150.411	8.17421	15.1579	136.469	6.90662	11.5629	137.792	354.457	0.732169
Ldec004470	342.372	460.99	6.83747	14.7339	107.844	67.1021	145.471	43.3908	262.038	107.897	5.02883	10.1253	104.587	3.37759	5.42384	77.7305	351.173	0.775601
Ldec004490	28.1058	39.2289	32.0519	43.0119	54.7491	165.776	70.9134	63.8029	67.4867	71.4668	75.028	84.2536	26.9382	14.2242	19.5865	54.4735	114.319	0.675902
Ldec004500	13.6327	14.4806	6.07327	7.55219	17.0502	10.608	38.6225	21.1336	14.4257	25.7827	29.7581	34.8013	11.6083	4.15381	4.35945	75.5707	20.7537	0.772733
Ldec004510	0.20359	0.270825	0.115182	0.130417	0.108615	0.24946	0.75811	0.256457	0.0513135	0.416713	0.620801	0.35095	0.212213	0.16532	0.231562	0.0522806	0.148305	0.704528
Ldec004520	24.2082	26.1509	17.8973	21.3347	32.2103	39.3586	41.6671	26.454	24.3228	39.0405	31.2437	30.7403	14.0187	9.87366	12.0237	22.0871	74.3415	0.653095
Ldec004530	50.2335	122.552	48.3632	57.2371	97.796	92.7677	220.934	96.516	112.62	124.482	113.117	122.129	63.3084	25.4499	37.9849	146.51	207.01	0.570551
Ldec004760	0.961862	0.17487	0.0721749	0.0484049	0.159777	0.564279	0.0730516	0.490071	0.154402	0.0991603	0.716686	0.865158	0.281053	0.262846	0.315723	0.230008	0.149928	0.697358
Ldec004790	0	0.0785446	0.0142275	0.0139764	0.307633	0.0827874	0.0609662	0.111005	0.0660658	0.249204	0.529814	0.172423	0.212264	0.0098089	0.0812613	0.109563	0.120567	0.800603
Ldec004850	0.0259786	3.5577	0.794416	1.62266	1.17525	2.16029	0.046328	1.43186	2.70108	1.60713	0.0221482	1.65925	4.11706	0.960644	0.564984	0.465182	0.0406373	0.714063
Ldec004870	0.412893	0.301194	0.294156	0.0947191	0.541737	0.228737	0.891009	0.293632	0.498294	0.644487	0.430298	0.600901	0.509808	0.0552806	0.210537	0.341029	0.287622	0.596993
Ldec005100	0	0	0	0.0706518	0.0645217	0	0.117055	0.0991564	0.11276	0.126784	0.0481439	0.104805	0.630783	0.462658	0.0546319	0.130635	0.187324	0.843535
Ldec005140	0	0	0.0766211	0.0593381	0.0319068	0	0.226094	0.119959	0.016448	0.218707	0.13588	0.275909	0.0721991	0.0350491	0	0.0268267	0.199414	0.723994
Ldec005210	0.845163	12.6645	0.353135	0.561937	35.4542	57.1107	0.0178303	15.5189	13.2843	24.3453	2.80971	4.18176	4.36857	1.91119	2.31195	16.2341	3.75889	0.848298
Ldec005240	8.93036	52.182	4.66413	8.45064	1.78242	0.153742	0.147469	0.166076	1.23925	0.0839691	0.644276	0.0160947	0.661033	0.0544241	0.0546124	17.1983	19.0605	0.924175
Ldec005250	10.425	39.4693	3.07081	4.27556	5.26163	0.157209	0.496068	0.671329	0.746151	0.0248203	0.35109	0	0.298922	0.0878299	0.0669726	11.5296	76.4924	0.937141
Ldec005260	23.9215	109.293	7.42599	12.2313	17.9431	0.161485	0.951604	20.5712	11.109	1.98902	11.0302	7.99857	113.755	52.7496	60.3319	24.8764	137.487	0.783462
Ldec005300	4.93122	5.51712	5.53132	7.6679	13.8809	25.8035	13.4342	16.17	22.1712	20.0611	18.8302	17.5715	11.8256	6.41089	8.34277	7.71831	15.4468	0.526442
Ldec005310	0.203075	0.0531488	0.350811	0	0.178711	0	0.278447	0.035651	0.129862	0.187131	0.436376	0.0813206	0.169268	0	0.0236025	0.276857	0.441755	0.659842
Ldec005320	6.33388	12.9283	3.71021	6.41231	10.9605	14.1892	20.0529	12.5912	7.70341	18.0916	15.6804	14.2186	5.27346	4.02436	4.52191	19.237	44.1618	0.751016
Ldec005330	42.9683	59.9756	55.636	102.655	79.3421	179.747	146.054	83.6212	73.6507	88.9408	140.869	131.266	41.2028	30.7677	45.6061	89.5596	102.022	0.54306
Ldec005450	0	0.0129033	0.0486155	0.0308264	0.0184475	0.0559534	0.0363298	0.0145153	0.090807	0.0187415	0	0.0706818	0.0930322	0.0480411	0.0359897	0.0355405	0.153527	0.7515
Ldec005510	76.2912	38.0785	5.72263	11.5147	17.6969	41.8038	4.74353	46.9811	68.4912	53.924	7.08383	6.24024	12.0113	0.236761	0.523252	3.35025	47.9575	0.699868
Ldec005530	0.332579	0.0861628	0.0103914	0.194112	3.42317	4.13654	0	0.406834	1.97157	0.418783	0.130917	0	0.573054	0.00752304	0.0294283	0.0758166	0	0.884258
Ldec005770	0.101844	0.300768	0	0	0.066144	0.044787	0	0	0	0.0300026	0.0327659	0	0.46603	0	0.0182053	94.0512	0.212373	0.999154
Ldec005890	4.95652	1.9651	0.552219	0.989167	2.05225	1.44725	2.31183	2.01974	2.42538	3.31091	2.42844	2.76051	1.31931	0.787564	0.711286	1.12032	7.06244	0.724265
Ldec005910	0.0461654	0	0	0	1.03752	0.648303	0.0701761	0.0899162	0.0998522	0.167832	0.0165865	0.161913	0.0507564	0.0185762	0	0	0.119834	0.910248
Ldec006020	0.0169373	0	0.103529	0.0637228	4.54193	3.87937	0	0.269079	1.22477	1.06454	0.061078	0.0250827	0.00931083	0	0.02912	0.301545	0.293339	0.898977
Ldec006140	1.16323	1.70041	0.563558	1.72841	1.71167	0.82361	1.51625	3.90146	9.51086	4.00148	4.7339	7.31458	11.5307	0.36031	0.979647	0.457403	7.78561	0.738457
Ldec006170	0	0.0145508	0.0175486	0.0153163	0.118043	0.139306	0.1004	0.0585621	0.110761	0.0518026	0.0439431	0.0862085	0.0260526	0.0120986	0.0124244	0.0513912	0.121402	0.622905
Ldec006180	12.0571	11.7008	5.79644	8.07724	19.251	27.7633	31.0627	16.1389	27.9377	23.3991	35.7839	34.5829	12.7069	6.41525	7.41823	19.9189	13.8589	0.514297
Ldec006230	6.09035	11.9692	1.87746	1.42754	4.49879	0.805659	268.494	1.58569	1.52348	1.89615	2.00966	0.195994	4.11413	1.2113	1.46255	0.154266	31.4909	0.983167
Ldec006320	7.40198	111.384	6.61315	8.84135	171.235	41.3089	0.645439	89.3978	85.9842	105.047	259.292	305.635	7.37521	2.53644	4.67608	50.7607	12.2747	0.802711
Ldec006370	8.55254	155.027	9.70531	12.8073	220.07	54.1799	0.065024	102.769	104.263	133.695	284.966	350.026	9.20995	3.62777	4.55266	62.9354	18.0875	0.788496
Ldec006380	36.914	48.1346	22.9172	30.527	50.6797	47.8462	59.6879	46.5793	49.5769	45.0747	53.5967	63.2859	44.1123	28.8925	36.3059	37.3156	68.2334	0.357493
Ldec006390	6.80345	29.0389	4.72818	4.68447	74.2323	39.7682	30.9409	34.0432	55.436	43.3841	9.25137	13.191	36.1112	4.62763	7.36439	56.9149	37.7341	0.651413
Ldec006400	36.6563	32.928	19.8045	25.7768	47.0744	69.2468	60.2064	48.4285	80.441	67.1576	61.5326	77.5431	57.0707	12.7206	14.7185	68.6795	123.03	0.603761
Ldec006420	0.383808	0.206104	0.0696341	0.0693563	0.0710898	0.0414907	1.86867	0.0284071	0.0753304	0.124	0.0538628	0.298989	0.0409784	0.0305897	0.0366105	0.117698	0.189267	0.938552
Ldec006450	0	0.0162256	0.02058	0.00926751	0.37296	0.01759	0	0	0.0219721	0.0120434	0	0.00884368	0.00694144	0.00238444	0	0.0448997	7.03916	0.995261
Ldec006460	0.01148	3.28007	0.121549	0.119071	8.6856	1.66481	0	3.27184	8.8483	3.28057	0.239789	0.0487385	0.938143	0.0217618	0.0897543	0.106606	0.79437	0.839841
Ldec006570	0.13124	0.0748021	0.0451064	0.04322	0	0	0	0.0793504	0.0236137	0.0273084	0.111273	0.355667	0.101731	0.0499347	0.0159676	0	0.0919745	0.860206
Ldec006690	10.6517	2.21631	33.0077	36.0074	6.34733	8.35153	0.0455215	10.1308	7.34175	10.3197	3.50383	2.04689	3.59602	1.68119	3.40873	0.868591	18.0809	0.788935
Ldec006700	23.8731	5.71474	70.4902	82.5128	16.3479	29.8822	0.436149	22.792	15.7423	22.5101	7.52787	3.69035	9.39194	2.91565	8.51262	1.6842	43.715	0.783953
Ldec006750	0	0.131347	0.0624732	0.0206273	0.0938913	0.139995	2.2045	0.0467151	0.108745	0	0.208155	0.269809	0.0831288	0.0289532	0	0.0900213	0.324565	0.954399
Ldec006770	0.0354903	0.0812482	0.0430342	0.0322057	0.0278522	0	0	0.00291729	0.0208356	0	0.045038	0.0437579	0.0327828	0.0197688	0.0093927	0.0125099	0.138388	0.816263
Ldec006790	0	0	0.472844	1.10773	10.9211	1622.62	0	0.15449	0	0.410221	0	0	0.0467456	0.0756699	0.170414	0	188.821	0.992212
Ldec006810	1.96513	1.14906	1.10791	1.4404	11.3784	17.6613	3.21656	2.23093	2.98531	3.99262	2.43268	1.40981	3.48876	0.500485	0.903074	0.500815	10.974	0.824206
Ldec006820	4.79088	5.72994	4.01748	4.90708	9.15325	12.433	19.6291	9.41337	9.65358	14.0002	7.52239	8.74719	5.06333	2.42979	3.60492	25.9826	59.7201	0.846076
Ldec006830	14.9554	27.5701	17.4736	18.5461	22.7541	24.9108	36.3205	25.062	28.3292	30.7284	34.8777	37.0769	19.4621	8.33939	10.9677	36.4312	173.367	0.858031
Ldec006900	0	0	0.545865	0.00643217	0.0280878	0.101552	0.0270192	0.178998	0.0189978	0.0475694	0.163831	0.113224	0.174646	0	0.0192881	0	0.456418	0.847025
Ldec007010	19.5844	9.93723	0.133925	0.456041	27.5114	0.11275	1.16384	1.16229	178.359	0.61473	12.3291	115.676	29.8228	0.260833	0.639388	0.432818	1.42608	0.922466
Ldec007020	10.07	24.446	11.1287	11.8025	18.6179	18.7448	28.7979	17.1311	28.2406	21.6202	27.1604	25.8581	12.6203	5.99676	7.49145	80.4822	117.168	0.813191
Ldec007030	21.2186	14.068	23.2485	26.5687	22.2628	55.2425	47.9574	26.3462	30.5862	28.393	44.7244	51.0135	18.648	8.12046	9.88634	51.3905	70.8954	0.577128
Ldec007040	10.2647	14.9876	7.40776	10.2761	14.5533	21.2626	25.186	17.2281	20.9089	21.8439	19.864	23.2008	16.2143	4.87819	6.77039	28.0544	32.1187	0.488419
Ldec007060	3.31639	5.4711	3.34474	4.58236	9.15073	12.8068	6.85936	8.96353	7.47652	10.2635	14.0791	17.1044	4.97425	3.03481	4.56478	29.8197	50.6996	0.82025
Ldec007070	46.9808	137.581	50.0335	67.2973	88.103	97.0958	105.946	88.2929	96.8683	104.393	113.265	117.786	63.5616	30.3363	41.2093	63.9554	339.954	0.758661
Ldec007100	0.112611	0.299525	0	0	0.0586892	0.0798057	0	0.0574041	0.0789861	0.0898494	0.0320023	0.285992	0	0.0197685	0.0570061	0.795511	0.928942	0.867648
Ldec007120	4.40194	14.8049	8.16133	10.0438	138.426	46.4151	7.27598	26.8631	31.8624	40.3416	11.1247	21.909	12.0289	2.49249	4.50095	1.29432	2.31554	0.889004
Ldec007160	2.65419	6.64827	1.82446	2.6156	5.94257	5.64415	7.3531	4.99756	4.24926	6.40122	7.06645	10.7686	2.31766	1.57253	1.79041	23.8786	28.005	0.786367
Ldec007170	1.43102	1.81594	0.632101	0.282757	6.17052	4.11363	0	5.47637	5.39429	9.50033	2.11759	2.3541	1.65094	0.321584	0.515142	5.82023	3.35073	0.727332
Ldec007210	11.065	7.59608	65.7236	148.127	16.2553	3.21568	0.933815	1.28388	0.525609	0.713686	3.72072	0.323232	0.260124	0.269668	0.157644	5.73357	23.686	0.940311
Ldec007230	0.939521	1.89577	0.517349	0.3046	6.18506	2.53878	0	5.22364	4.66887	7.84951	1.97625	2.45944	2.05418	0.255508	0.446201	5.18584	1.69603	0.710595
Ldec007240	0.0865719	0.955332	0.0211097	1.05363	3.78704	0.314011	0.143444	0.0346384	0.00754105	3.84535	0.0532055	2.90659	0.174424	0.218371	0.772879	0.662705	0.258505	0.813899
Ldec007470	16.8832	23.4427	30.1784	32.172	25.1903	23.2499	27.0929	19.7003	32.4827	23.485	38.0761	37.4487	22.1064	9.0192	10.5775	99.4532	80.9223	0.715929
Ldec007480	9.78783	43.3673	34.406	54.2883	39.7776	33.5234	24.7558	37.3976	45.7714	54.0447	61.4592	68.5265	49.5529	9.51236	11.8773	111.085	51.4428	0.645827
Ldec007500	15.9545	50.3249	25.3968	27.7524	39.6857	38.6292	33.4038	38.2267	42.4806	66.8749	60.937	61.0124	20.1139	11.0055	14.7394	51.8709	81.0264	0.538415
Ldec007520	15.5207	13.2912	4.60873	8.25696	11.4471	12.9516	8.51503	13.9984	15.5414	12.6911	7.86628	8.38889	17.3739	3.87523	8.12636	20.9529	39.0118	0.706169
Ldec007530	16.4459	30.6278	26.4485	25.9318	23.9941	20.1034	30.3669	25.5023	29.715	29.5554	43.7106	50.8106	19.5723	8.81162	12.5163	33.8175	170.458	0.843096
Ldec007540	20.769	31.1479	15.055	20.8175	29.7181	31.6852	62.651	35.2957	37.4576	46.5274	35.5543	38.7558	14.7494	11.2254	15.8524	70.1084	115.206	0.719324
Ldec007570	9.97749	8.84098	8.11467	10.37	12.2397	14.0779	11.9267	9.41527	11.1002	11.1582	9.91964	8.26873	8.24813	4.9496	7.50046	15.0017	10.6711	0.346831
Ldec007580	10.5172	12.9022	14.4742	13.9565	13.5812	19.4423	29.8111	16.3302	13.8804	19.3893	34.7435	35.2075	9.02943	6.70951	8.23515	20.3395	11.9966	0.546726
Ldec007590	38.4667	65.3872	57.9107	51.2439	74.3855	72.4171	71.5153	76.5933	59.9004	82.3965	94.755	97.5227	31.9082	39.2437	40.5038	87.3757	415.24	0.843234
Ldec007600	0.0914615	0.494517	0.0881962	0.12872	0.0405087	0	0.0930199	0.019596	0.123096	0.176463	0.0221153	0.102992	0.0518635	0.0371523	0.0381527	0.844957	3.14867	0.953297
Ldec007610	46.6276	61.4811	263.265	278.123	102.263	42.3043	43.5518	89.4312	61.7545	72.9306	140.536	146.514	70.6691	239.777	248.958	176.862	82.1483	0.575486
Ldec007620	0.0419393	0.259679	0.110732	0.0624604	0.167521	0.259322	0.246894	0.055252	0.0756428	0.205081	0.08149	0.217909	0.103913	0.0474613	0.120471	0.0679164	0.287521	0.538364
Ldec007630	53.8683	392.221	13.786	3.03984	22.0547	76.6059	2.71145	21.4321	32.8085	19.876	1.37938	1.60206	4.71861	0.349137	1.05217	10.6941	2.88135	0.957157
Ldec007650	0.0138634	0.171378	0.0279448	0.0700381	0.147155	0.077941	0.0891861	0.0523889	0.113826	0.0479159	0	0	0	0	0	0.0280033	0	0.756291
Ldec007690	4.91348	3.33612	5.84445	6.76753	7.91493	9.78917	9.89722	7.77587	8.89282	10.3804	12.9732	14.842	4.72511	3.59248	3.50202	8.25935	3.64368	0.52749
Ldec007700	9.86208	13.135	6.4088	7.55768	13.0196	14.1883	17.8959	14.3436	15.084	15.0123	15.1801	16.3098	20.521	4.25854	5.99043	12.6529	106.15	0.881405
Ldec007720	0.968021	14.5769	0.212458	1.44966	87.6146	131.682	0.959728	31.6476	25.4718	39.5547	1.41685	1.38424	9.85853	0.734907	1.52577	4.95911	49.5258	0.870968
Ldec007760	2.88298	1.80726	0.973639	1.4795	1.64274	1.52405	5.05845	2.07013	3.70523	2.79497	2.60061	3.39021	2.0484	0.637848	0.65281	7.09423	4.66083	0.665841
Ldec007790	0.0207011	0.170047	0.282827	0.269771	0.108359	0.0812422	0.261749	0.0582432	0.137365	0.11026	0	0.0924454	0.0440303	0.0442448	0.00855407	0.0352607	0.180549	0.641384
Ldec008000	0.0310395	0	0.00501513	0.0283076	0.0348875	0.00418335	0	0.0223954	0	0	0.0126685	0.0271103	0.0544942	0	0	0.00440987	1.89824	0.992608
Ldec008090	0.0611331	0.264882	0.164899	0.158662	0.0754475	0.103808	0.0247809	0.271166	1.36547	0.0812825	0.80742	1.10679	0.342718	0.0891138	0.0505225	0.0482835	0.21698	0.82296
Ldec008290	0.211487	0.0643422	0	0	0.25736	2.20174	0	0.0457681	0.0861582	0.06896	0.101312	0.289832	0.206803	0.0315228	0.0976787	0.311958	0	0.949665
Ldec008410	8.46989	4.61917	2.72048	17.9616	9.23316	8.30265	1.49008	25.2674	30.2051	12.943	81.7303	94.2466	62.6055	159.304	182.607	14.9168	8.27253	0.814394
Ldec008480	0	0	0.0400616	0.0570949	0.151671	0.201465	0	0.118413	0.0424184	0.1382	0.0993754	0	0.0528964	0	0.0625906	0.499242	0.0771418	0.869636
Ldec008510	51.8437	291.498	445.073	1567.6	299.019	176.913	109.425	421.424	208.729	421.817	735.145	836.03	271.564	275.444	299.557	141.868	79.2878	0.798074
Ldec008610	3.71658	5.02249	4.28843	3.5883	4.71372	2.81589	12.0023	5.94495	7.43298	8.83856	6.57659	9.38914	7.59617	1.55036	1.73448	3.83581	18.0857	0.692276
Ldec008630	1517.83	2536.38	1612.46	1103.34	1319.42	1190.28	2216.68	1534.75	1663.48	1748.69	1567.48	1428.59	1297.91	758.839	986.308	1017.43	729.6	0.465451
Ldec008650	19.4852	18.5186	37.3843	24.6225	19.8572	23.9384	37.1118	21.4251	20.2186	30.4816	31.7098	33.7163	19.0937	21.6828	26.924	66.1691	68.0322	0.584444
Ldec008740	6.23762	1.72618	0.53318	0.267539	0.0612861	0	2.03097	0.57889	13.8983	0.567545	1.04093	0.313946	5.28412	0.0761656	0.0172928	9.84434	5.91742	0.844867
Ldec008760	0.331891	0.432848	0.196655	0.195316	0.0281286	0	0.353243	0	0.210767	0	0.188436	0	0.449192	0	0.0322989	5.00571	0.316144	0.965852
Ldec008780	26.5276	35.2524	25.741	31.8592	31.4204	35.1837	52.0328	41.8494	75.2703	67.7985	65.0678	63.676	74.7562	8.91577	17.6113	35.7396	11.4769	0.481113
Ldec008830	0.0424121	0.11613	0.0486155	0.179777	0.375953	0.16786	0.0773648	0	0.05015	0.284843	0	0.0688353	0.185837	0	0.0600525	0.548753	0.0563306	0.804766
Ldec008890	0.0621034	0.0283412	0	0	0.386829	0.0263639	0	0.695766	0.221913	0.0411643	0.0449556	0.0463416	0.104153	0.0540112	0.142867	0.697229	0	0.833734
Ldec008900	0.129282	0.219005	0	0	0.025385	0	0.18199	0.0774904	0.0572066	0.0520034	0	0.149249	0.151459	0.0677111	0.0650709	0	0.235471	0.687899
Ldec008970	0.202253	0	0.19232	0.23911	0	0.136656	0	0	0.112338	0.0673357	0.0879036	0.204583	0.0244756	0	0.0204771	0	0.150353	0.686677
Ldec008990	0.17077	0	0.0577014	0.131614	0.0818194	0.0836248	0	0.0418201	0.332343	0	0.0723946	0.0467555	0.213892	0	0.010806	0	0.0746769	0.814598
Ldec009000	0.672039	0	0.618066	1.13311	0.592379	0.800751	0.0218756	0.129286	1.15377	0.584775	0.576105	1.71595	0.271708	0	0.166517	0.342536	1.29901	0.695434
Ldec009010	1.05899	0	0.954483	1.40359	0.46792	0.946317	0.0605978	0.284169	2.21031	0.480528	1.13374	2.31129	1.15219	0.0075006	0.313331	0.407681	1.03221	0.677843
Ldec009020	0.54985	0	0.206527	0.815259	0.167163	0.0966893	0.0656267	0.059846	0.171842	0.025425	0.347466	0.778961	0.105069	0.0304035	0.107051	0.0487715	0.669959	0.736997
Ldec009030	0.156708	0.157394	0.0985934	0.122385	0.105912	0.0619458	0.366949	0.179904	0.106928	0.539003	0.133631	0.0939152	0.0634142	0.0195721	0	0.0364835	0.215526	0.777453
Ldec009060	9.21616	12.9713	11.6111	10.4316	16.535	23.859	27.9894	21.7297	20.7182	30.4773	34.086	38.2853	8.96354	8.59039	11.316	44.7771	57.3398	0.638605
Ldec009090	423.374	394.984	264.487	437.435	568.887	395.498	340.313	565.744	607.782	672.056	779.332	871.815	837.062	301.668	344.658	385.682	780.914	0.419324
Ldec009100	18.2567	21.1381	15.7178	13.3581	20.4688	13.5069	64.4331	28.3216	28.2599	33.975	40.491	40.8393	21.7951	12.0626	15.7037	24.836	28.1864	0.634391
Ldec009130	25.8383	38.6555	17.1988	24.8855	37.4188	34.5379	72.8886	41.3231	45.4103	51.2851	45.1837	51.9483	48.5989	17.066	18.5479	78.1587	96.1271	0.578068
Ldec009140	149.466	161.975	75.7616	82.7366	81.4107	97.5796	421.924	127.7	137.769	142.037	135.957	153.183	333.334	120.248	128.744	84.2206	287.299	0.659385
Ldec009150	4.28527	7.11602	2.52584	3.67336	7.98823	8.71144	26.4851	9.20014	5.12711	11.2734	7.40428	7.12324	4.22339	2.13563	3.29695	29.2923	61.9116	0.858809
Ldec009190	37.2928	20.1446	1.9609	2.00366	1.25319	0.583056	38.7619	0.397076	0.26082	0.249237	0.190148	0.030949	0.632015	0.0305698	0.272228	0.498021	110.752	0.940994
Ldec009240	25.2317	14.3612	9.82197	7.50977	2.47577	1.50722	0	7.09541	4.6678	5.04256	13.7335	16.708	0.733921	0.131186	0.33117	1.15796	2.83716	0.781736
Ldec009270	40.9964	52.9802	66.7632	115.637	97.312	289.43	329.36	127.973	109.132	161.866	174.125	176.446	51.4735	45.641	57.5897	94.4964	85.8709	0.668347
Ldec009290	2.28428	3.40608	2.16209	2.36763	2.67725	4.7977	5.84832	3.61971	3.60204	5.73947	4.78306	4.64968	1.53842	1.27604	2.07673	9.97164	69.9831	0.945701
Ldec009300	25.2978	21.1782	11.4777	15.5469	43.3286	54.0114	136.459	55.3742	54.5644	76.4552	83.6202	86.1977	27.0461	9.86053	10.6681	56.3484	36.7081	0.694192
Ldec009340	0	0.0573654	0	0.0491476	0.0208594	0	0.0191082	0.112617	0.0776819	0.0797409	0.479209	0.157118	8.00093	1.16824	13.1735	0.303824	0.218563	0.949025
Ldec009390	0.838637	0.444513	1.8763	13.4142	3.90725	3.91243	0	0.135907	0.312759	0.209866	0.0560056	0.058222	0.0309836	0.049142	0.0129609	0.673975	1.1402	0.936359
Ldec009420	0.145333	0.139674	0.0175682	0.109545	0.0256583	0	0.636065	0.0183568	0.0313829	0.0131373	0.00738514	0.0907094	0.0470687	0	0.0042157	0.287471	0.0663542	0.90136
Ldec009490	0.0485273	0.177166	0.0566452	0.0247198	0	0.0644009	0.0146092	0.0840192	0	0.0807	0.149627	0.16358	0.0389469	0	0	0.0545267	0.214281	0.720733
Ldec009500	58.7249	117.006	97.9088	70.9344	115.78	137.654	215.222	109.689	135.327	145.63	109.603	102.016	63.6878	40.9064	56.5266	171.8	119.287	0.520123
Ldec009520	44.584	86.9481	71.4409	52.7303	87.3441	119.697	149.217	77.0699	101.276	100.632	75.7373	76.9778	44.6428	30.3848	40.7656	131.357	94.4457	0.482285
Ldec009530	1.90959	5.05095	0.798692	0.94956	2.83973	1.56483	3.03263	4.28021	1.52584	5.79902	0.353497	0.767323	1.66384	0.418901	0.439085	1.19799	3.70078	0.671351
Ldec009560	0.269998	0.0940974	0.0236352	0	0.186301	0.0795475	0.240925	0.100458	0.344046	0.168279	0.148164	0	0.118288	0	0.0162439	0.0291621	0.0998817	0.713886
Ldec009790	0.219528	0.0288565	0.0637947	0.116933	0.389874	0.34442	0.486244	0.447301	0.609022	0.840667	1.76462	2.83544	0.740645	0.279194	0.248062	0.352016	0.554295	0.835002
Ldec009920	0.184337	0.0242307	0.0535681	0.0981884	0.327375	0.289207	0.408296	0.375596	0.511393	0.705904	1.45292	2.3809	0.621916	0.234438	0.208296	0.295586	0.465439	0.835759
Ldec010640	0.0683409	0	0.116831	0.0360335	0.132726	0	0.123851	0.0743826	0.117322	0.161543	0.101544	0	0.114064	0.0137496	0	0.0411835	0.0784216	0.605969
Ldec010770	3.74564	31.2594	9.59678	20.1832	57.934	90.5876	57.248	59.6226	40.6217	76.8043	25.1146	31.4968	12.9012	3.49374	5.90978	26.2027	7.21178	0.676179
Ldec010860	6.0883	5.13184	4.04823	5.46803	4.13819	8.17072	9.70466	5.74428	26.6488	6.87001	13.4829	22.1521	16.0721	1.88646	3.0303	8.15065	16.7122	0.67904
Ldec010870	0.0750737	0.0403502	0.0760132	0	0.0865311	0	0.288636	0.198477	0.409196	0.418004	0.8641	0.644499	0.406506	0.0551492	0.153924	0.0220199	0.851857	0.730483
Ldec011180	1.6006	4.89597	8.01999	7.70382	7.0818	13.595	8.82753	22.5436	12.5493	27.0879	25.6723	32.0343	3.72437	2.34493	4.99219	132.83	6.49468	0.910991
Ldec011250	0	0	0	0	0.0286548	0	0	0	0.0180943	0.020692	0.24458	0.284076	0	0	0.0241979	0.43129	12.3995	0.994699
Ldec011400	33.0109	56.6078	45.2622	35.3881	62.0904	63.1316	85.4837	53.42	62.1756	69.8644	50.5532	51.333	31.091	21.1549	29.6446	91.3981	52.3307	0.451204
Ldec011410	1.18998	4.9219	1.03021	1.45331	5.4504	1.86887	1.49051	8.81673	7.59505	12.8331	0.34126	0.0693904	0.857926	0.303557	0.350609	0.961385	8.25895	0.781035
Ldec011460	0.0646097	1.7026	0.366432	0.390017	3.13595	1.9343	0	8.70426	7.41946	13.0814	0	0	0.443093	0	0.0109023	0.166175	2.28362	0.872809
Ldec011490	0	0	0	0	0.0416075	0	0	0.0429064	0.11257	0.0719979	0.547293	0.748426	0.0244758	0	0	0	2.40969	0.958779
Ldec011670	1.4451	6.39101	6.75164	7.20152	7.70088	17.7819	5.9354	17.9065	33.0343	21.3214	30.5805	34.9537	6.50709	1.84416	4.30569	128.611	8.44501	0.896925
Ldec011790	1.40127	0.93816	0	0.0344695	0.473101	0.623554	0.153792	0.261696	1.03106	0.516706	0.901125	0.141008	7.07394	0.836868	0.575742	0	0.0913915	0.929495
Ldec011800	0.55915	0.322941	0	0.0437498	0.085771	0.348357	0.0121998	0.0320634	0.345588	0.0790336	0.185456	0.104573	1.17295	0.104827	0.0694794	0.0141885	0.100746	0.871684
Ldec011990	0.351957	0.424488	0.247623	0.343705	0.381812	0.364161	1.13349	1.20793	1.11086	1.64979	1.09208	1.41392	0.369169	0.170151	0.19693	0.220898	0.466406	0.640274
Ldec012000	0.0950349	0.0732	0.0297268	0.140765	0.283466	0.0999965	0.204746	0.645862	0.621533	0.803823	0.467822	0.630665	0.135721	0.168799	0.0322832	0.087846	0.193604	0.695901
Ldec012010	5.40051	7.34142	5.36142	6.43232	5.98914	6.94512	22.7316	7.61533	13.4244	11.7059	9.9484	15.3758	12.7874	2.72461	3.59929	9.85529	14.06	0.619015
Ldec012110	3.04469	28.2363	9.24156	19.2625	53.2751	84.7309	54.1476	55.4989	33.17	70.3414	22.5361	27.5123	10.6468	3.45006	5.37832	25.086	6.43288	0.68484
Ldec012280	0.0163789	0.0298984	0	0.017272	0.0723828	0.0301125	0.0297799	0.0378792	0.0301397	0.0224315	0.0957504	0.0674335	0.0568995	0.0172099	0.01408	0.10232	0.110445	0.637846
Ldec012290	0.160678	0.163756	0	0.0153715	0.182263	0	0.0363991	0.0648605	0.162188	0.242981	0.122948	0.0629628	0.285109	0.022693	0.0226828	0.154828	6.47864	0.983603
Ldec012300	0	0.944395	0	0	1.37337	1.15094	0.965995	0.5326	0.20853	0.695443	0.534004	0.128684	0.124521	0.253299	0.48218	0.279922	0	0.713274
Ldec012330	0.105431	0.481217	0.0611732	0.0520802	0.0347091	0.0577743	0.198663	0.0765781	0.19209	0.0365355	0.0773026	0.0578491	0.207092	0.043947	0.0182296	0.643229	0.0889953	0.826105
Ldec012450	0	0	0	0	0.0660885	0	0.0650763	0.208006	0.187794	0.450762	0	0	0.787935	0.148783	0.284621	0	0.252965	0.868002
Ldec012620	2.06356	4.18587	11.5679	3.35219	4.84726	8.42851	28.4551	14.0936	6.02181	29.0186	9.435	9.836	5.82686	3.17677	4.408	3.38649	4.48671	0.733852
Ldec012650	0.0301108	0.00728591	0.0196074	0	0.00999326	0.00372417	0.0409485	0.0240591	0.0134493	0.0249924	0.0136946	0	0.017454	0.00957582	0	0.00586714	0.0276743	0.683309
Ldec013290	18.5122	40.6021	16.0168	15.9811	29.9359	36.3869	66.9346	41.322	40.2521	54.2781	39.3223	43.6281	28.0455	10.715	14.3493	57.0095	296.459	0.883354
Ldec013350	0.0225831	0.164894	0.0848566	0.0460153	0	0.0191737	0	0.0580811	0.0483786	0.0516666	0.155741	0.12347	0.0188461	0.0100982	0	0.0393689	0.0997197	0.705115
Ldec013390	0.0848863	0.228516	0.28219	0.225408	0.084033	0.0751953	0.0841508	0.147016	0.111401	0.375831	0.360931	0.509156	0.025562	0.0113498	0.0815888	0.0411697	0.118501	0.713038
Ldec013420	50.6163	30.3252	10.6323	10.3287	19.9833	30.3048	56.0469	30.1419	35.5164	44.0306	21.7452	37.8481	4.77574	1.79456	2.31723	17.3494	56.7583	0.555399
Ldec013430	1.11496	2.995	0.566686	0.81359	0.535272	0.496725	2.34949	1.29806	0.87598	1.95039	1.43253	2.01245	0.231042	0.112602	0.17888	0.47841	0.643249	0.685094
Ldec013440	28.1968	17.8151	7.24345	9.68971	15.8972	46.7931	48.64	27.5374	53.7644	42.3783	29.2606	48.3665	6.98	1.74809	2.41237	13.6961	63.1303	0.603579
Ldec013480	0.088208	0.0959918	0.0117103	0	0.0839835	0.211336	0.0786438	0.0388277	0.111317	0.113599	0.0819836	0.0148567	5.16941	0.578723	0.169431	0.0383706	0.117063	0.977826
Ldec013590	2.11985	8.66923	5.7057	3.29211	7.26589	6.84335	13.5092	10.2363	5.17594	16.4804	7.95676	11.8631	4.29892	3.15306	4.09199	42.7271	15.3041	0.815741
Ldec013600	3.12802	12.3696	7.64088	5.50334	9.515	7.05034	16.0703	13.2535	10.6825	20.0626	17.164	21.0254	8.22878	3.92915	5.39591	59.8109	24.411	0.806233
Ldec013670	56.0818	30.6326	24.5083	28.1903	16.1023	10.0766	26.7482	41.4005	36.5413	53.6253	144.017	216.771	26.1712	21.8551	28.8267	17.9964	12.7752	0.834056
Ldec013690	49.6543	26.9438	18.3347	24.345	22.8631	32.9687	20.7393	35.4783	69.1428	48.7105	102.476	165.259	27.4555	18.068	27.735	25.9011	20.3048	0.784006
Ldec013880	0.276481	3.19239	0.973906	7.23972	362.833	137.484	0.0486555	85.0188	91.9134	67.265	0.0913441	0	2.34697	0.322106	0.992287	67.7009	9.92683	0.918214
Ldec013900	3.98009	7.89973	3.29746	3.63429	9.71521	20.0866	12.7504	10.7082	11.9845	15.5088	11.2211	10.8214	10.3623	3.69329	4.80425	30.3278	69.8158	0.847102
Ldec014030	0.986643	0.147284	0.12589	0.264264	0.333985	0.415394	0.134702	0.095931	0.411869	0.27955	0.158669	0.26677	0.840657	0.0264585	0.0384392	0.0342807	0.459856	0.744462
Ldec014050	0.108908	0.168982	0.187856	1.16833	0.081139	0.117959	0.0524591	0.188999	0.532713	0.370437	0.0724043	0.0707035	0.050679	0.00876453	0.0187243	0.0533746	0.310365	0.871908
Ldec014230	0.0810884	0.444061	0.940779	0.0906947	0.471845	0.292759	0.687045	0.646456	0.290311	0.534403	0.29263	0.361186	0.407979	1.28773	1.35598	0.121643	0.121508	0.674031
Ldec014240	0.246458	0.843542	0.526779	0	0	0.235651	2.92212	0.333362	0.151456	0.566057	1.07917	0.501851	0.93472	0.458544	0	0.0621028	0	0.872958
Ldec014290	0.032558	0	0	0.0586449	0.0299526	0	0	0.0207048	0.0281692	0	0.0330889	0	0.0396068	0	0.00491181	0.29277	0.0220973	0.942418
Ldec014510	0.0116024	0	0	0.00858879	0.0156943	0.0155752	0.00495232	0	0.0150436	0.0251868	0.00589581	0.0060308	0.0279704	0.00344145	0.00960251	0.0163707	0.0306361	0.661439
Ldec014540	0.303557	0	0	0	0.535954	0.564407	0.142157	0.598139	0	1.03195	0.366262	0.606995	0.564863	0.209016	0.0631708	1.13577	0.020423	0.724476
Ldec014630	0.0899429	0.253719	0.157484	0.152166	0.617898	0.24986	0	3.29164	2.1204	8.16455	1.66441	2.45923	0.851922	0.158661	0.172474	0.394425	0.285234	0.901101
Ldec014650	0.297272	0	0.0797116	0.0572564	0	0.245306	1.10778	0.745565	0.602437	1.18633	0.309462	0.297435	0.682445	0.0986157	0.442157	0.140126	1.01747	0.677417
Ldec014720	0	0.0991943	0	0.0296222	0.0709075	0.196189	0.164932	0.32039	0.593967	0.42375	0.277301	0.23659	0.0473033	0	0.0305326	0.0135331	0.967778	0.838276
Ldec014840	0	0.067024	0	0.0125829	0.21153	0.0898198	0.0555927	0.0299721	0	0.151247	0	0	0.692624	0.149554	0.090031	0.219259	0.119927	0.892028
Ldec014850	9.49883	8.49417	5.8475	7.75883	20.2079	58.1296	10.2518	27.0635	15.1216	35.008	16.6392	25.2314	5.95737	2.50226	4.40931	10.0926	5.31953	0.774853
Ldec014860	1.07866	0.451233	0	0.261145	0.0781052	0.155239	0.053562	0.0451098	0.290329	0.107435	0.0845535	0	0.259207	0	0.132918	0	0	0.888818
Ldec015270	0.0331787	0.144817	0.101038	0.0738569	0	0	0.0266807	0.0850618	0.0238791	0.0764501	0.170464	0.0634213	0.0225724	0.0174733	0	0	0.0670579	0.730336
Ldec015710	0.993695	1.14301	0.367121	0.383903	0.215149	0	8.66025	0.408514	0.0582878	0.188607	0.0343297	0.0353881	3.41947	0.955077	1.99643	0	0.230051	0.924735
Ldec015830	0	0.0569934	0.0114225	0.00568084	0.00657676	0	0.173664	0.00946303	0.0234319	0.0102859	0.00368052	0	0.116835	0	0.0589871	0	0.0071603	0.888248
Ldec015880	0.843559	0.388518	0.264192	0.351389	0.20899	0.077704	8.24015	0.174817	0	0.72354	0	0	1.53314	0.759481	1.69455	0.0455851	0	0.94641
Ldec016200	0.0443645	0.00695953	0.00419667	0.00412262	0.0309417	0.0129801	0.0232041	0.0276946	0.0121764	0.00984759	0.0157138	0.00532423	0.0183763	0.00585911	0.00594246	0.00254239	0.032133	0.692865
Ldec016270	0.0290814	0.0411338	0.00617738	0.00587548	0.0161511	0	0.0559263	0.00686265	0.025992	0.007617	0.0117486	0	0.0942721	0.0144588	0.0135403	0.00536849	0.0191277	0.828249
Ldec016410	0.627715	0.713488	0.191384	0.124178	0.131959	0	4.27373	0.310296	0.102085	0.0628691	0	0	2.25409	0.445835	1.04753	0.0167682	0.165803	0.909418
Ldec016620	0.0139629	0.00730877	0	0.00384663	0	0	0	0.166731	0	0.00943709	0	0	0.032001	0.226352	0.335888	0.00266997	0	0.913976
Ldec016860	0.0640568	0.00696913	0.0125317	0	0.0323655	0.0137693	0.0205089	0.0367668	0.00440007	0.0233166	0.00534933	0	0.0263181	0.00869195	0.00618976	0.0071728	0.0348747	0.76659
Ldec017160	4.69536	4.87375	3.88337	3.65282	15.5132	34.2148	5.02786	15.7289	11.4478	23.4554	10.5481	19.9928	3.46775	1.87824	3.03448	7.85301	3.15503	0.747537
Ldec017190	0.151906	0.152229	0.0235421	0.0447832	0.101128	0.152553	0.362418	0.0528218	0.125789	0.136134	0.20905	0.639873	0.0448307	0.0330568	0.0418696	0.122757	0.914128	0.836269
Ldec017290	0	0.0991943	0	0.0296222	0.0709075	0.196189	0.14638	0.224808	0.544156	0.264049	0.236931	0.236433	0.0279175	0	0.0305326	0.0135331	1.10217	0.879746
Ldec017320	0.437317	0	0	0	0.0456853	0	0.296373	0.247228	0.0827981	0.410983	0.154731	0	0.525599	0	0	0.0352889	0.0423995	0.791571
Ldec017340	0.0848242	0.319039	0.0482806	0.227532	0.598152	0.879019	0.307445	0.412205	0.80694	1.25182	0.0630177	0.211558	0.775868	0.348914	0.295334	0.0844991	0.797644	0.687441
Ldec017350	0.0899429	0.253719	0.157484	0.152166	0.617898	0.24986	0	3.29164	2.03796	8.07683	1.66441	2.45283	0.799967	0.158661	0.172474	0.362623	0.217845	0.901884
Ldec017700	0.0850547	0.526921	1.28923	0.395918	1.09945	0.198645	0.767287	1.17358	0.732011	0.643007	0.288128	0.737852	1.19382	2.32158	1.77864	0.678795	0.266489	0.680853
Ldec017900	2.22923	3.40573	1.54579	0.945694	1.63748	1.21693	3.49381	2.05382	2.60942	1.71063	2.26751	2.31772	3.59868	0.757401	1.17648	0.997843	3.31249	0.449834
Ldec017910	1.07463	1.33755	0.334722	0.370817	0.904782	1.27111	1.05125	1.14015	1.47688	1.0792	0.393368	1.54991	2.29315	0.235526	0.665594	0.347882	3.24671	0.701111
Ldec018000	5.21769	9.36248	3.17542	4.0012	10.3146	25.5709	10.677	11.1913	20.6972	13.64	14.5253	15.0082	14.2049	3.51779	5.06728	29.3305	97.1621	0.874243
Ldec018020	0.394928	3.25673	1.1356	8.32484	356.9	148.228	0	72.4558	97.7312	57.458	0.0347407	0.0476145	1.93457	0.321018	0.772606	62.3655	10.5846	0.918562
Ldec018100	107.312	44.1394	42.4044	49.0246	28.1186	46.0593	23.0649	73.6321	184.459	69.2725	390.567	658.957	79.877	33.0083	57.2651	34.1979	43.1637	0.876171
Ldec018220	1.7857	6.39208	3.39006	2.02812	4.80819	6.03559	4.20609	5.61689	8.32923	6.98622	8.18636	11.2075	3.69874	1.46859	2.595	22.1616	14.2473	0.743414
Ldec018290	0.220734	0.593883	0.46992	0.0918853	0.475575	0.736976	0.328427	0.640841	0.814759	0.330114	0.267597	0	0.97319	0.295747	0.13291	0.137801	1.34371	0.697183
Ldec018330	34.6461	16.9154	7.46038	9.36326	15.7058	48.0645	36.8206	23.3951	73.1504	34.503	32.4652	50.6481	7.36846	1.28693	2.08547	12.3948	83.3229	0.695257
Ldec018420	0.0650313	0.30574	0.190017	0.482166	0.981142	0.366162	0.0776173	0.225114	0.658113	0.659839	0.186561	0.489389	0	0.0421209	0.0962177	0.424883	918.274	0.999643
Ldec018430	0.164585	0	0.0998256	0	0.05126	0	0.279173	0.273966	2.00562	0.327627	1.02328	2.83088	6.56417	0.0764815	0.171503	0	0.621632	0.924535
Ldec018440	0.0261576	0	0.0353132	0.0164269	0	0.0595968	0	0.136831	0.12818	0.231253	0.0451335	0.132714	0.0557127	0.0270458	0.0946064	0.290207	0.343049	0.766947
Ldec018450	20.4406	36.8345	15.2286	12.9153	27.1653	47.6847	38.7887	32.6265	78.6753	41.2807	54.7296	56.6839	34.348	8.22885	12.9184	47.6424	25.7856	0.592231
Ldec018460	0	0.0768904	0	0.259834	0.0518308	0.427004	0	0.184718	0.891779	2.35794	1.05242	0	0.0816269	0	0	0	1.02986	0.892492
Ldec018480	0	0.0466074	0.0275986	0.151117	0.0301404	0.31714	0.0292796	0.174494	0.884482	0.0601796	0.211898	0.657122	0.703363	0	0.0827904	0.0242679	1.20799	0.824063
Ldec018490	0.0895571	0.276315	0.0956839	0.262182	0.187859	0.0563622	0.29645	0.15845	1.09591	0.563776	0.364478	0.81435	1.10396	0.042892	0.0713332	0.0165324	2.42128	0.858131
Ldec018500	0.788015	2.07582	0.456826	2.1003	2.90697	0.773037	0.795472	5.52239	12.516	5.9118	5.91088	8.69296	16.6138	0.344605	1.1375	0.370792	5.78136	0.789013
Ldec018540	0.898524	0.236859	0.0159106	0.00785029	0.0806036	0	0.0445343	3.11381	26.7311	1.29504	12.4368	27.9939	94.2565	0.968997	2.43476	0.0401711	4.81484	0.946215
Ldec018570	82.6653	139.151	66.6017	80.4307	112.215	143.028	197.939	118.226	158.243	147.736	132.188	143.028	77.4959	39.5472	52.3694	189.245	441.105	0.733608
Ldec018580	0.49437	1.66863	0.352553	1.21812	3.1794	3.09462	1.54366	5.6793	4.37922	8.14128	5.76196	4.17295	0.968244	0.267776	0.578258	0.641456	790.691	0.996669
Ldec018590	467.788	260.045	97.6837	142.354	79.4221	46.7545	86.8682	94.1109	119.294	102.005	278.463	282.741	62.7948	50.4676	59.2932	133.311	85.4242	0.735319
Ldec018600	0.244185	0.205059	0.0511825	0	0.0821896	0.0424506	0.147025	0.0227921	0.136877	0.0608036	0.0321384	0.28288	0.0256461	0	0.0477072	0.0268852	0.208745	0.705333
Ldec018730	0.174649	1.10119	0.347724	1.81674	16.6158	1.48758	0.387218	133.533	54.0523	249.276	208.133	303.206	23.9123	10.0134	13.2365	1.41916	0.720583	0.852364
Ldec018740	0.0359915	0.0492332	0	0.0291643	0.111625	0.0431876	0	0.0729218	0.0450453	0.0496588	0.392584	0.138932	0.0543468	0	0	0.407272	3.80981	0.976541
Ldec018790	17.5129	35.5802	19.1823	18.2939	27.3257	26.7621	59.0161	30.6681	30.8417	40.3258	49.0039	46.8741	21.21	12.6468	19.1968	62.5056	55.8053	0.4898
Ldec018800	0.0764535	0.0182261	0.0243333	0.0172017	0.0676417	0	0.101846	0.0441533	0.0135892	0.0365913	0.0238649	0.080535	0.0108905	0.578849	0.380474	0.140173	0.0883408	0.878604
Ldec018870	0	0.265577	3.20486	5.50382	0.85091	0.350618	1.05169	17.1389	3.40255	0.206563	0.286325	0.256114	645.287	297.875	528.899	0.699542	0.746327	0.916632
Ldec018910	79.9224	114.85	79.4565	97.0138	137.635	186.137	179.288	116.815	126.284	145.681	133.41	149.507	72.4366	52.2015	64.4371	113.935	283.412	0.592244
Ldec018920	13.6985	31.7932	11.2542	12.2029	17.4446	19.2124	31.0934	21.909	36.4826	27.7295	31.526	29.6763	16.2428	9.81958	12.3252	23.3861	43.4465	0.502554
Ldec018930	0.0962679	0.0554297	0.0843762	0.0431493	0.0496485	0.00995597	0.05065	0.036672	0.0500048	0.024613	0.106338	0.0464995	0.0409405	0.0246526	0.00215132	0.0555449	0.280372	0.826816
Ldec018940	58.6116	71.9917	30.2932	37.0727	95.1781	126.677	70.5005	61.8563	93.2663	84.3231	57.2404	64.3376	61.5159	14.4263	21.5794	116.738	194.442	0.657479
Ldec018960	7.48169	16.3086	8.65201	7.8761	16.641	23.2432	22.2726	16.9932	21.6665	21.5266	19.8781	23.6905	10.6063	6.83655	8.72353	52.7758	74.6393	0.761208
Ldec018980	18.2097	26.299	13.4376	13.7112	25.0357	24.5331	63.7467	31.5402	37.5158	37.4434	32.8724	37.2406	24.7322	9.94527	13.989	36.845	47.2987	0.577773
Ldec018990	20.3387	21.2231	27.3867	27.1835	40.7625	35.096	64.5832	81.7478	67.535	97.2673	98.3934	114.044	262.216	66.268	69.6096	61.2461	35.212	0.778833
Ldec019020	2856.44	4597.51	3209.55	2562.79	3124.44	2016.5	3038.4	2923.91	3276.84	3168.34	3117.74	3096.65	2436.67	1246.15	1676.09	2202.45	1967.81	0.430117
Ldec019040	0.102288	0.0660018	0.0393068	0.0457294	0.020437	0.224554	0.0854755	0.331499	0	0.0539108	0.618615	2.25754	0.0495132	0.129966	0.0146552	0.0694323	0.0766376	0.946623
Ldec019070	1.1134	35.0164	0.169013	0.907306	30.1178	13.229	24.4323	49.8391	57.3899	20.4893	59.6262	28.1881	259.775	71.8799	73.1481	12.9419	4.05934	0.883903
Ldec019100	0.185013	0.199954	0.100158	0.149979	0.277526	0.257014	0.51682	0.294698	0.636262	0.616329	1.00623	0.681265	0.249107	0.0387168	0.154095	0.118773	0.132367	0.713778
Ldec019110	1.92598	4.45635	1.01612	0.565995	30.5946	27.1448	10.9583	36.1444	25.6296	28.2452	130.626	132.578	14.1557	21.8509	24.0248	13.3458	11.8147	0.819682
Ldec019120	0.0432695	0.0188861	0.0381837	0.102786	0.171705	0.110433	0.0368809	0.107866	0.388656	0.0928854	0.00732375	0.0545104	0.011857	0	0.012804	0.155248	212.984	0.999603
Ldec019130	12.0176	9.86922	7.69492	10.025	10.6328	24.352	23.0923	16.3677	21.4875	22.6067	32.4387	36.5257	14.418	6.66619	7.7925	181.579	35.6345	0.899623
Ldec019170	4.65282	3.94119	2.41914	3.23599	3.70907	6.72136	3.18339	8.20639	11.7801	11.8047	3.58264	4.21485	8.05569	1.6908	2.51426	66.5038	1.87935	0.92332
Ldec019180	0.156846	0.0797599	0.0724209	0.0796846	0.223292	0.124482	0.0255365	0.116288	0.0718209	0.172894	0	0	0.127128	0.0170659	0	0.0213741	0.36316	0.778232
Ldec019190	41.03	48.4039	80.9687	131.646	139.548	622.516	155.825	147.161	98.4535	151.867	160.413	163.768	67.8773	81.1623	119.473	59.9077	133.874	0.821152
Ldec019240	0.166777	0.0359132	0.0960377	0.061688	0.0448679	0.0413884	0.0736447	0.0305268	0.0814737	0.0391949	0.0423022	0.12745	0.196545	0.112639	0.142595	0.0246252	0.272506	0.69779
Ldec019270	0.112135	0.04018	0.0256935	0	0	0.0420923	0	0.171486	0.0937365	0.233957	0.129145	0.0651938	0	0.0393702	0	0.0594194	0.691818	0.908537
Ldec019300	149.575	162.11	81.27	95.1574	170.289	166.951	380.527	193.687	148.86	235.479	241.445	273.351	125.719	75.3232	95.6979	158.835	302.2	0.560486
Ldec019310	8.92027	18.0873	10.3367	11.2596	16.03	27.7231	28.9687	16.4136	27.5488	22.094	20.1997	24.8627	23.2973	3.4586	5.51621	15.6587	29.5189	0.406364
Ldec019330	13.0938	19.3963	18.5969	17.621	14.6887	23.8803	24.651	17.0828	18.9791	18.8799	31.2478	36.8886	15.2664	8.05171	8.5374	31.0541	66.2852	0.700239
Ldec019380	0.0693253	0.125716	0.0412379	0.0305143	0.351833	0.131188	0.182472	0.134568	0.0830846	0.103614	0.0977104	0.0739882	0.0897979	0.00636187	0.021969	0.132798	0.138906	0.740066
Ldec019420	1.46048	2.12309	0.657532	0.684014	3.49621	3.37052	11.4207	2.54313	3.17941	3.10891	0.761862	1.48721	1.93633	0.440743	0.888869	4.30011	12.3017	0.78733
Ldec019440	0.0622116	0.0989606	0.0204787	0.0305143	0.3143	0.131188	0.173906	0.148067	0.0799161	0.0648729	0.0668515	0.085452	0.100071	0.00636187	0.0102496	0.12674	0.134031	0.733561
Ldec019450	2.53859	2.75239	1.01431	2.3794	10.6123	9.54951	15.1188	4.0726	4.93428	5.83486	1.13669	1.68115	2.42469	1.00804	1.1404	5.19886	21.2213	0.789725
Ldec019460	0	0	0.065415	0.317566	0.766758	0.0540698	0.0170243	0	0.353203	0.188984	0	0	0.00726309	0.00597358	0.0644991	0.0262897	439.245	0.999734
Ldec019470	6.11756	7.5477	4.42646	5.82396	5.77167	5.64232	22.4861	9.29397	9.36671	8.67084	9.84238	11.1266	13.028	10.3563	9.45872	24.7074	51.2658	0.800468
Ldec019490	9.23147	14.2196	8.12959	7.81262	8.40342	9.49292	33.6286	15.0909	13.9067	13.5356	14.5585	16.8166	19.848	18.088	14.4822	36.0344	77.8513	0.796664
Ldec019780	0	0	0	0	0.0145141	0.00944377	0.0571672	0.79534	0.193024	0.806666	154.036	107.758	0	0	0.0525899	0	0	0.955495
Ldec019800	0.110908	8.36485	0.034703	0.0760319	3.0272	0.640779	0.077352	1.70155	6.30658	6.6246	0.673633	0.61094	0.999218	0.0396705	0.044813	0.06312	1.13357	0.834391
Ldec019810	7.02186	14.8202	4.18393	5.0725	13.2102	12.8425	23.5557	15.2875	19.1747	21.2715	15.4036	15.7614	7.14439	5.06356	6.77267	29.7125	51.4051	0.737017
Ldec019820	12.0035	11.0387	7.76678	6.47626	9.23446	9.12012	17.1372	10.9504	13.6034	13.5153	12.2869	11.6917	7.8248	3.01658	4.53167	4.97846	10.676	0.457631
Ldec019830	0.419798	0.771886	0.119525	0.25329	0.621734	0.398828	0.938882	0.617026	0.952691	0.654242	0.451708	0.648287	0.483066	0.0343481	0.305844	0.137975	0.398151	0.524072
Ldec019840	12.8425	10.9771	7.30655	6.79608	8.55374	10.0048	13.8301	10.9629	12.9134	12.0771	12.1576	11.244	7.20448	2.65267	4.65627	5.17368	9.08007	0.346522
Ldec019850	1.572	5.16322	1.19387	1.81653	2.39028	1.90506	3.71388	2.85215	3.90368	4.17234	6.8338	3.17687	1.43188	0.861537	1.16483	2.40153	25.4975	0.89079
Ldec019860	14.245	13.2587	8.5944	7.77604	13.3184	10.5667	38.6502	15.9349	23.8825	17.5945	16.0521	17.5915	10.4526	6.0639	6.23426	25.605	30.207	0.616145
Ldec019910	0.491103	0.839739	0.140428	0.3097	0.215044	0.260279	0.320251	0.292469	0.49215	0.248914	0.503475	0.333543	0.49246	0.193358	0.294179	1.34102	6.56734	0.935589
Ldec020020	0.121131	0.0449612	0.106891	0.0734192	0.0389814	0.00788803	0.0776045	0.0143085	0.0253392	0.00580539	0.0845806	0.142322	0.0290355	0.0304717	0.00557911	0.0171675	0.155039	0.667227
Ldec020340	16.971	37.6886	7.69995	26.7689	21.3797	21.3402	19.9764	25.902	28.503	40.313	27.7199	36.4832	16.1183	9.3968	12.5089	20.9666	72.7949	0.682553
Ldec020380	126.26	55.0834	49.2835	175.137	26.0074	7.89475	54.5303	31.4585	5.19734	34.6037	50.1846	68.696	1.42145	9.614	6.23082	86.5658	91.0471	0.74874
Ldec020440	0.630764	0.619818	0.0720635	0.117788	0.824125	0.120114	2.15908	0.375433	0.0740131	1.16408	0.273686	0.467673	0.288274	0.451971	0.162072	0.507984	1.34116	0.783154
Ldec020470	0.153479	0.0599251	0.0700407	0.0301101	0.0375127	0.00707567	0.0151335	0.0762301	0.0387118	0.0391744	0.0760647	0.148201	0.12767	0.0406767	0.0841512	0.0327991	0.148771	0.579647
Ldec020490	0.987143	0.0673656	0.0340505	0.0477048	0.481027	0	0.567027	39.666	0.378211	1.18702	34.3283	1.07552	9.4966	86.0984	128.917	0.266702	4.10673	0.913322
Ldec020530	0.170192	0.725854	0.0380527	0.086542	0.16369	0.0997589	2.07519	1.95897	0.259018	0.245081	204.275	0.300678	3.05065	4.33514	5.09089	0.69394	116.892	0.958333
Ldec020540	0	2.46295	0.0239268	0.0782167	3.82323	0.019599	0.31065	0.515522	0	0	0	0	0	0	0	0.341035	2.36052	0.900078
Ldec020570	0	0	0.145239	0.0623626	5.72627	0	0	0.437616	0	0	0.0339964	0.0401232	0	0.00966777	0.0721002	0.438884	1.14925	0.973922
Ldec020600	0	0.0361513	0.0428141	0.448993	8.13559	0.212766	0	7.15285	0.297751	1.3413	25.3593	0.983163	0.51474	0.181119	0.446609	0.183493	2.71887	0.944063
Ldec020630	0.160702	0.192737	0	0	0	0.023216	0.174471	0	0.00716909	0	0.00849236	0.0799156	0.0408496	0.00472063	0	0.116757	0.0155817	0.795098
Ldec020640	0	0	0.313935	0.500792	7.02899	0	0	5.07565	0.0414605	0.282635	23.5628	2.60506	1.16803	0.13954	0.318284	0.067853	3.24045	0.944874
Ldec020700	6.89932	9.30964	5.54935	6.33025	10.0026	10.5397	17.6867	11.9594	13.0833	16.1947	11.6904	13.2031	11.0676	3.56042	5.21604	12.7543	45.1619	0.77159
Ldec020750	0.904748	0.611445	1.87374	0.0988588	0.48787	0.475997	0.841665	0.764204	0.194607	0	0.395956	0.75241	0.596834	0.490659	0.482721	3.25219	0.597211	0.816106
Ldec020780	1.58389	3.28459	0.120779	0.32862	2.13759	1.75294	9.76272	1.20881	2.15819	1.46228	0.15286	0.217109	1.25984	0.38613	0.735669	87.2616	165.83	0.957105
Ldec020890	35.0389	17.7294	95.1806	116.892	23.3347	5.65839	2.1208	30.6336	13.1419	9.16094	179.824	118.641	66.4048	105.891	161.51	0.746508	46.2714	0.705143
Ldec020900	3.64989	38.635	5.05465	2.18649	14.2198	22.3474	154.369	81.6768	133.745	45.0817	119.383	257.048	13.9494	13.2043	22.4563	3.8263	4.22217	0.835145
Ldec020940	0.260783	0.332183	0.577633	0.48319	0.42612	1.1588	0.21863	0.225423	0.986908	0.859218	0.935907	1.08747	0.244184	0.0634602	0.222894	0.284094	0.408349	0.589207
Ldec020950	0.427204	0.745189	1.02649	0.872552	0.703372	2.54177	0.519697	0.426327	2.46777	2.27209	1.10177	3.24515	0.322407	0.258391	0.560365	0.798219	0.394366	0.702672
Ldec020960	0.149304	10.0406	1.42457	0.653311	12.7996	3.72841	0.212796	12.4318	20.0325	21.4299	0.708269	1.31012	2.53312	0.481182	1.03181	3.20655	2.89814	0.785224
Ldec020990	0.0698414	0.667908	0.0833866	0.169616	0.0978844	0.0154057	0.159885	0.273969	0.160777	0.253319	0.211748	0.248615	0.279476	0.0243411	0.0916831	0.16139	0.822508	0.774376
Ldec021000	1.23646	3.28161	0.250599	1.34601	1.53954	1.97515	1.95921	0.949419	2.09038	1.2284	1.01389	1.14076	0.722505	0.287152	0.609062	7.00876	9.65846	0.827619
Ldec021050	0.293082	0.362217	0.0446802	0.130498	0.0254313	0	1.07301	0	0.186179	0.0258366	0.0861328	0.207575	0.112581	0.0156845	0	0.901942	0.19365	0.849402
Ldec021100	55.1284	75.1938	26.358	43.1627	201.661	95.9952	707.647	104.456	208.636	224.329	166.796	203.583	41.0197	12.216	17.264	94.0494	78.0667	0.854455
Ldec021110	0.31759	0	0.139506	0.0467337	0.102961	0	0.0495618	0.0518988	0.230051	0.162084	0.296139	0.30318	0	0.0364482	0.0655676	0	0.220852	0.664468
Ldec021130	22.6858	29.1657	21.7481	36.6982	71.4575	60.7092	407.572	75.2414	158.093	133.167	115.51	148.799	43.1011	6.59434	12.1488	47.7556	24.9627	0.845451
Ldec021150	25.1921	5093.27	69.1196	118.588	4769.18	612.376	0.737258	1887.36	6242.87	2289.01	14.6881	40.8305	1670.49	60.8622	125.974	91.5383	45.8206	0.830656
Ldec021160	5.40582	5.35765	4.64956	4.50668	6.90772	8.60186	11.7482	8.61052	9.78851	11.0704	8.87047	8.56055	12.9353	2.48899	4.45026	18.304	158.144	0.947731
Ldec021170	24.5569	42.285	40.2999	92.3252	95.094	255.942	98.2794	114.132	122.534	143.087	119.346	124.959	46.2122	11.9949	16.9442	75.1999	97.5567	0.69114
Ldec021180	0.115177	0.232561	0.142942	0.0352735	0.0389876	0.109106	0.0849394	0.110625	0.0263701	0.160291	0.0575481	0.0599549	0.188071	0.122959	0.128187	0.0848065	0.222323	0.546474
Ldec021200	41.015	18.2935	15.8906	15.1605	17.2191	33.9499	48.8409	14.2155	21.4354	19.3463	19.581	18.3892	15.3189	7.76145	9.89339	53.3086	185.423	0.875414
Ldec021220	6.14601	52.5093	10.3406	25.2223	249.703	103.149	54.1622	133.508	262.687	220.906	139.796	159.229	122.987	24.3199	34.9272	27.363	13.7518	0.672133
Ldec021230	0	0	0	0.0686419	0.602355	0	0.0433239	0.228966	0	0.281011	0.868553	1.76664	3.76772	0.677866	0.815905	0	0.0919536	0.909673
Ldec021240	0.0469543	0.454261	0	0.324698	2.41411	9.56834	0	1.25973	0.445131	2.47955	6.4899	0.86133	0.31157	0.033378	0.141364	0.185469	1.03061	0.892366
Ldec021250	3.97808	2.49051	2.72635	2.88441	2.55288	2.09721	1.42762	2.42001	3.58823	3.35122	3.94774	5.98439	1.79708	1.21715	1.38763	143.708	9.62475	0.977613
Ldec021260	0.0876754	0.0800223	0.099807	0.0446619	0	0.0744391	0.0865185	0.651552	0.130158	0.763177	0.128603	0.0649198	0.318698	0.0960492	0.0376847	0.15439	0.0530884	0.827345
Ldec021280	15.2914	17.9737	11.4727	17.9285	15.7563	16.9135	40.5321	22.4596	40.3332	38.9673	25.9665	28.1595	16.4018	5.99475	8.387	25.7923	32.7287	0.474913
Ldec021300	3.1862	4.38757	1.29553	1.68857	3.40953	5.86254	3.62857	8.81851	17.6114	8.2645	7.21534	7.41601	11.6766	1.7935	2.10269	15.2048	9.11953	0.662611
Ldec021310	5.11458	6.35673	2.21966	2.95549	4.78124	8.86672	5.80788	14.3127	26.985	14.9352	11.2574	11.7999	18.3301	2.51096	3.5213	25.5867	15.1252	0.64452
Ldec021330	12.7912	13.7466	11.5303	15.4565	18.4018	21.8488	35.98	25.086	37.6565	37.5284	22.7198	24.2876	17.021	6.45004	9.34643	29.8609	38.1795	0.44389
Ldec021350	0.0876754	0.0800223	0.149711	0.0893238	0	0.0372196	0.0832419	0.567816	0.157249	0.887098	0.355744	0.12984	0.460136	0.0744839	0.0753694	0.110205	0.0530884	0.82308
Ldec021360	3.86085	2.52617	2.77253	2.88441	2.52576	2.18643	1.42762	2.4205	3.75477	3.50092	4.0326	5.9896	1.76415	1.20968	1.36417	144.741	9.65929	0.977598
Ldec021370	0.0469543	0.15142	0	0.273395	1.74989	11.4183	0	1.53183	0.448472	3.15327	4.24871	0.962588	0.468636	0	0.0446341	0.122389	0.947005	0.922552
Ldec021390	0.350402	4.79808	1.04859	2.34412	24.7175	10.6367	4.89671	13.552	21.9735	19.9161	15.3043	18.358	16.9407	4.70288	5.57519	2.36283	1.99032	0.633987
Ldec021410	46.8033	23.8082	18.299	16.1556	17.8478	36.8885	45.3591	16.2752	19.6157	20.2798	19.6268	19.2794	17.0269	8.65222	9.92785	53.0093	227.599	0.893218
Ldec021420	20.5832	26.6254	8.66279	7.91466	10.4742	2.99941	33.6161	12.6942	17.3327	13.5483	19.9686	17.6299	16.2708	7.59086	8.08106	37.6334	56.3268	0.709701
Ldec021430	0	0.0211614	0.0135319	0.0347568	0.0961851	0.0699506	0	0.29203	0.0730815	0.0472577	0.105877	0.268946	0.0169744	0.014695	0.0859052	0.179515	133.215	0.999381
Ldec021450	17.2964	28.87	26.7241	62.3885	61.8947	168.44	64.3109	74.1764	81.0836	96.1638	79.8995	82.6326	30.9437	8.65384	11.1918	51.3406	65.9806	0.686998
Ldec021460	2.50089	2.94394	2.13866	2.09196	2.31011	2.70529	4.7502	3.49993	3.34426	4.72494	3.74232	3.65239	6.08337	1.15243	1.87519	6.94394	64.733	0.947419
Ldec021470	77.0031	91.6537	36.1362	42.7204	83.5634	93.7992	181.397	86.4317	186.211	115.778	101.365	113.246	139.275	20.8029	31.8966	76.8989	217.254	0.574755
Ldec021500	24.9688	4939.29	84.8915	149.874	6089.62	763.806	0.691803	1923.45	5863.18	2310.62	16.7599	51.0382	1660.18	80.3207	155.231	103.464	44.9918	0.813486
Ldec021530	38.0623	90.1793	26.9784	39.1144	66.0083	69.1569	310.346	123.158	99.3107	126.21	76.774	88.1808	50.6782	9.09292	13.1313	40.107	35.1893	0.800358
Ldec021540	48.437	70.0446	23.5779	36.2919	186.025	124.437	565.573	106.162	148.52	241.754	146.234	171.915	34.4128	10.0071	14.7165	79.638	82.3612	0.831528
Ldec021740	0.868443	2.09961	0.198046	0.871692	1.18528	1.44767	1.24487	0.736149	1.34108	0.95151	0.726812	0.962884	0.552106	0.225151	0.436486	4.82263	7.3836	0.84196
Ldec021770	1.62716	28.3944	3.58135	1.83396	30.1245	9.27506	2.96235	36.882	46.6642	47.9012	2.83311	2.26255	7.8238	1.77173	4.46957	6.34484	8.99755	0.744463
Ldec021800	2.50941	27.3952	2.02964	1.98601	10.011	19.9249	154.782	24.0941	133.528	25.741	58.4476	210.953	7.26166	4.80616	8.28838	2.06493	2.46701	0.856207
Ldec021810	32.7066	11.9297	92.6959	154.895	16.734	9.09566	1.8842	28.8681	18.0178	10.4314	180.003	156.694	66.8374	83.1307	126.379	0.51702	46.049	0.702482
Ldec021870	0.964939	14.724	1.74188	0.539992	20.6274	3.98313	0.532477	21.5708	27.1784	29.1464	2.5976	2.16801	5.32394	1.20665	2.61256	3.15525	6.00955	0.753536
Ldec021880	0.700854	2.22676	0.038745	0.247023	1.05432	0.840645	5.96807	0.527873	1.26499	1.06869	0.0975315	0.0558981	0.594802	0.164621	0.330914	48.3558	76.0212	0.947763
Ldec021950	3.27722	4.43615	2.87947	3.32261	4.37919	4.66078	10.1173	5.83716	7.23285	8.13383	5.87672	6.68257	5.53078	1.75905	2.59278	6.20001	21.1516	0.754988
Ldec022040	0	0.281771	0.312107	1.47311	14.2029	0.252289	0	4.92138	0.485431	1.56552	15.3937	5.08085	2.21638	0.0420749	0.415223	0.706337	6.75372	0.842837
Ldec022120	5.42151	1.48225	0.0936184	0.11055	0.116529	0	6.45454	0.0412612	7.00586	0.242961	0.0936481	0.264472	50.1667	0.125902	0.119611	0.0649363	0.195204	0.9728
Ldec022130	0	0	0.13077	0.214091	8.99975	0	0	0.980047	0	0	0.0521435	0.102351	0	0	0.0955968	0.653136	1.08101	0.977019
Ldec022170	0	4.86752	0.0358902	0.0838036	3.46439	0.0881954	0.344976	0.352382	0	0	0	0	0	0	0	0.184496	0.559176	0.934344
Ldec022180	0	1.80307	0.0586885	0.158158	4.56443	0.0163182	0.449528	0.336861	0	0	0	0	0	0	0	0.596323	8.97819	0.944425
Ldec022190	1.42472	1.10815	3.55717	3.39933	1.38864	3.02169	8.52725	3.02615	4.17693	4.79113	5.22476	9.45688	5.10482	2.57584	2.96337	1	1.36307	0.652019
Ldec022200	0	0.101786	0	0.0810566	0	0	0.0447646	0.829768	0.160807	0.0232285	1.55629	0.131467	3.05293	1.30115	1.46425	0.305006	18.791	0.969891
Ldec022210	0.0242195	0	0	0.0253595	0.0111888	0.0153456	0.00516886	0.0357672	0.103981	0.00531189	0	0	0.0190989	0	0.00365384	0.133669	0.0122865	0.877785
Ldec022410	0.035422	0.00743376	0.00231792	0	0.00540619	0.0161177	0.0126368	0.0125437	0.0150436	0.0162438	0.0151272	0.027279	0.0262781	0	0	0.0167768	0.0611001	0.786594
Ldec022710	147.041	142.078	210.871	377.492	88.9038	31.4576	66.6511	118.52	85.0443	85.0856	203.807	265.635	72.2452	145.283	128.306	85.2911	135.223	0.666973
Ldec022720	3.68811	7.82421	3.35852	4.50842	7.45592	9.39997	13.1269	9.75401	11.0505	13.1277	10.5945	11.5195	5.30534	2.65444	2.81168	9.44545	45.8949	0.828923
Ldec022730	6.63171	10.8311	7.11067	7.18981	15.5135	16.3439	18.1705	17.9077	19.3687	22.1571	20.8006	22.6929	11.6481	3.75245	6.38613	14.4383	92.1633	0.850169
Ldec023050	3.01396	3.74479	1.20932	1.68556	3.26565	5.52877	3.48428	8.06938	16.7565	7.69334	6.60014	7.25569	11.1506	1.62933	2.06667	14.5823	9.18065	0.663712
Ldec023060	4.23886	5.54439	4.20734	5.04657	5.54638	7.30673	16.305	7.05512	8.11279	9.39958	8.93418	10.5414	6.75419	2.613	3.53588	30.8518	21.4424	0.743564
Ldec023070	78.6091	87.5209	48.4392	62.2407	112.155	97.8063	218.852	115.883	121.079	137.667	124.284	127.232	79.6175	46.4883	57.5083	144.353	197.007	0.53225
Ldec023090	23.2244	17.0017	28.1473	8.51756	31.5925	60.438	17.6839	30.6726	29.9031	28.2471	85.6781	40.2586	10.104	1.71363	2.03658	11.7934	4.81574	0.747492
Ldec023230	0.165814	0.0732512	0	0	0.0240528	0	0.0483229	1.94642	3.641	0.407765	12.7645	8.37257	8.19574	0.996022	0.952235	26.8222	0.907094	0.910301
Ldec023330	0.0692086	108.086	1.07286	8.42778	200.788	0	0	47.9545	0.138031	0	0.0590042	0.643226	0	0.0327985	0.137433	0.139318	1.09776	0.947751
Ldec023470	0.348159	0.378023	0.394914	0.182804	0.213615	0.270482	0.562497	0.297531	0.0844663	0.190188	4.43394	3.65468	1.70756	0.711812	0.347953	0.0922428	0.488757	0.860089
Ldec023490	0.806879	1.53	1.04048	0.65564	0.331781	0.228001	2.5888	0.973577	0.9212	0.112479	11.1536	10.7963	4.55896	1.45263	1.64668	0.197152	1.11594	0.837741
Ldec023530	8.6659	2.82453	0.151674	0.342338	0.342488	0	0.0530124	0.0792105	0.210574	0.15002	0.0316332	0.330147	0.22898	0.0744051	0.0567656	0.0221858	0.0989498	0.963961
Ldec023630	0.57989	1.33193	0.521329	0.393481	0.0638881	0.10463	1.17044	0.425941	0.509583	0.319786	5.33268	6.23106	3.38868	0.77214	0.819036	0.150274	8.62166	0.839686
Ldec023640	32.3516	33.3047	26.4671	29.4639	84.3036	138.456	176.381	86.2753	85.6767	133.832	55.5019	63.4543	59.3792	19.8274	23.491	61.3684	146.09	0.617575
Ldec023650	11.4463	9.42161	9.30045	10.1701	23.3694	36.2153	62.8151	27.913	30.4803	48.3734	19.4255	18.939	18.8732	6.27408	7.85944	20.1599	41.3153	0.662167
Ldec023660	41.0234	73.7384	25.1939	32.0692	76.7204	109.368	78.0191	61.0462	81.8565	93.6562	52.162	66.2624	39.1559	10.5329	16.9598	44.2702	101.25	0.489159
Ldec023670	43.6055	81.244	30.376	27.8346	48.772	45.2096	118.087	59.4946	74.0727	67.9222	55.9936	56.351	47.1923	20.7992	28.454	93.7414	242.789	0.768536
Ldec023680	4.17545	2.35111	3.10037	3.49586	3.07692	7.19662	4.66896	4.72526	4.45339	5.11908	5.03885	6.18705	10.7526	3.76039	4.55693	7.1861	2.87725	0.581673
Ldec023710	0.0261059	0.045782	0.0484415	0.0141437	0.0110036	0.00827195	0.113679	0.0685015	0.29245	0.088492	0.0611538	0.0124286	2.49245	0.335443	0.33723	0.00711995	0.617353	0.947652
Ldec023720	0	9.02668	0	0	1.21472	0.0461367	0	0.686744	0.061347	0.151226	0.156189	0.20212	0	0	0	0.162397	0.185061	0.980156
Ldec023750	0	10.3839	0.126277	0.0786286	3.21186	0	0.021926	0.815661	0.18805	0.507706	0.290296	0.187321	0	0.198428	0.14455	0.27943	6.2402	0.926025
Ldec024140	263.069	127.033	377.674	440.557	238.082	103.809	86.6891	226.953	170.742	159.542	606.408	565.054	88.6602	189.294	259.608	251.813	274.403	0.605981
Ldec024150	5.30026	12.7451	3.7478	4.32471	12.8629	15.9138	11.7864	12.9706	13.5978	15.1371	20.6816	21.9406	9.27743	2.60367	4.48037	9.98715	74.8846	0.851975
Ldec024450	0.122712	0.207318	0.0225224	0.062714	0.0910462	0.0541855	0.144752	0.0455638	0.166297	0.0520949	0.0142232	0.0608747	0.148128	0.00790623	0.00844535	0.607747	0.133307	0.861981
Ldec024680	0	0.288522	0.215911	0.0609372	0.195333	0	0	0.180609	0.202743	0.148631	0.0553655	0.397291	0.239245	0.0314893	0.032032	0	0.100961	0.724418
Ldec024820	0	0.182505	0.0362993	0.0901233	0.0273893	0.0788858	0.570498	0.0366107	0.0869273	0.0724245	0.0733216	0.0752895	0.0037095	0	0.0157027	2.39818	2.37113	0.90303
Ldec024830	0	0	0	0.0257352	0.219354	0.0692821	0	0	0	0.0589996	0.393998	0.734701	0	0	0.0101459	0.017844	75.4792	0.998733
Ldec024840	3.38205	18.8884	13.1415	8.70449	13.1457	12.3882	14.3179	15.9472	14.0401	20.9758	26.6792	30.9189	6.38584	6.14495	8.7267	37.0919	75.8457	0.793266
Ldec024860	8.55604	7.7939	5.39442	7.13853	6.31666	9.60958	16.6084	8.31713	14.2269	9.38297	15.7545	17.4794	15.4742	2.97631	4.60383	17.0724	8.20398	0.43709
Ldec024880	0.158491	0.393996	0.0353211	0.138489	0.375984	0.196969	0.145044	0.139202	0.124316	0.0880046	0.0175233	0.035988	0.138677	0.0821526	0.0480784	0.110079	0.579059	0.75949
Ldec024900	5.15317	5.97849	3.1352	4.7746	8.74444	14.0889	2.63693	9.73136	13.7563	11.9503	6.62832	7.94264	6.57232	1.27798	2.00642	9.50972	6.79423	0.527142
Ldec024910	1895.29	2727.02	2134.67	1484.24	1575.99	746.904	2189.93	1419.74	1549.54	1540.97	1669.55	1448.8	1514.07	842.76	1092.89	1103.67	691.813	0.475141
Ldec024920	30.4826	32.7566	25.1465	35.7259	47.3966	113.207	68.6819	55.4077	56.6407	69.9731	58.6938	60.6798	23.7319	17.1681	21.5454	31.6028	46.8552	0.623206
Ldec024930	37.7357	35.3979	25.2643	45.0416	52.0432	162.886	100.635	65.8719	69.8002	85.245	69.4496	77.3361	34.7942	23.7112	27.0132	43.8555	100.773	0.656982
Ldec024940	0.56939	0.182631	0.303289	0.252908	0.515143	0.731329	2.06798	0.500604	0.678919	0.543943	0.435163	0.573576	0.243735	0.455053	0.661234	0.493241	1.34094	0.743678
Ldec024950	11.4236	18.8886	8.46506	9.95065	18.4829	24.7621	33.8489	24.8937	31.4277	31.1728	24.7568	24.2062	39.1488	7.23094	10.4556	137.308	88.4153	0.814501
Ldec024960	50.2709	75.1138	120.322	79.2227	103.443	68.5869	144.009	99.7211	63.4731	119.808	151.048	139.64	48.5716	98.2868	136.018	207.131	139.502	0.506039
Ldec024970	2767.06	588.683	937.153	1033.86	1481.62	968.668	1852.15	1704.18	800.487	1088.13	1097.46	919.965	1474.1	2399.72	3367.77	1596.72	632.246	0.603925
Ldec024980	0.156791	14.3784	0.159177	0.12418	15.3015	9.51671	0.194574	50.3097	62.4488	31.9425	16.9511	37.571	8.45163	13.0253	17.3299	19.6291	6.75446	0.758006
Ldec024990	10.2357	42.9784	48.5039	45.9123	28.5048	35.1798	26.743	40.5484	28.552	43.6284	44.4232	40.4179	8.86813	6.52706	7.37043	26.9618	27.7379	0.401351
Ldec025000	4.75635	24.0453	29.644	30.4298	18.4747	29.7663	14.1875	24.3287	18.7899	28.9314	27.1579	25.0114	6.4017	3.70169	5.12199	17.1995	24.5736	0.37953
Ldec025030	22.5805	27.7255	10.2514	13.852	23.9863	41.4753	36.4031	41.5214	44.0759	51.33	62.9185	55.7454	13.857	9.46579	14.0526	121.176	171.353	0.784649
Ldec025040	420.689	91.829	87.1574	89.5674	148.465	137.216	275.948	176.623	108.543	132.647	131.879	143.342	190.576	164.313	224.632	252.796	300.023	0.605475
Ldec025060	0.67593	4.86422	0.219464	0.170043	46.3214	0.131917	0.507568	4.58577	1.16239	2.96284	22.6058	22.3947	29.2962	82.5069	92.1321	8.5615	1.15404	0.845249
Ldec025070	8.22186	28.2642	27.4576	17.8796	29.2707	24.8891	26.6588	26.8955	25.0613	34.1862	41.2831	48.7726	13.8283	19.0014	23.5664	102.467	56.5155	0.724452
Ldec025080	46.5108	52.808	43.2971	47.253	77.8134	98.3468	133.94	65.0915	72.4831	89.1803	75.4073	76.5074	49.4708	38.5545	39.8641	117.746	144.419	0.513449
Ldec025140	0	0	1.03957	4.26742	119.623	0.0337258	0.0226903	15.5781	0.0273498	0.0470979	0	0	0.0345659	0.0475531	0.100667	0.141554	1.35516	0.988142
Ldec025150	90.2243	102.299	57.4118	104.709	158.402	934.649	80.1037	186.683	238.239	165.286	343.937	410.973	2052.11	238.036	230.758	152.884	33.2807	0.892554
Ldec025170	3.40448	6.48999	0.851261	1.74685	54.6204	405.348	0.638686	16.42	25.9592	19.9949	4.40312	4.79904	10.8545	2.16682	3.56363	28.2492	1.42372	0.971385
Ldec025180	11.1993	10.851	10.9558	12.9687	12.5997	14.9902	20.8814	15.229	16.9133	14.8765	14.8611	17.147	24.48	9.0977	11.5456	19.9352	14.7938	0.415735
Ldec025200	0.0906527	0.228544	0.060456	0.0392525	0.0752105	0.0839363	0.0578327	0.0810073	0.058252	0.0841767	0.0525495	0.0147547	0.0646406	0.02943	0.0115715	0.0398227	2.7163	0.975332
Ldec025210	20.915	36.7012	24.6202	24.9663	10.189	4.25647	0	1.90553	6.31722	2.80677	1.02629	0.564214	0.126057	0.146421	0.204355	0.27286	5.88173	0.822556
Ldec025230	0.0418483	0.194649	0	0.0506264	0.111182	0.193086	0.318413	0.0404387	0.104116	0.076992	0.148258	0.228836	0.0757302	0.0378965	0.148143	0.109722	0.210169	0.652241
Ldec025280	0.661972	1.39345	0.666165	1.29715	0.277344	0.290569	0	0.39593	1.30513	0.549207	0	0	0	0	0	0.019114	0.185538	0.746667
Ldec025300	0.245638	0.576472	0.910733	1.52674	0.389824	0.303693	0	0.346788	1.28849	0.624038	0	0	0	0	0	0.104288	0.155649	0.797543
Ldec025310	0.809971	2.47365	1.62455	4.02094	1.00251	0.302119	0	0.404905	2.75903	1.04746	0.275376	0	0	0	0	0	0.217386	0.830311
Ldec025370	0	0	0	0.18454	0.120231	0.69639	0	0.54662	1.95149	1.41162	1.40216	3.27791	0.119489	0	0.0407101	47.8104	9.96005	0.974233
Ldec025380	0	0.0566825	0	0	0.32837	0	0	0.144403	0.216979	0.247718	1.1342	0.557356	0.127623	0	0	5.2505	3.93433	0.919678
Ldec025400	0	0.0450816	0	0.0380857	0.0722665	0	0.0283211	0.0299481	0.139218	0.125536	0	0	0.0392449	0.0312413	0.00872359	0.0631417	0.0168299	0.776241
Ldec025670	0	0.112031	0	0	12.1047	2.0015	0	3.01882	5.70014	0.383497	0.0888533	0	0.346834	0	0.0713387	0.276202	0.0443518	0.937816
Ldec025700	0	0.0251257	0	0	4.89725	0.854431	0	1.23053	3.00627	0.223622	0	0.0893587	0.131247	0	0.0227507	0.0138735	0.0611448	0.927787
Ldec025730	0.035422	0.00743376	0.00927169	0.00443987	0.00540619	0	0.00490396	0	0.0150436	0.0408362	0.0147179	0.0263443	0.0362736	0.00344145	0.00336554	0.00575957	0.0466461	0.715062
Ldec025860	0.963474	1.11618	0.109747	0.165995	0.338741	0.427106	1.99376	8.40858	3.97588	32.1934	1.69277	0.303068	0.521485	0.0543142	0.756081	0.328355	2.39444	0.95428
Ldec025910	0.0668209	0.155641	0.178447	0.137617	0.154119	0.0415564	0.0635568	0.141302	0.107097	0.137095	0.0955801	0.113154	0.079354	0.0183969	0.0123884	0.041965	0.206204	0.531989
Ldec025920	3.6375	4.31211	2.74415	3.22784	5.26087	5.8929	9.13846	5.43673	8.12201	7.2698	5.68247	7.12686	14.828	3.23603	4.48821	16.8906	19.161	0.650023
Ldec025930	0	0.0680783	0.0571555	0.337409	25.7167	17.2577	0	0.727114	0.327161	0.200767	0	0	0.0222029	0.0151487	0.0660414	1.3086	269.949	0.989326
Ldec025940	0.603664	2.37874	1.42171	0.878298	2.43811	7.84551	4.21629	2.21608	2.47935	4.94064	1.75484	1.77876	0.859491	0.566009	0.72929	2.12699	8.22751	0.717155
Ldec025950	0.895569	1.6991	0.752286	0.424368	2.91993	8.77668	3.47734	3.29558	3.23912	4.14201	1.63924	2.34841	0.882998	0.714648	1.14935	2.40633	12.4512	0.805426
Ldec025960	0.43938	0.178062	0.0946445	0	1.30396	0.319216	0.128356	0.259717	0.240947	0.199277	0.35738	0.771871	0.027526	0	0.0194201	1.26235	0.562217	0.767039
Ldec025970	17.7915	14.4321	33.3499	51.1649	93.5032	25.6022	103.015	56.4568	8.91314	63.3282	73.6125	161.35	5.46711	23.8098	24.3563	110.663	21.4693	0.718417
Ldec026000	27.4419	20.6432	26.8622	5.62128	7.16344	0.645948	0.0224356	6.81747	0.523296	1.76485	2.21834	1.44073	0.406018	0.594984	1.07279	1.37034	5.39762	0.811955
Ldec026030	15.6289	13.5365	2.17871	3.25051	62.4061	15.0369	1.76782	76.9619	31.8693	82.4731	86.0349	91.0655	65.1954	168.028	120.421	93.2792	2.33856	0.716029
Ldec026040	30.585	61.4512	101.94	24.5944	475.28	112.826	158.904	143.394	163.001	129.825	12.0543	4.02152	44.2591	4.2951	12.5035	319.265	6.1425	0.825226
Ldec026110	10.5544	8.4281	12.3442	13.6223	23.2435	12.532	8.99917	29.5672	39.9915	42.5082	82.9195	126.733	26.5632	0.944092	1.43087	22.9321	6.54633	0.830783
Ldec026150	0.0784464	0.151854	0.0449602	0	0	0	0.276302	0.0249739	0	0	0	0	0.41009	0.114432	0.138204	1.12907	0.298786	0.914861
Ldec026220	0	0	0	0.00667543	0	0	0.112647	0.0629894	0.00748323	0.00765194	0	0	0.148549	0.151773	0.27108	0.0525061	0.501555	0.897649
Ldec026230	0	0	0	0.0207175	0.0159791	0.0442116	0.112647	0.0314947	0.0520648	0.00765194	0.0527963	0.0214744	0.202009	0.102499	0.275815	0.150529	0.355534	0.808407
Ldec026270	102.697	80.1181	12.7277	20.8334	129.908	144.838	160.044	133.089	209.245	178.053	90.3152	93.787	103.455	21.0192	34.6268	59.3798	407.853	0.758777
Ldec026280	11.5622	9.32734	0.680228	0.596369	0.694353	1.03452	0.537449	0.68692	5.01358	1.9973	1.44122	1.12843	2.4256	2.10763	1.3072	0.0965837	0.477208	0.840256
Ldec026290	1.67718	1.64966	0.21215	0.164581	0.389932	0.367482	0.113529	0.396625	1.58722	0.771498	0.49446	0.944745	0.742931	0.42163	0.331781	0.0366698	0.112708	0.674393
Ldec026320	2.89473	3.98004	1.10676	1.19391	9.19665	11.3054	4.08666	12.8941	14.0717	19.8821	1.70924	2.9815	8.38293	1.04634	1.54028	1.51049	1.15252	0.751494
Ldec026450	6.79542	9.52181	2.9726	4.87437	6.65177	9.67999	112.306	13.5173	18.8394	18.0805	15.0417	21.6943	15.6	3.19399	4.84824	8.28984	40.9775	0.888375
Ldec026470	8.08427	7.70729	5.02065	7.31617	9.19587	12.7983	21.6913	11.5383	13.949	13.4908	14.4108	18.985	9.00347	4.56917	5.81471	16.4238	17.8281	0.492493
Ldec026480	1.3228	1.45928	2.74741	2.55958	1.3476	2.54425	2.18153	0.892874	1.22498	0.925427	3.35275	5.23005	0.647988	0.471462	0.562419	3.82459	57.0719	0.965729
Ldec026490	0.0566413	0.0760082	0.0539297	0.135103	0.121867	0	0.0324497	0.0620452	0.336669	0.530181	0.115328	0.0297906	0.0156286	0.0351387	0.0385194	0.0648397	0.0932908	0.850611
Ldec026500	85.1426	108.452	98.7829	126.856	146.438	304.831	178.165	219.703	229.072	299.429	203.337	193.641	118.57	47.8489	59.2818	182.185	222.796	0.483383
Ldec026510	45.7544	50.0689	30.1475	51.3834	83.5777	114.799	118.699	80.8391	92.0221	106.293	77.6573	90.3878	89.0515	28.6819	34.053	48.8166	90.8316	0.413239
Ldec026660	0.218088	0.186719	0.0778969	0.160933	0	0.0674732	0.559877	0.070015	0.0384922	0.0452	0.0983635	0.186416	4.27543	0.280195	0.516202	0.0169827	6.66603	0.93626
Ldec026670	0.0223547	0.0441374	0	0.0201122	0.0160494	0.0222267	0.703844	1.43044	0.262295	6.09302	0.0614637	0.0962514	0.0307509	0.00972934	0.117966	0.0248672	4.64904	0.922949
Ldec026680	0.112793	0	0	0.0756389	0.26079	0.241514	0.950924	0	0.179614	0.149527	0	0	0.0330312	0.0756547	0	0.0568437	5.69995	0.976575
Ldec026840	0	0	0.0517587	0.198678	0.499834	0.161445	0.137283	0.0196339	0	0.0377939	0	0.0447853	0	0.0330625	0.00566401	0.0257557	569.105	0.999866
Ldec026850	0.0624569	0.489706	0.125728	0.122163	0.521461	0.879928	0.639908	0.856733	0.467764	1.36519	1.20833	1.98897	0.477807	0.16405	0.453109	2.21467	26.2467	0.971335
Ldec027090	0.0513451	0.123671	0.0387696	0.0874485	0.105714	0.116628	0.253574	0.225388	0.233881	0.222655	0.205403	0.683109	0.153866	0.0411193	0.0590374	0.742501	6.12087	0.965853
Ldec027200	0.0432123	0.0615446	0.103713	0.0355785	0.0915002	0.0733772	0.0402751	0.171608	0.0571265	0.0787672	0.109275	0.0214967	0.0541993	0.0387864	0.283999	0.0576021	0.129504	0.743052
Ldec027280	0	0.0122453	0	0.0870449	0	0	0	1.23063	0	2.20556	7.97701	61.8221	0.06669	0	0.536394	0	0.0365714	0.987715
Ldec027290	0	0.00856354	0.0160212	0.2097	1.10611	0.208456	0	0.01445	0.0691905	0.278685	0.0886595	0.532774	0.00964058	0.0125864	0.0790898	0.106592	597.36	0.999713
Ldec027300	0.265671	0.374441	0.497414	0.566884	2.15078	0.229797	0.663654	0.694646	1.56912	0.960644	10.6167	19.3384	0.739104	0.0247122	0.0949044	0.28891	18.9999	0.874804
Ldec027340	165.941	143.452	159.768	201.264	90.5277	5.1415	8.04462	25.1854	130.116	5.15034	9.09784	0.477161	17.2997	0.697732	1.30168	19.9798	25.6227	0.749147
Ldec027370	141.61	206.819	199.203	193.991	155.473	85.7854	397.369	48.104	59.8973	28.8286	32.8367	36.281	10.8103	0.929386	2.46479	2.08652	43.7808	0.803567
Ldec027380	134.346	61.7762	6.13463	5.63278	25.511	11.2964	169.755	1.4509	5.7376	1.75489	0.963996	0.272656	2.7882	0.0533245	0.109361	8.90832	1.79289	0.901134
Ldec027410	9.28864	23.0869	30.0124	43.8513	37.72	154.997	41.2603	124.521	174.744	161.531	147.315	199.696	87.4247	19.4148	20.2943	14.6412	11.648	0.655179
Ldec027420	5.70236	9.16892	3.76855	4.29818	8.04031	8.99691	20.4617	11.7215	13.6945	13.0133	8.51286	9.16494	20.1298	3.25429	4.2216	24.4252	9.01074	0.608088
Ldec027430	2.78169	5.09619	1.95449	2.63024	5.04275	9.19356	11.667	6.74656	4.81014	7.9281	3.01123	4.52337	2.85832	1.33838	1.95975	43.0911	72.5916	0.901303
Ldec027440	13.2916	17.6246	8.89669	9.13663	17.2481	17.5898	33.5482	18.3677	19.6586	20.7173	17.6448	19.4968	16.1984	8.3456	9.69985	42.6783	91.7233	0.802297
Ldec027450	2.39959	18.9919	2.53175	3.46412	12.0823	28.8777	134.586	15.6504	17.695	17.9454	8.24062	7.0423	6.91369	1.31081	2.50199	31.0338	13.1011	0.911868
Ldec027470	0	0	0	0	0.466245	6.65636	0.0315677	0.637244	0.22223	1.21464	0	0	0.0614149	0	0.0112675	0.0634977	0.13261	0.973327
Ldec027480	23.2037	57.3744	27.1904	26.5388	49.8112	76.7268	69.864	67.2992	63.193	84.5423	26.4327	28.8661	24.3997	7.96434	9.04171	41.9731	93.1122	0.540593
Ldec027500	11.7569	23.6108	9.81794	11.8979	22.3919	21.9292	38.0376	22.6819	27.2904	31.6476	24.175	30.7138	20.8627	7.42959	9.39606	31.0224	38.3262	0.437947
Ldec027510	16.4852	31.7332	8.49225	9.10927	17.8284	21.2398	17.9956	20.6049	25.6831	26.156	19.9447	21.4749	11.4707	4.81118	6.39102	17.5189	33.8072	0.488017
Ldec027520	20.8387	51.7173	27.6889	23.4302	31.6827	29.3916	33.9469	34.9797	35.0633	36.2193	47.5634	51.1202	17.0824	9.9184	13.9364	44.1546	57.488	0.446913
Ldec027530	1.0897	1.14285	0.874349	1.26746	1.99379	3.09277	2.39448	2.27339	1.88385	2.46289	2.32634	2.76324	4.12532	1.05176	1.68192	1.74913	4.73872	0.575661
Ldec027540	11.3056	21.2233	14.2565	15.393	21.7055	25.7977	47.6182	26.2433	32.3009	39.0051	33.2421	50.3857	25.2488	7.75848	11.0252	57.6067	38.7055	0.543005
Ldec027550	15.1934	124.624	9.64392	45.2094	273.966	1504.29	226.556	250.102	196.483	301.827	542.508	548.935	187.772	38.5372	53.6187	130.035	170.081	0.870574
Ldec027560	28.0909	158.385	15.2299	55.1905	357.489	1826.68	358.483	347.944	252.692	417.17	755.652	796.047	253.399	52.3646	70.7822	193.655	218.775	0.851802
Ldec027570	10.19	15.6899	5.71329	7.4406	20.7582	23.4508	33.68	19.2256	24.5285	26.0481	18.75	21.3132	21.379	6.72032	9.4669	24.5283	91.0964	0.801801
Ldec027580	75.1284	109.275	100.581	124.618	117.835	169.184	136.822	99.8399	115.351	148.884	184.122	170.019	63.8748	51.1327	71.3085	233.639	917.324	0.865668
Ldec027590	5.15813	19.9663	14.5243	15.2133	37.1944	48.8101	31.3763	12.8484	13.5148	37.4816	5.44341	3.81666	8.89024	2.51097	4.40983	16.7719	22.5363	0.67776
Ldec027630	2.47817	1.13344	0.203061	0.118086	0.376379	0.0747532	0.348655	0.247389	0.264377	0.206708	0.127605	0.407346	0.234606	0.140051	0.0749565	0.13544	0.157419	0.892807
Ldec027660	0	0	0.737373	0.246316	0.957101	0	0.508462	2.77546	0.778534	0.942644	0.524202	0.106549	23.3778	5.28089	8.04765	0.666976	10.7077	0.913701
Ldec027670	7.37619	9.27159	4.40942	6.34658	9.88457	7.83858	12.1498	17.038	14.8832	20.9645	16.3714	20.4406	17.0293	5.27842	6.20153	13.6672	23.8638	0.504609
Ldec027700	0.0585811	0.0621787	0.0341373	0.0695521	0.273558	0.169711	0.0575056	0.0505463	0.0974863	0.122927	0.0786945	0.137633	0.0585939	0.0161757	0.0137219	0.108931	104.959	0.99916
Ldec027720	29.8348	43.0073	27.634	30.5625	52.9671	66.8005	56.7453	66.8448	68.9977	93.8844	78.051	95.9523	57.4289	22.9285	24.8762	35.1873	66.575	0.464366
Ldec027740	32.2435	8.35739	95.8512	76.0616	21.7641	40.547	0.905268	44.6985	37.5726	42.5287	772.411	1022.8	28.9519	47.0727	42.3762	10.1385	42.9632	0.917845
Ldec027750	0.351123	0.0485494	0	0.0546872	0	0	0	0.0325658	0	0.0664962	1.8623	0.954972	0	0.446094	0.4712	0	0.0724981	0.916159
Ldec027760	0.472543	15.0069	0.198941	0.283959	6.96876	2.67452	0.338232	2.6206	2.94697	4.65911	0.328562	0.30559	0.502505	0.0546927	0.17057	4.8732	1.80273	0.878383
Ldec027770	1.08754	1.487	0.734019	0.430168	4.70432	1.39728	0.410644	8.80557	6.98222	5.1325	11.0443	10.1207	1.52816	2.61898	3.371	25.673	0.674613	0.852644
Ldec027780	99.4021	150.138	44.313	53.4968	253.191	519.38	366.059	125.894	217.815	249.115	112.429	125.627	57.073	6.53028	11.035	41.6963	47.7969	0.763948
Ldec027790	0.0509653	130.982	0.373857	0.600873	5.97001	70.4251	0.0248571	5.37705	13.1577	5.47614	0.446467	0.568713	7.74758	0.384431	0.601973	3.933	0.892786	0.944634
Ldec027800	1.51068	28.013	0.175444	1.47829	30.9333	123.983	0.182086	109.299	57.6522	158.632	212.349	255.173	62.1111	30.7035	44.7619	0.373988	61.1074	0.773863
Ldec027810	0.148007	0.024105	0.10357	0.0743475	0.0568681	0.0542026	0.124955	0.0933688	0.0770089	0.0762543	0.0640603	0.160753	0.235608	0.0784583	0.124911	0.0274929	0.446649	0.786749
Ldec027830	32.5731	53.9024	32.3384	41.1566	67.7763	90.0551	81.9672	69.9276	87.1709	89.2007	74.8383	98.1953	108.504	27.5589	33.2736	177.956	142.813	0.602692
Ldec027840	19.3931	20.4921	9.25188	11.5008	17.6483	17.6554	52.1328	23.9477	31.8183	29.8587	23.0879	23.3731	24.1257	7.62514	10.0932	29.2212	44.1928	0.588449
Ldec027850	0.00654951	0.0434707	0.0131725	0.0103599	0.275082	0	0.00199118	0.0590051	0.225965	0.0593091	0.00948215	0.0639382	0.0605252	0.0170369	0	0.116766	1.07546	0.944056
Ldec027860	578.732	433.306	464.329	601.626	194.347	51.3119	49.1976	235.573	125.702	175.745	429.941	405.806	675.9	907.578	406.19	135.7	197.769	0.644578
Ldec027910	0	0.104409	0.0179571	0.0440251	0.133404	0.666758	0.0213926	0.117007	0.12499	0.0962027	0	0.105795	0	0	0	0.0391985	0	0.9246
Ldec027930	57.0674	189.833	325.58	389.949	229.384	127.005	4.27946	126.479	131.951	115.877	166.982	186.762	33.8968	7.13214	9.01973	255.91	110.354	0.667022
Ldec027940	0.015434	0	0.00878479	0.0765919	0.0913268	0	0	0.05756	0.0284009	0.0204604	0.0458649	0.0811961	0.053741	0	0	0.0968353	0	0.690608
Ldec027950	8.18157	2.74008	55.5981	79.9337	28.1694	64.173	4.95365	18.8717	3.32765	8.78071	21.4409	29.8898	1.70209	1.48752	3.46657	0.71592	15.9765	0.789298
Ldec027960	63.3879	76.7233	90.2925	101.059	38.3726	39.3139	48.4795	58.005	80.0138	67.29	101.826	112.479	80.3331	25.8375	32.4925	62.3556	110.628	0.401885
Ldec028000	0.399081	4.23445	0.628679	0.801617	7.01824	17.1324	1.59564	12.4931	13.7492	13.1833	25.1386	25.7267	11.5799	9.44034	10.955	2.79969	61.0468	0.83939
Ldec028010	36.5403	204.668	1.77347	129.162	176.122	29.7341	7.66036	8.36788	33.691	7.58855	2.47872	2.42802	17.7594	0.920208	1.40743	4.57595	10.7152	0.856193
Ldec028020	22.208	30.5749	13.2275	16.0347	22.4309	25.6231	33.6002	28.1912	41.6667	37.5223	32.5888	32.6343	18.7222	7.21021	9.04985	29.0631	98.8024	0.74675
Ldec028040	0.444399	0.566825	0	0	0.658347	0	0.442673	19.4708	16.7841	14.2316	68.2948	72.3859	79.4673	22.8698	29.2318	0.130223	1.30023	0.805886
Ldec028050	0.160635	0.235451	0.0950163	1.41874	2.89561	1.59739	0	383.942	280.426	577.727	65.6247	46.3678	0.144644	0.052902	0.264458	14.5101	1341.74	0.935929
Ldec028060	1.26409	1.9564	0.965897	2.23148	5.70854	17.1679	0.536058	3.29606	3.63678	5.36619	0.938961	1.63981	0.631662	0.110901	0.288491	2.74464	4.90155	0.868149
Ldec028100	0.032315	0.0717788	0.0300945	0.0851164	0.300989	0.159493	0.257224	0.145881	0.089749	0.0471023	0.102777	0.121431	0.1844	0.210567	0.117001	0.134841	0.0942395	0.608788
Ldec028160	8.83554	2.56766	4.51413	3.60615	8.57395	0.758262	0.127751	8.61018	2.0685	9.65203	0.22509	0.76836	0.209642	0.211561	0.542887	8.91744	1.80516	0.661067
Ldec028170	4.09297	11.2394	20.228	17.6905	17.8666	9.93365	88.0782	13.337	24.8925	14.7084	1.52492	2.45104	1.45724	0.180542	0.374758	7.2643	5.64319	0.891513
Ldec028260	0.0887947	0.0810438	0.0763366	1.15868	0.298261	0	288.443	2821.83	2.58923	7.68159	0.246533	1.39041	1720.97	38311.4	28257.6	2.15874	10.1038	0.945978
Ldec028280	0.300001	0	0.142297	0.10188	0	0	84.2178	11.4557	0	1.66164	0.144777	0.895444	0.202581	12109.9	12829.1	8.18473	14.2713	0.940411
Ldec028310	9.28834	11.2154	5.06628	6.4085	11.4288	11.639	12.9567	16.5517	18.3484	21.1879	16.1197	17.6855	12.9304	4.33453	6.10198	32.0066	55.0453	0.757848
Ldec028320	3.16048	5.67051	3.22963	3.52004	5.62269	7.57058	5.5056	8.045	10.7205	11.2504	13.4963	14.5316	6.29294	3.10971	3.45457	26.5423	73.5844	0.888119
Ldec028350	0.364381	0.546527	0.0892371	0.0815322	0.501122	0.501107	1.30717	0.261344	0.344133	0.512522	0.203646	0.408908	0.214741	0.0939947	0.161434	0.125485	0.504361	0.765024
Ldec028390	0.259496	0.792698	0.013393	0.295568	1.43745	0.0129886	0	5.02596	5.90458	7.08701	0.948934	1.19153	0.515656	0.383568	0.0511238	0.238521	1.02776	0.840384
Ldec028620	0	0.0283835	0	0.104991	0.0818626	0	0	0.235827	0	0.189883	1.25069	0.677463	0.0650252	0.00312832	0.0262168	0.0155808	0.0112367	0.92806
Ldec028630	0.108474	0.123652	0.961939	0.87546	0.458176	0.420695	0	1.1756	0.197375	0.980542	1.12922	0.301579	0.313738	0.0257033	0	0.468161	1.25108	0.62331
Ldec028690	25.3514	64.6661	2.51555	3.12972	103.056	61.5872	1009.8	663.632	391.374	284.284	1566.77	2222.04	2239.79	1180.12	1144.69	147.531	20.1738	0.75191
Ldec028700	0	0.073819	0.0472044	0	0.0527683	0	1.49852	0.271101	0.568786	0.0839617	1.05567	1.24732	3.21643	0.824612	0.940112	0.132632	0.298688	0.86213
Ldec028720	0	0	0	0	0	0	0.0617094	0.0656402	0.0493338	0.0144574	0.0442092	0.0457964	0.0820725	0.0957717	0.0594027	0.0360244	0.0301114	0.68104
Ldec028730	0.0359137	0.279572	0	0	0	0.646413	0.255679	0	0.155376	0.331008	0	0.924003	0	0	0.174321	0.0632031	0.280892	0.849677
Ldec028770	0.131237	0.119782	0.0186746	0.133705	0.202234	0.237894	0.0797977	0.0168432	0.0471774	0.0775543	0.0237501	0	0.127169	0.0216026	0.026392	0.0328765	0.773979	0.89529
Ldec028840	0.248386	0.153186	0	0.0575254	0.83043	0.609862	0	0.948872	4.43616	1.22314	0.136942	0.137873	2.09304	0.0834226	0.103817	3.32339	0.597219	0.851404
Ldec028870	0.329415	1.53881	1.31875	3.78458	212.195	171.364	5.22598	132.459	7.73512	32.6272	129.011	169.083	252.492	295.998	355.55	33.0429	6.32744	0.744316
Ldec028890	0.27489	1.11912	1.09062	3.5282	188.427	153.834	4.47824	117.553	7.0614	28.101	114.64	149.708	223.946	263.399	315.538	29.8971	5.95817	0.743887
Ldec028900	39.5713	43.6188	17.9361	28.6897	90.5267	58.4069	114.805	69.9965	128.792	86.6308	125.122	147.39	9.13843	7.5035	11.6546	30.1456	10.2826	0.629884
Ldec028910	1.30275	17.707	0.470071	0.58712	9.84884	6.26051	13.9326	26.9864	32.5006	33.8578	64.2215	62.1156	15.881	7.09064	5.08572	63.4344	4.17379	0.70684
Ldec028920	2.71754	5.44744	1.15244	1.88589	2.40117	4.16797	5.54792	2.45254	4.37066	3.18261	3.3276	3.4555	2.02385	0.589103	0.740821	2.00848	23.0724	0.876824
Ldec028990	0.135401	0.497573	0.139323	0.0268347	0.0242292	0	0.389411	0.218694	0.138371	0.267579	0.175009	0.109424	0.441981	0.595344	0.334093	0.257875	0.675977	0.653174
Ldec029170	47.9217	11.6474	0.329965	4.02863	2.12052	0.562715	0.0810628	0.0220836	0.296727	0.0166926	0.147321	0	0.103574	0.0054502	0	0.0713183	1.34202	0.972904
Ldec029180	32.4062	38.9592	24.3455	26.0031	181.83	139.798	159.044	129.888	95.4893	134.846	116.419	147.831	75.5446	85.0884	105.555	52.2981	17.5154	0.525301
Ldec029200	0.757481	7.23916	0.407272	0.374094	9.43809	3.86936	16.1976	23.9065	21.1523	33.8111	46.8567	44.0912	14.4192	5.05385	4.3016	62.901	3.172	0.766451
Ldec029220	0.534333	1.53252	0.276373	0.365877	8.77493	3.67361	7.47069	11.7489	21.4982	25.7193	36.3527	35.151	10.6959	2.93827	2.99634	53.717	2.607	0.799486
Ldec029230	5.37233	5.98554	3.00357	3.71977	7.02051	11.0954	19.8699	7.45643	9.64664	10.0261	7.21267	8.30572	5.52613	1.72986	2.15186	6.13875	66.0384	0.891861
Ldec029240	0	0	0.0191248	0	0.382396	0.218402	0	0.14628	0.429511	0.540873	0.0239779	0.192712	0.0648032	0	0	0.624854	0.0202053	0.796124
Ldec029250	0	0	0	0	1.58578	0.591926	0	0.926044	2.15923	1.32483	0.535517	0.587968	0.265193	0.122458	0.359271	0.394741	0.244823	0.79916
Ldec029310	2.25747	0.436586	4.50261	0.737165	0.446137	0.431677	0.785878	1.27503	2.47287	2.43402	6.30574	10.5042	0.699527	0.624602	1.9825	0.961015	2.70344	0.827115
Ldec029320	0.127357	0.036346	0.126784	0.0731326	0.176887	0.428391	0.297529	0.282347	0.072762	0.0958775	0.200409	0.168177	0.275829	0.0831944	0.0499186	0.177506	0.137537	0.652538
Ldec029480	85.3907	34.6882	1.26797	14.7929	6.83986	1.50863	0.546591	0.0914514	1.27423	0.157293	0.457105	0.0505389	0.727549	0.0425101	0.0295127	0.186872	2.69398	0.952165
Ldec029490	247.797	1045.39	407.53	252.677	374.645	235.825	626.179	543.773	675.019	653.115	486.717	471.862	290.669	148.814	201.845	737.1	525.73	0.588712
Ldec029500	1.81257	5.60899	0.675531	1.03979	6.51752	5.12988	3.07769	9.34102	15.7897	11.9968	1.69164	2.15427	1.99512	0.267496	0.614614	2.07942	13.1187	0.734316
Ldec029510	2637.68	2838.89	685.185	173.219	9.96417	1.15871	47.0258	5.0782	71.0272	0.493971	20.3107	0.10059	28.7821	1.4865	0.101784	1.466	25.4291	0.918355
Ldec029520	830.876	676.515	14178	14007	2283.57	847.657	94.0058	657.969	13.6512	170.665	687.491	115.42	1.81159	55.8488	40.7713	48.2782	7175.04	0.877863
Ldec029560	1367.19	234.203	77359.4	29890.5	6142.61	859.448	40.2997	2264.73	24.6152	300.395	4168.84	180.681	1.26998	163.969	52.4473	223.253	6315.39	0.957803
Ldec029570	36171.3	21627.6	1218.31	1844.15	46.0627	0.675718	291.138	3.47116	553.25	3.00545	4.63944	0.187623	340.108	0.232455	0.471516	0.571291	3.69955	0.955183
Ldec029590	2870.27	1850.8	3490.23	2816.44	415.604	87.3992	6.48088	150.101	32.4315	32.7684	186.066	23.1052	159.883	12.7873	19.887	15.8785	808.883	0.830083
Ldec029600	0.863946	5.8047	1.798	2.82635	59.9017	47.0917	0.2328	36.8271	33.2101	51.4899	0.922344	2.22055	3.89326	0.431338	1.94749	79.7686	14.0861	0.793506
Ldec029610	89.2866	90.1874	96.0264	194.493	173.448	879.31	482.939	248.717	270.944	306.098	331.621	357.309	82.9608	82.5643	106.097	111.708	186.163	0.771798
Ldec029640	12.4772	22.533	4.73569	8.16973	15.8305	20.2251	35.7119	16.7976	20.8266	20.874	16.2364	20.7499	15.3113	4.01046	7.86577	48.8162	74.1893	0.754706
Ldec029650	0.0313503	0.0629502	0	0.348076	0.14436	0.0887472	0.0190622	0.0283064	0.0116243	0.0366899	0.0181551	0	0.00966376	0.367823	0.175394	0.289868	24.4972	0.995836
Ldec029660	102.15	176.226	108.054	106.574	145.162	219.969	269.029	166.182	193.297	213.811	191.001	182.807	124.996	73.8713	98.9651	174.424	429.771	0.629669
Ldec029670	18.1438	25.3439	14.8095	20.1119	31.5526	41.6307	51.9512	27.6035	35.6912	33.8097	30.0959	33.5589	30.7321	12.34	16.6934	176.658	31.6057	0.838787
Ldec029680	0.244185	0.245581	0.11573	0	0.148719	0.155535	0.147025	0.0793287	0.34024	0.134374	0.128554	0.572157	0.07801	0	0.130759	0.104413	1.13537	0.85552
Ldec029700	0	0.389719	1.20967	0.676914	8.47037	1.81714	0	1.38565	1.16052	4.20844	0.671818	0.106015	0.0218232	0.0274067	0.0860719	0.818357	2.6486	0.887637
Ldec029710	0	0.232144	0.68779	0.379387	3.58394	1.47199	0	1.04478	0.72652	3.11082	0.21931	0.178974	0.069274	0	0.198218	0	0.526359	0.845743
Ldec029720	593.059	511.124	394.052	499.531	1114.8	805.322	1593.01	811.405	825.557	797.331	541.499	611.843	823.065	450.389	566.742	421.417	781.477	0.586138
Ldec029730	18.1242	27.5419	15.1232	14.9062	24.7353	19.3209	46.1136	24.5806	30.256	34.3495	30.137	33.1433	27.0627	10.6644	12.1435	37.0302	85.2638	0.702957
Ldec029740	0.0347541	0.0726701	0.0747712	0.121911	0.323771	0.0346172	0.031328	0.0561429	0.085649	0.235753	0.0279039	0.0704979	0.132219	0.0108852	0.0221456	0.301729	159.583	0.999359
Ldec029770	0.0263652	0.0300544	0.0312665	0.107108	0.464445	0.0543908	0.143111	0.656751	0.275499	4.39336	0.0568097	0	0.0261633	0.0104138	0.01001	0.924086	181.517	0.997518
Ldec029790	5.5035	15.1534	2.13396	77.3671	351.735	183.244	4.87759	133.594	31.9147	166.291	12.7576	14.5939	6.50315	0.400051	2.82057	64.1784	12.3677	0.869628
Ldec029800	177.819	115.003	69.8141	118.471	115.221	66.4745	354.605	270.876	254.922	285.204	653.415	552.581	207.342	225.476	284.36	78.5445	82.651	0.688237
Ldec029810	199.044	72.7911	380.528	470.667	45.5016	11.0522	0.64915	13.7168	2.72385	3.64416	24.7327	6.01165	1.15465	1.12777	1.06324	5.28078	93.9218	0.885409
Ldec029820	22.1096	22.0461	14.7779	7.67241	25.5091	25.6229	180.909	28.2861	22.6502	46.2936	26.8521	38.4558	32.5226	18.0771	17.8191	185.008	278.9	0.839859
Ldec029830	12608.1	6307.51	49.2571	10447.4	24.5858	48.0902	21.1723	210.957	238.573	24.4515	29.4684	3.64099	159.364	2.42084	10.6309	6.22994	4.40446	0.912813
Ldec029850	8.71614	9.00432	4.9735	5.4417	10.1503	33.8336	16.5425	10.5972	16.5599	16.2132	13.7274	14.2253	12.8531	5.33136	5.11104	10.5016	11.3461	0.683571
Ldec029880	3.09419	0.28177	0	0.392073	0	0	0.229267	0.640831	1.23396	0	7.11122	0.0535603	160.878	12.4213	14.0568	0.0494698	0.261869	0.984528
Ldec029890	0.353375	0	0	0	0	0	0	0	0	0	0.187043	0	8.97033	0.189783	0.57751	0	0.385858	0.9882
Ldec029900	0.0503825	0.0172442	0.0147027	0.0261148	0.559258	0	0	0.045946	0.0232647	0.0393528	1.33516	1.55439	0.156149	0	0.0332701	9.80743	0.160712	0.974408
Ldec029910	0.182273	0	0.014419	0.0211928	0.0955075	0	0.044147	1.88586	6.59091	2.95226	91.3058	115.887	0.0659079	0.0051328	0.048313	0.188964	6.917	0.940504
Ldec029920	0.256874	0.0317806	0	0.0517711	0.0162532	0.0174238	0.322866	9.73411	7.80824	8.34976	465.987	431.039	0.0456746	0.00346853	0.306963	0.038885	0.148947	0.938548
Ldec029960	0.0462677	0.0671726	0	0.0847965	0.161203	0	0	0.0147296	0.0414914	0.0460018	0.0334924	0.0545433	0.020138	0	0.0198868	0.0116586	0.236874	0.841323
Ldec030010	0.0242449	0.140797	0.097332	0.020851	0.121583	0.030877	0	0	0.0740787	0	0.131628	0	0	0.0051222	0.0142922	0.0501544	0.138161	0.685574
Ldec030130	0.57496	1.85744	0.22225	1.53833	35.4436	3.87769	0.148623	182.177	44.3594	248.749	0.243675	1.35518	1.63978	0.376467	4.81232	51.9523	1.24557	0.916627
Ldec030170	14.1012	19.8087	10.9422	10.3226	35.4624	51.2736	64.4506	59.4514	55.2152	63.8376	124.266	138.424	86.693	32.0301	39.8277	79.6264	32.996	0.647684
Ldec030180	12.3691	18.3374	10.3259	14.7696	21.1422	20.4838	32.6301	21.0131	20.445	25.821	26.2819	28.2343	20.562	6.84126	8.64966	45.2467	45.5009	0.542382
Ldec030190	152.133	96.6333	190.449	373.468	258.457	1450.92	237.9	340.358	245.445	383.451	337.28	389.425	123.648	107.327	121.877	144.124	458.014	0.829419
Ldec030230	0.136595	0.634541	0.121755	0.218305	0.427736	0.502761	0.204358	0.118418	0.770761	0.188093	0.463185	0.131793	0.271841	0.154634	0.0838716	0.14107	0.182348	0.677161
Ldec030240	0	0.0761812	0.0487149	0.0877049	0.314879	0.200908	0.126135	0.0541895	0.224264	0.158051	0.151623	0.0986358	0.464487	0.0335857	0.017245	0.309051	0.317739	0.701431
Ldec030270	0	0	1.54553	36.9028	0.286701	2.72451	0.2085	35.003	40.0827	56.0238	1.65395	3.7151	2.02691	1.8236	1.9714	0	0.805965	0.856366
Ldec030300	0.134546	0.0779561	0.0245539	0.0550791	0.188865	0.303983	0.177813	0.0273132	0.0258534	0.0394322	0	0	0	0	0	0.0106009	0.0152012	0.840202
Ldec030310	0	0	2.16608	74.3305	2.75851	3.83037	1.08061	40.5188	38.2717	61.3341	1.38911	3.15028	3.65452	1.26639	1.91038	0.648559	0.538404	0.863349
Ldec030340	19.8399	61.2856	15.4643	17.502	87.3827	84.2086	43.4238	43.3618	55.3963	61.4908	16.7395	24.047	17.9386	5.06205	6.44297	26.4885	12.4784	0.634388
Ldec030350	1.57376	2.05759	0.82089	1.09331	1.83415	1.41932	3.36977	2.31582	2.71547	2.81701	2.82761	3.34042	1.39213	0.407903	0.738956	12.0034	10.1557	0.797559
Ldec030580	0.111865	0.294726	0.0951176	0.0206734	0.244118	1.20778	0.13022	0.193609	0.399076	0.828413	0.457348	0.784671	0.0425034	0.0203467	0.0619896	0.408811	0.287083	0.773314
Ldec030660	0.0234357	2.51851	0.220284	0.339712	2.27721	1.00999	0.139054	2.31327	1.52629	2.13681	0.938481	1.00466	0.820873	0.158405	0.249687	0.631251	1.57678	0.618668
Ldec030750	0	0.921651	0	0.032939	0.442713	0.337732	0.165029	0.338484	0.292583	0.627706	0.111652	0	0.0329739	0.0270195	0.199421	0.223023	0.634715	0.764961
Ldec030800	18.411	11.6745	4.38005	3.79229	9.08458	0.337029	2.41887	21.0692	19.1886	7.85067	229.104	257.463	22.9005	29.1531	26.0918	0.737526	0.426936	0.901291
Ldec030810	2.00389	3.99772	0.761166	0.659386	0.438238	0.421572	0.716143	1.39794	1.55008	1.18651	17.8854	21.2239	0.491911	0.543057	0.915538	1.48203	5.34635	0.882806
Ldec030820	26.5069	15.4366	9.11384	13.1511	14.991	17.9993	33.0479	22.5982	32.5417	25.4212	33.8167	39.1037	35.1883	7.72429	9.78884	24.4347	53.4485	0.578023
Ldec030830	1.95908	3.45145	1.11026	1.61018	2.17015	2.88994	6.66939	3.56886	4.92442	4.99443	3.1783	3.03827	3.98304	0.676543	1.18175	14.3269	3.17414	0.788072
Ldec030840	17.73	19.5606	24.4843	22.0018	32.6355	45.9526	57.1055	30.89	26.2874	36.3202	34.8389	37.5509	14.9571	13.929	16.179	57.2236	66.5876	0.542289
Ldec030850	1.01099	0.769625	0.0214232	0.15919	0.256588	0.282784	0.332165	2.27346	1.04539	0.411329	0.405707	0.609594	12.8422	18.4421	30.2262	0.266013	1.11168	0.916794
Ldec030890	24.8607	12.8827	64.6623	47.5683	12.7439	10.3614	0.484052	3.50166	1.65354	3.19228	116.056	180.463	3.15935	20.2798	16.2228	3.74878	19.6962	0.874949
Ldec030900	0.960674	2.11335	0.687694	0.648677	1.70661	1.97436	8.48671	1.36851	1.08058	1.80922	1.08137	1.11635	0.754815	0.540748	0.771807	85.1411	18.1673	0.968237
Ldec030910	7.45616	10.8471	5.57157	5.3749	8.84117	9.3568	21.0929	10.7676	15.1048	15.4732	17.4089	20.105	6.64547	3.829	5.69242	31.3589	18.7229	0.636686
Ldec030920	3.35043	4.00275	2.36253	2.32733	3.59693	4.47021	9.53659	6.69946	9.21353	10.0686	14.2679	15.6346	6.89828	1.57569	2.00491	5.75226	9.524	0.617629
Ldec030930	0.330587	1.95312	0.096859	0.392243	26.5022	13.1119	0.0899066	109.301	68.2155	107.492	298.061	341.657	2.52956	0.125873	2.7922	4.25472	7.52795	0.882415
Ldec030950	0.621428	51.9009	1.18781	0.415475	7.3923	167.619	0	14.2665	103.015	22.7585	0.847707	2.0897	18.4077	0.854443	0.846867	0.332973	2.18074	0.915315
Ldec030990	0	18.3574	0.050469	0.146675	2.8995	0.0584895	0.0403611	0.15996	0.0604595	0.0391819	0	0	0	0	0	59.6949	5.82237	0.971067
Ldec031130	3.82341	6.57591	2.06739	10.2154	116.916	47.1952	45.4589	54.9269	107.597	125.509	17.1784	18.9743	13.7317	0.877986	2.48673	17.5049	5.64175	0.76537
Ldec031140	0.723499	3.91805	1.99277	2.01584	113.004	93.8553	28.5364	60.9786	41.797	95.2286	2.10651	0.834891	111.513	4.78103	8.03191	21.0041	18.1598	0.725963
Ldec031150	0.0274496	0.126425	0.102838	0.0252092	0.0992265	0.113995	0.0458158	0.142245	0.0958377	0.0349109	0.0368154	0.0443122	0.0440623	0.0551333	0.119108	0.0299915	0.0801473	0.524905
Ldec031210	3.29103	3.74783	1.05898	1.72906	4.17222	7.33677	6.94572	6.98027	5.65585	6.73907	2.28107	4.69709	3.47082	1.24353	1.34573	20.9313	25.4318	0.799399
Ldec031260	4.21725	14.0805	2.02812	3.5306	11.2575	6.72461	935.433	7.74585	19.1498	30.8077	0.842926	0.0628086	2.6053	0.215428	0.193919	51.8672	0.707572	0.989575
Ldec031270	6.26865	12.2518	1.17556	2.68741	9.20033	4.74726	858.668	6.75975	17.2474	23.7724	0.489074	0.127343	1.99513	0.150981	0.278575	48.6356	0.398697	0.990087
Ldec031280	0	0.0257369	0	0.307431	1.16477	0.188733	0	0.0655667	0.0159171	0.257721	0	0.0838424	0	0	0	0.104874	714.263	0.999806
Ldec031300	0	0.054106	0.0339756	0.0501458	0	0.104824	0.036045	0.0152163	0.0543384	0.0589398	0.129707	0.0769008	0	0.0649423	0.0649926	0.0815469	0.0393674	0.645673
Ldec031310	1.65463	3.53691	0.156255	0.538854	1.40909	1.75111	22.3603	1.70167	0.69021	1.82727	0.513813	0.272754	1.28197	0.664642	1.19414	22.9678	43.1306	0.909401
Ldec031320	1.08349	0.780544	0.967942	0.575494	0.276334	0.162939	0.233725	0.901922	4.10449	0.395347	2.96613	3.75946	0.945395	0.272531	0.278889	0.104609	0.563123	0.78274
Ldec031330	5.00626	12.3311	4.03198	6.6818	9.44378	56.3056	25.7047	16.3237	19.4529	20.2813	18.0743	18.8755	7.09344	5.52662	6.72231	13.4916	25.4107	0.761955
Ldec031340	7.50214	10.1301	4.52966	4.53787	7.57647	13.3743	35.5337	8.43826	16.497	11.3374	12.8543	16.2659	10.9162	2.70738	3.92667	29.7608	62.3573	0.803663
Ldec031350	1.36975	2.88695	0.866383	1.74705	1.96723	2.03753	2.08354	2.52815	3.0163	3.02158	2.29588	2.71528	2.33981	0.696067	1.0571	22.5676	31.9408	0.895908
Ldec031360	6.24828	9.13001	5.63165	8.7038	9.20681	8.40392	15.8067	11.443	13.1778	12.0896	17.8139	20.022	9.36521	3.60145	4.56344	93.8606	47.7988	0.864822
Ldec031370	20.7274	20.1234	11.616	11.1464	20.795	24.4602	46.4849	22.567	26.7663	26.1769	22.3114	25.0477	14.5043	8.0215	9.29007	47.2689	92.4775	0.758517
Ldec031380	1.98216	5.4341	1.86394	2.55191	6.81793	8.70641	9.26708	6.6888	8.39397	10.4703	6.38237	7.43311	5.25392	2.19515	3.27702	18.6163	17.2315	0.651012
Ldec031390	3.36367	4.14647	4.30999	6.22664	6.28809	3.47064	14.1839	4.43741	4.84389	5.91007	4.07252	4.06546	4.90809	1.11	2.13962	10.7246	6.66536	0.662107
Ldec031400	2.03786	11.1953	3.05828	6.66113	35.6345	18.9234	10.1348	30.0971	68.2371	42.7319	27.3917	30.6181	5.32272	2.38535	3.51647	17.9246	9.95575	0.764068
Ldec031430	223.814	612.203	208.519	179.737	358.347	344.132	810.536	466.07	390.805	547.821	462.277	487.129	254.567	134.966	190.652	456.568	965.405	0.603266
Ldec031440	1.9646	6.11845	3.3589	3.95824	6.42877	5.49044	9.32131	7.08087	5.70455	10.383	8.09015	6.93716	3.12711	1.41951	2.31443	31.8871	44.3245	0.839839
Ldec031470	1.8116	0.712667	0.338851	0.074814	0.457345	0.085999	1.01695	0.346985	0.403836	0.265393	0	0	0.138625	0.0402187	0.0168456	0.108403	0.214079	0.854376
Ldec031480	7.19917	15.7356	4.23959	4.96033	8.21858	9.6141	73.0803	12.581	21.6034	26.8428	1.04696	0.75191	4.66904	0.311602	0.529318	13.2732	2.80931	0.88507
Ldec031500	13.8437	25.2958	8.03477	8.58454	14.7825	12.9564	94.2799	20.7131	34.9204	43.4957	3.32263	3.22323	6.70416	0.664662	1.25503	21.5477	5.89365	0.850685
Ldec031570	2.81805	1.93593	0.19206	0.34921	0.150839	0.45922	1.5878	0.452988	2.65196	0.617602	0.543394	1.14539	3.05985	0.119226	0.0843751	0.131813	0.198603	0.725509
Ldec031640	0.208789	0.51711	0.827644	2.11415	0.449638	0.287314	0.191744	0	1.33862	0.404158	0.0817374	1.08524	0.478456	0.0605893	0.296619	0.141955	0.03384	0.810697
Ldec031650	0.208789	0.51711	0.827644	2.14005	0.449638	0.287314	0.191744	0	1.36622	0.404158	0.0817374	1.10209	0.478456	0.0605893	0.296619	0.141955	0.03384	0.811689
Ldec031690	16.5458	19.8934	8.51906	7.33067	16.227	15.0125	48.3337	12.568	19.7509	34.2285	18.3591	19.3196	25.5783	7.15794	5.86776	10.7968	18.4379	0.669494
Ldec031740	15.0214	17.6837	6.22536	7.13694	16.4396	16.4647	31.1394	12.6376	21.5443	29.3012	17.7083	17.8956	25.6399	8.52584	8.6797	24.1563	33.3908	0.483017
Ldec031750	0.128807	0.806802	0.186589	0.0369254	0.365969	0.35997	0.292362	0.199508	0.299838	0.659233	0	0.0961159	0.0372027	0.135342	0.0409883	0.0455433	0.165244	0.763756
Ldec031770	0.0911107	0	0.187801	0.143845	0	0	0	0.100724	0.0355523	0.107088	0.0421145	0.408094	0.00996313	0	0.0990596	4.38772	0.393938	0.976934
Ldec031780	0.0957374	0	0.197338	0.151149	0	0	0	0.0529194	0.0373577	0.0837238	0.0442531	0.446684	0	0	0.130366	4.70109	1.31453	0.966044
Ldec031830	0.0074757	0.0898532	0.795174	0.0137696	0.927039	1.27077	5.61564	1.1016	0.0307616	1.52525	0.692768	0.746886	0.0652754	0.622211	0.192776	8.32027	0.723245	0.891676
Ldec031840	11.407	17.5247	14.4519	12.6767	20.4908	33.1634	23.5254	23.3354	26.4021	38.7542	34.7241	35.6914	13.7339	6.26904	8.991	38.03	27.651	0.438661
Ldec031850	2.2723	3.38338	2.29886	2.26349	2.70857	3.7779	2.60483	4.48921	6.78008	6.14084	8.33796	10.0636	4.5328	1.42063	1.52743	6.89648	5.98845	0.593687
Ldec031860	5.72119	11.1222	3.41358	4.69155	8.74375	7.42328	16.6043	9.88716	16.1416	14.6042	9.94445	11.7093	6.98917	1.89227	2.44803	6.65796	45.4415	0.810204
Ldec031870	1.95362	1.15294	0.528323	0.309041	0.505169	0.193428	10.4524	0.44979	0.45549	0.259496	0.125458	0.16908	0.561373	0.413516	0.514635	27.0088	49.5326	0.943153
Ldec031880	1.66252	3.05543	0.54347	1.12532	2.14448	3.39273	6.78354	1.9153	1.70201	2.56375	2.71188	2.35286	0.919678	0.951408	1.07594	25.9766	38.566	0.904584
Ldec031890	10.1493	11.9701	16.8738	10.8881	16.5736	13.13	20.4795	8.9257	12.683	10.3035	5.60529	5.2742	8.17559	1.71327	2.96012	16.5935	9.04184	0.50908
Ldec031900	15.6162	30.2299	13.529	18.0303	32.7023	39.4193	45.0102	35.1906	35.431	40.5061	41.4986	41.8271	27.5379	14.6982	18.8698	39.7928	75.4904	0.594411
Ldec031940	5.54693	3.92818	6.49995	7.36849	1.27694	0.874044	1.90243	1.6524	5.39895	3.91795	3.39487	10.9328	1.22029	0.573315	4.25218	152.359	3.35439	0.974528
Ldec031990	0.183573	9.78267	0.180457	0	0.386814	0.142242	2.93905	3.32341	0.425619	0.651504	0.0751445	0.154583	0.140422	0	0.0495103	1.48624	18.4415	0.932485
Ldec032000	3.00846	9.76272	2.05239	1.92971	8.37499	4.40517	10.401	5.83046	7.13338	6.93379	3.2266	3.10234	4.9038	2.03748	2.17019	2.55704	3.21002	0.575531
Ldec032010	1.49394	6.07869	0.932186	1.68926	3.87798	3.45787	6.84506	4.43866	5.96041	4.82042	2.16437	3.31876	3.18735	1.44138	1.34634	9.11338	32.9589	0.885907
Ldec032020	1.36974	5.62019	0.916456	1.37704	3.36002	2.96719	6.12031	4.05142	4.97098	4.43358	1.93981	2.99801	2.79892	1.41829	1.35932	8.0255	30.3902	0.889506
Ldec032030	4.93435	16.1903	3.23017	2.858	12.1137	8.26752	16.7559	9.38762	11.6747	12.4056	3.92744	4.72456	7.32433	3.54269	3.37792	4.49394	5.83959	0.573685
Ldec032040	0.0698919	12.9151	0.103252	0	0.332868	0.0568967	2.58988	6.79432	0.830077	0.483873	0.118141	0.167627	0.145214	0	0.0239334	1.11673	13.9114	0.884323
Ldec032090	0.11274	0.0759786	0.0317339	0.079996	0	0	0.00556912	0.0824492	0.707099	0.023821	0.0680117	2.80002	0.174913	0.0859814	0	1.28288	0.0224026	0.938537
Ldec032130	8.22377	15.8987	7.40961	8.38481	17.8545	16.033	21.8057	18.6317	17.5468	21.4324	21.1435	20.7909	14.1263	7.8605	10.0004	20.517	38.5047	0.598005
Ldec032140	30.2973	31.1412	38.508	26.1836	46.9339	33.1231	68.081	26.1378	36.3047	30.5671	14.7597	12.8968	21.2056	5.45251	8.80388	44.0506	25.3373	0.603686
Ldec032150	1.99309	3.09353	0.679687	1.06395	2.43571	3.68226	7.40035	2.21523	1.50246	2.79908	3.16684	2.69033	1.04554	0.904232	1.17137	29.436	44.4445	0.908201
Ldec032160	1.18982	1.04806	0.086201	0.209728	0.42126	0.150338	7.71451	0.437763	0.268624	0.257984	0.0503441	0.0372984	0.492245	0.310419	0.401375	21.2669	34.0623	0.936985
Ldec032170	3.49634	6.66718	2.06372	3.30526	5.25805	5.19682	11.4563	6.70254	10.3531	10.4977	6.26648	8.23444	5.30011	1.17185	1.93415	4.15357	30.7747	0.813041
Ldec032180	1.80258	2.4696	1.34137	1.94034	2.23842	2.54821	2.34464	3.31963	5.03585	4.07074	6.2675	7.87849	3.31144	1.21896	1.21072	4.87354	4.91517	0.612008
Ldec032190	9.13396	14.944	11.7331	10.3488	17.5689	28.0467	20.2164	19.9604	22.5641	33.1128	30.5921	29.6771	11.7558	5.14199	7.54737	32.2849	23.7424	0.442704
Ldec032240	0	0	0.219206	0.0149712	0.0386829	0.0540328	0.546103	0.0977766	0	0.141521	0.0655029	0.225802	0	5.31235	0.0573155	0.515788	0.138343	0.975116
Ldec032270	0.24962	0.0531605	0.118507	0.106713	0.0337718	0.0357163	0.058921	0.112883	0.038473	0.119597	0.270357	0.167247	0.0693252	0.101687	0.0888996	0.0904748	0.173626	0.625814
Ldec032280	0.29127	0.201682	0.12193	0.188568	0	0	0.14764	0.167115	0.11137	0.0364512	0.270405	0.314222	0.162746	0.0338574	0.10925	0.109805	0.289349	0.554168
Ldec032320	22.5227	30.5119	17.3686	21.4525	32.1182	47.5251	42.5993	33.2455	35.1858	38.1541	44.9474	49.3025	24.27	14.3031	12.4362	30.8841	53.9512	0.424448
Ldec032330	12.907	16.1124	4.74979	5.83283	13.5655	12.3222	25.2275	10.9666	19.7629	24.1814	12.711	14.6625	24.486	7.66128	7.02566	21.3039	29.6092	0.507166
Ldec032350	0.208789	0.51711	0.801758	2.06236	0.434648	0.287314	0.191744	0	1.33862	0.404158	0.0653899	1.08524	0.465411	0.0605893	0.296619	0.130707	0.03384	0.808413
Ldec032360	0.125686	5.59151	0	0	0.105634	0	1.09018	2.16095	0.123669	0.515499	0.115908	0.0668758	0.0824641	0	0	0.696417	8.00709	0.916677
Ldec032370	5.04918	15.1563	3.18968	2.88835	12.4002	7.8897	16.3223	9.32918	11.5799	11.9412	4.01669	4.39456	7.44485	3.24515	3.42444	4.50365	5.73528	0.570418
Ldec032380	1.51265	5.9515	0.859683	1.43968	3.65918	3.41008	6.58231	4.41818	5.41634	4.92862	1.97851	3.23621	3.26487	1.35895	1.31894	8.72219	31.3628	0.884302
Ldec032390	42.4164	75.0158	42.8515	49.1534	121.38	182.404	122.627	111.379	111.217	147.258	112.297	128.396	58.9172	26.019	35.3981	67.3508	82.0412	0.543006
Ldec032400	0.625713	8.21115	1.38073	4.07825	23.7122	60.8326	1.44241	18.1486	22.0988	28.3069	4.04137	8.35307	5.79118	1.25616	1.57615	1.5242	0.998123	0.864849
Ldec032410	6.58379	18.2493	0.0643161	0.172682	0.388778	0.143907	0.10306	39.093	30.0889	42.505	3.47487	3.10976	19.4516	3.13074	5.49403	1.37822	0.332254	0.806994
Ldec032440	0	0	0.353377	1.17026	0.19464	0	0	0.0396122	0.0565579	0.0785676	0	0	0	0	0	0.0305694	0.557788	0.929978
Ldec032460	48.8057	15.8945	12.6572	33.1901	48.4985	16.5709	22.1335	37.7138	55.5539	95.6574	89.5481	141.234	125.209	20.8936	22.7762	19.8025	23.3075	0.695447
Ldec032600	0.0119712	0.270237	0	0	0	0.0279011	0	2.62635	0.817178	1.30389	0.0418982	0	0.721889	0.0113465	0.143476	0.0561805	9.36415	0.959738
Ldec032610	26.6929	30.1494	35.7878	41.007	54.467	51.008	99.5397	54.472	41.6361	60.4883	85.9335	97.4085	32.8625	43.8257	57.4302	63.3063	34.9329	0.490525
Ldec032620	13.0928	14.2051	20.2436	33.4708	25.6633	48.2597	27.9769	27.8206	24.9915	33.7132	40.899	34.8995	13.3271	10.7554	14.7824	32.4489	36.0265	0.476379
Ldec032630	31.3166	8.59521	25.183	20.978	7.84772	1.27421	0.714744	4.42393	2.5723	1.22656	6.26449	9.37525	10.6535	5.85528	7.86201	17.45	6.56141	0.726907
Ldec032680	72.9749	53.3614	94.6363	138.723	16.5602	15.0329	67.4802	6.67409	9.41641	4.34892	44.8182	22.9094	28.195	5.41137	10.8327	2.71362	42.0287	0.775904
Ldec032690	58.1594	60.3099	42.6211	46.7918	71.6769	90.9689	174.242	112.131	109.831	124.382	194.031	147.373	94.741	56.6239	68.465	85.3172	92.8869	0.537277
Ldec032700	17.6854	23.6361	11.0022	10.3376	19.6571	20.4314	54.3081	23.7244	26.6779	25.8038	25.5694	28.307	26.1764	8.30037	12.3748	31.5351	44.0574	0.591133
Ldec032710	0	0.243966	0	0	0.374392	0.107106	0.022224	0.259131	0.0578539	0.39025	0.222657	0.0795922	0.0284285	0	0.0203361	0.0186016	0.190522	0.739781
Ldec032720	243.613	637.935	337.004	264.834	199.109	141.851	880.367	248.953	411.379	276.082	440.147	419.59	375.162	84.1188	116.08	323.088	558.128	0.639563
Ldec032740	1.04506	0.563944	1.01556	1.85272	0.345716	0	0	1.68741	0.798836	2.36558	0.117089	0	0.19146	0.0287511	0.178314	0.160027	0.6333	0.772303
Ldec032810	0.478475	0.517853	0.344805	0.195323	0.360759	1.81899	0.824514	0.488785	1.06709	1.16366	1.25437	1.84301	0.356925	0.0753462	0.135784	0.738314	0.269589	0.657809
Ldec032910	0.024884	0	0.352579	0.157227	0.330628	0.248849	0.576045	0.287774	0.781023	0.327247	0.425597	0.448448	0.20417	0.02621	0.048441	0.127142	0.378632	0.682798
Ldec032920	21.1649	36.3257	24.8818	23.7882	58.0818	46.5422	59.129	50.987	51.8792	57.7692	50.9551	56.1094	37.3248	16.4247	20.7202	83.9338	71.0047	0.491349
Ldec032930	3.6962	5.43774	3.09693	3.91711	4.19023	4.45023	16.4157	6.73354	8.97354	8.31179	7.68781	9.00733	6.44773	2.31285	3.50712	4.55547	9.60386	0.649993
Ldec032940	0.0195556	0.147149	0	0	0	0	0	59.8965	56.8179	68.4401	0	0	1.51317	0	0.750064	0.0468336	14.2252	0.878163
Ldec032960	0	0.174466	0.153121	0.0566121	0.973719	0.242127	0.0569414	0.849301	0.833931	1.18668	0.170363	0.180925	1.39448	0.54447	0.704444	0.354751	0.910659	0.668671
Ldec033050	3.56641	5.16829	1.75515	2.05943	9.20979	9.91782	3.73179	13.293	12.1782	17.9544	14.9233	24.7126	10.3846	2.96644	4.27439	9.15445	4.64301	0.683409
Ldec033080	0.022258	0	0	0.100031	1.52826	0.0751951	0	0.0538307	0.0309973	0.143916	0	0.117066	0	0	0.0112675	16.095	410.19	0.99723
Ldec033090	8.72407	10.8813	4.03075	5.11771	21.8581	21.0181	8.95139	33.9554	28.7918	40.9735	40.4256	65.7821	26.2023	8.88081	11.0922	24.4374	10.1979	0.709706
Ldec033120	15.571	18.9406	10.927	13.3549	21.0555	24.7992	55.4533	24.2293	34.3442	31.8543	35.1185	35.6647	26.0091	8.07126	11.7784	36.2032	94.2625	0.732546
Ldec033130	40.0663	53.7669	840.588	1424.19	178.082	55.2518	1.01458	51.1616	0.839455	15.4799	45.9589	16.4061	0.261607	3.44211	3.78672	4.27084	422.385	0.923958
Ldec033140	0.231853	0.110071	0	0	0.250643	0	0.512784	0.268779	0.142747	0.0995189	0	0.0338818	0.0651175	0	0.0868482	0.0769881	0.028952	0.829924
Ldec033150	129.648	261.962	1491.45	3545.78	296.783	112.944	29.8722	132.917	147.4	106.638	640.399	882.931	76.6713	58.0223	80.9574	80.2992	451.732	0.912208
Ldec033180	9.82623	14.7719	13.5151	8.76014	2.16978	1.42378	25.5343	6.43997	4.07587	1.96264	18.3855	32.2616	13.8203	3.91061	1.93449	1.68948	2.01239	0.747702
Ldec033200	38.1778	75.6776	3.09207	11.376	10.8338	15.4158	8.3984	46.4072	54.8664	46.9052	163.556	298.834	22.0403	23.2017	31.4329	15.5989	13.9447	0.878502
Ldec033210	0.0597455	0.086842	0.00217602	0.0753655	0.115754	0.0625992	0.0457203	0.0517782	0.110192	0.0452987	0.00554886	0.0534147	0	0	0.00794981	0.0899511	78.2375	0.999351
Ldec033220	1.69253	2.40953	1.5462	1.13176	7.22103	16.8364	11.7186	6.44881	7.64719	8.5622	6.40272	8.36999	6.79406	1.9713	2.52493	2.88454	3.61969	0.699515
Ldec033230	105.748	90.1354	34.5574	34.8431	54.5943	33.5172	59.9075	67.9297	89.2845	87.5926	58.1411	67.7665	40.7417	24.342	26.1179	19.076	46.3817	0.506536
Ldec033240	47.7836	44.6666	24.6077	16.7589	25.6894	29.268	72.3557	55.5804	54.552	50.516	35.7337	37.5869	75.0189	32.7441	38.9281	21.8068	21.751	0.49152
Ldec033250	5.76466	2.46365	4.4419	8.87098	3.52568	2.72045	0.0453741	11.3231	4.83689	17.4931	2.20068	2.75694	2.82744	0.840724	0.840116	2.72829	3.39563	0.787121
Ldec033270	6.27039	3.23645	4.80311	8.41934	5.32794	2.62813	8.46026	15.3258	5.25876	18.9285	2.67691	3.37144	3.20036	1.52363	3.67191	2.47595	4.01234	0.73366
Ldec033280	13.3768	37.1958	9.22978	10.1603	19.7814	23.412	27.5496	20.6354	24.3275	24.7693	24.7058	28.7086	14.7978	6.82257	8.14142	54.5799	122.647	0.822563
Ldec033290	13.2081	61.5199	10.9174	11.9231	26.8227	41.748	51.7463	31.2843	33.3498	40.8873	23.9906	22.8681	19.8043	9.15909	10.696	150.804	53.3825	0.807984
Ldec033300	0	0.0327239	0.0620233	0.688454	1.52288	0.386297	0.146881	0.0465545	0.158472	0.256603	0.0389306	0.126799	0	0	0.0752671	0.0714323	806.442	0.99972
Ldec033310	8.83763	13.1433	10.7478	14.5835	19.4187	22.0996	40.9532	23.0867	24.3598	29.0178	21.332	21.2962	12.7461	6.14127	7.66308	35.5582	30.3809	0.541531
Ldec033320	0.977319	1.23625	1.05367	1.64603	1.31144	1.96185	2.84317	1.99607	3.18626	2.86348	1.73863	2.22183	1.82288	0.261689	0.592342	6.67175	7.52054	0.730865
Ldec033340	2.35949	6.63657	52.3586	54.8339	56.1691	34.3493	5.46322	83.745	7.12377	85.7261	116.485	107.059	7.52558	21.29	25.3327	45.3313	20.2525	0.669722
Ldec033350	11.6187	15.78	13.7689	19.3489	22.2955	26.9843	29.0041	27.8422	24.7595	31.9533	32.2584	32.434	14.1926	9.59007	9.12037	49.5101	56.5456	0.590528
Ldec033370	18.8868	19.1344	14.226	14.6688	18.7524	23.0515	55.1491	22.6397	28.4109	26.347	28.9926	29.9384	15.4747	8.67886	11.433	70.7263	71.6623	0.645464
Ldec033380	12.6683	8.76511	21.7997	17.9363	6.33357	6.97821	7.16171	12.0092	14.9887	15.607	33.3144	25.1483	7.98563	6.34977	6.16956	7.11327	10.71	0.647817
Ldec033390	4.19039	5.57093	7.14934	5.46221	6.43287	4.82365	10.7135	8.53562	8.23793	9.03159	5.71175	7.30674	53.9263	8.36341	9.79917	25.6449	12.2657	0.838623
Ldec033400	33.5808	41.7141	16.4059	25.3716	43.7326	36.1685	69.9558	51.3666	56.4506	52.2749	61.0941	73.121	54.4005	26.1851	29.6391	71.3472	99.5396	0.533597
Ldec033410	0.37253	0.282372	0.0762853	0.127151	1.13572	0.875388	0.002222	2.2361	1.10003	0.855066	0.206814	0.322465	0.14998	0.056814	0.0224722	1.5182	65.3714	0.991071
Ldec033420	23.7648	36.1338	41.1615	52.3251	42.5385	65.3977	54.9491	42.0656	38.0065	58.3814	51.9097	50.4922	21.6264	17.5442	22.9578	68.4364	229.448	0.812678
Ldec033430	16.0997	19.9333	12.169	10.4458	19.6187	16.838	28.5938	21.7441	25.8883	26.9201	22.874	24.6481	12.4533	5.9163	7.24815	40.7758	40.8051	0.521864
Ldec033440	3.79589	12.8907	1.87586	5.41632	95.6038	34.3681	39.7806	10.0174	27.1591	12.71	2.49396	4.44414	26.7862	2.5888	3.29815	14.2367	8.00379	0.862803
Ldec033630	0	0	0	0.0845851	0.12424	0.035245	0.357043	0.0213109	0.0256536	0.22923	0	0	0.0213269	0.00556792	0	0.412084	11.8919	0.993082
Ldec033640	75.5828	128.098	62.7394	41.9938	97.2989	50.9567	399.524	154.861	115.885	186.979	126.779	112.718	88.1781	38.5459	60.4606	196.114	124.982	0.739976
Ldec033650	149.297	138.477	92.7073	69.7061	111.622	106.583	166.507	124.078	122.703	126.821	92.9037	98.6938	76.7087	48.6289	62.0821	70.5002	162.675	0.379086
Ldec033660	9.08451	12.4709	6.70672	16.5114	32.9379	29.8407	36.9043	21.4672	28.5445	27.9284	17.2859	20.7768	11.7705	4.91456	5.15162	11.4523	20.1457	0.530898
Ldec033670	8.66894	16.2513	21.829	26.3267	16.6202	22.5237	38.5669	22.1848	19.7785	40.4034	50.5714	48.9103	9.33494	10.406	12.997	68.1098	42.7946	0.625451
Ldec033680	1.93429	3.72578	1.01611	1.33562	2.06749	1.94808	2.23811	1.92627	1.72784	2.53127	1.69553	1.60525	0.59877	0.0411636	0.199633	91.9362	8.68448	0.977379
Ldec033690	0.0938422	26.4234	0.255468	0.658787	27.8823	62.953	0	8.39118	24.3439	8.68046	1.57402	2.93673	22.7727	1.09073	2.21723	1.06397	2.22692	0.870328
Ldec033760	158.128	168.067	110.205	210.139	238.169	322.33	306.122	259.133	297.274	317.215	367.86	414.25	489.681	148.599	152.402	177.793	631.282	0.590381
Ldec033770	4.75264	14.6195	7.97832	10.4282	27.5982	24.6288	1.49892	30.1244	22.0484	39.3271	24.1583	23.755	14.3027	0.889259	1.37172	11.4465	12.1366	0.631715
Ldec033780	0.470357	0.0413864	0.199651	0	0.11353	0	0.0514916	0.0439029	0	0	0.215307	0	0	0.310019	0.177646	0.488445	0.115857	0.777464
Ldec033810	0.0851412	0.547304	0.181112	0.123438	0.381088	0.298331	0.361483	0.551619	1.0649	0.605583	0.0717549	0.184667	0.177302	0.0256092	0.0255709	0.613889	0.0595235	0.748016
Ldec033980	0.0905258	0	0.00427027	0.0267951	0	0.0212165	0.0515946	0.061399	0.0184936	0.0212078	0.0323859	0.131141	0.0470146	0.078993	0.104648	0.088463	0.0237923	0.680305
Ldec034100	0.0322135	31.9652	0.0863784	0.398726	45.4774	0.0362759	0.0913741	382.805	1281.73	574.229	0.66254	0.198173	180.963	1.37167	42.6161	0.0646233	0.210748	0.938501
Ldec034180	0.974675	1.64905	1.07708	1.5786	1.15895	1.39435	5.43304	2.74941	1.91126	3.22957	5.92094	4.97924	1.17062	0.623478	0.791179	6.8732	3.7445	0.650945
Ldec034320	0.0774782	0.195841	0.214645	0.337185	0.311224	0.33055	0.499236	0.635517	0.725039	0.524406	0.396386	0.594913	0.342992	0.32253	0.203156	0.114097	0.138902	0.548382
Ldec034350	0	0.0437155	0	0	3.71297	1.11208	0	13.735	46.6366	18.6946	0.032695	0	0.182631	0	0	0.494946	0.0326398	0.949019
Ldec034450	0.062902	0	0	0	0.410844	0.365636	0.0602399	2.21226	5.37615	3.73134	0.0266168	0.0137138	0.0855882	0	0	0.558541	0.0560727	0.911836
Ldec034460	0	0	0	0.0323347	0.993471	0.758017	0	4.18124	10.3463	5.77042	0	0	0.162887	0	0	0.723816	0.917947	0.918206
Ldec034510	0.0468714	0.302306	0	0	0	0	0	2.5379	8.82735	1.75615	12.4083	22.7566	4.38786	2.21108	3.64232	0.286077	0	0.900012
Ldec034560	15.631	8.13885	10.1319	10.2218	9.01957	7.37025	17.4023	11.0794	12.1939	13.3354	18.7292	20.0472	7.61517	3.22501	4.71658	13.552	11.206	0.458877
Ldec034570	5.17736	8.69338	2.73622	2.87272	3.3434	1.47315	38.7306	4.54195	9.12987	5.27171	7.02189	9.19257	26.7614	2.57496	4.37827	81.992	211.196	0.936702
Ldec034620	45.4956	62.2626	30.6063	42.616	74.9869	103.003	174.074	93.3549	102.342	114.19	120.321	121.212	96.1414	32.2273	43.5664	79.2935	181.833	0.540894
Ldec034630	31.6675	58.3205	30.4456	39.493	68.5459	97.3955	93.7953	69.3343	80.7724	86.899	78.416	86.5827	46.2364	24.8348	31.3856	103.664	105.881	0.393312
Ldec034640	56.1345	69.9955	39.4461	57.3773	51.1707	37.2125	57.7776	32.5803	62.2714	30.2636	62.7267	69.5854	60.899	23.3379	25.2675	50.7697	66.2395	0.300794
Ldec034650	20.9129	38.8483	16.8073	16.4921	39.3137	44.5623	60.3701	33.4194	33.5421	41.0839	34.1582	36.5118	21.9671	8.13807	11.7718	34.1145	264.982	0.883951
Ldec034660	6.12612	7.97899	5.87824	6.70716	9.40279	12.6328	12.3382	9.50708	8.88161	10.1914	13.3257	17.0748	6.33934	3.36595	4.28415	15.2248	13.9405	0.46513
Ldec034670	22.5218	15.3365	7.62348	8.90517	27.0447	32.5883	44.4636	27.206	28.0487	32.987	19.8504	23.2647	14.0821	3.33935	4.81574	34.6318	47.3607	0.542462
Ldec034690	3.23477	4.84274	3.27644	3.4172	4.85464	4.15948	5.87127	5.2752	7.04185	6.80997	7.01895	8.02501	7.17582	1.56	1.92642	8.69546	8.51445	0.403394
Ldec034700	0.570965	0.598255	0.0157776	0.19863	0.540956	0.524348	0.259732	0.174166	0.179662	0.399228	0.163378	0.137946	0.0160127	0.188621	0.239371	3.17808	192.816	0.997606
Ldec034710	74.5173	34.934	3.78281	55.7982	96.2889	59.7737	50.4614	124.879	169.34	125.973	103.069	82.2143	82.1879	278.85	127.467	165.082	58.8051	0.682945
Ldec034730	201.804	247.193	493.565	578.833	345.806	224.192	275.733	288.21	422.771	243.799	388.349	303.044	138.035	206.566	229.977	271.357	415.344	0.492972
Ldec034740	313.757	193.868	234.395	227.012	365.273	130.564	451.086	442.879	228.87	359.548	264.427	348.9	371.068	536.909	575.229	685.982	236.666	0.518897
Ldec034750	5.06516	6.78469	3.80412	4.35886	6.01814	6.17101	11.6587	5.30849	6.58424	7.14668	5.30332	7.25652	4.29243	1.06845	1.65217	22.315	18.9601	0.715905
Ldec034760	5.24593	9.29317	3.22725	4.69344	5.64197	6.59777	11.0173	10.1251	11.2435	13.4146	6.78066	7.45759	5.16697	1.3886	2.68539	7.83032	10.8156	0.491178
Ldec034830	3.01757	5.41173	2.25088	2.40874	3.50482	4.59053	5.34655	6.97104	5.58483	7.49231	3.09516	5.10962	2.25472	0.985169	1.29851	5.58096	8.16667	0.503293
Ldec034910	0.00769991	0.0074526	0.0132392	0	0.0046153	0.0291372	0.00936371	0.0147079	0.0276732	0.0102529	0	0.00570145	0.0124215	0.0123932	0.0220607	0.0856773	0	0.871087
Ldec034950	0.0172348	0.0833695	0	0.0107026	0.043237	0	0.132043	0.0837209	0.107185	0.0768733	0.0584509	0.0821864	0.0221537	0	0.00760344	0.0273977	0.821046	0.942744
Ldec035060	8.89085	10.8366	5.19626	5.68593	9.07552	11.7999	14.6042	13.1497	15.9742	17.7753	10.3813	11.3887	6.76259	2.36027	3.14092	11.6051	10.4044	0.468164
Ldec035070	29.735	69.8304	47.7763	62.1276	63.268	201.111	160.833	81.4917	89.8934	107.279	106.346	104.452	45.9235	31.6602	44.1033	89.1241	98.4977	0.617021
Ldec035080	28.2392	44.5415	14.9629	17.0372	27.2914	49.2991	103.933	30.3996	37.9308	37.3168	33.2514	36.2702	48.8418	10.724	14.9684	51.5421	135.555	0.72956
Ldec035090	10.1798	22.944	17.6586	14.0297	10.6668	22.2156	67.311	20.661	35.2445	32.3885	29.8272	25.6098	17.0209	3.82944	6.22291	23.9264	110.578	0.796673
Ldec035100	0	0.183128	0.0353829	1.67427	41.1776	0.248986	0	0.0934471	0.0854154	0.0961336	0	0	0.0584633	0.0248415	0	0.350017	0.463132	0.994971
Ldec035110	21.7162	30.6512	6.99385	5.45559	13.2679	6.19769	7.05441	7.90039	19.4557	12.8204	7.08416	7.22793	6.72824	1.12164	2.13897	44.7097	26.7125	0.744845
Ldec035130	0.0811304	0	0	0.525281	3.26854	3.83531	0	0.132016	0.138717	0.461343	0	0.0483384	0.0166724	0	0.00303901	0.110394	0.163285	0.919355
Ldec035140	41.0631	10.9973	8.11734	3.71831	38.2198	101.156	27.4896	21.9086	11.1372	32.3782	2.94615	6.19552	22.4121	4.18099	9.54244	5.02652	2.89787	0.846628
Ldec035180	1.16411	10.4442	0.433917	1.12395	14.149	40.5113	0.0550447	15.3475	29.4958	20.0981	3.05019	7.84816	8.37092	0.400474	1.36009	6.77834	0.904319	0.813287
Ldec035260	2.88863	6.41422	1.83722	4.04175	6.50726	10.3203	12.1883	7.61799	7.33691	9.79868	3.41506	3.83179	19.6983	4.69816	6.25426	3.79484	7.21224	0.68856
Ldec035270	1.3417	2.15936	0.83286	1.28758	2.64976	4.69444	7.46529	3.20731	2.52976	4.48096	1.62182	1.8786	7.95172	1.86084	2.63913	1.81173	2.537	0.662037
Ldec035310	0.137886	0.0432179	0	0.0351196	0.022881	0	0	0.0707861	0.0142018	0	0	0	0.539753	0.0374518	0.160616	0.0231632	0.393299	0.891313
Ldec035340	13.1582	15.9785	8.3326	9.99447	18.7509	24.9999	32.7765	22.6764	26.1024	27.5465	14.5923	16.0635	15.2028	7.65157	10.3947	30.1568	63.0279	0.708088
Ldec035380	0	0.0859002	0.0784712	0	1.45071	0.03991	0	0.128915	0.177272	0.331755	0.273282	0	0.422803	0.0327314	0.197731	0.118915	2.84594	0.926685
Ldec035450	0.926789	1.35587	0.799759	1.04871	1.00657	1.1385	5.9415	0.780749	0.892935	1.10453	0.779094	0.317461	2.58211	0.52312	1.25381	13.1147	12.7882	0.841592
Ldec035460	1535.51	833.937	96.2387	1161.91	47.5545	6.96573	3.84576	111.743	574.802	31.3896	25.17	0.558803	148.378	2.44428	8.1752	19.4437	36.4887	0.873452
Ldec035480	15.2706	18.3084	14.5975	14.1561	19.8764	18.03	58.7828	25.8207	21.5799	39.5593	39.9308	37.6054	15.0905	7.16046	9.35529	21.3995	14.9407	0.646281
Ldec035490	56.2086	36.2918	25.7416	26.2535	23.5313	75.9796	58.8654	31.8883	32.3398	31.3105	125.712	94.6729	317.063	35.6668	40.5301	37.9695	169.651	0.822075
Ldec035500	0.810686	0.304459	0	0	0.0545302	0.20925	0.242474	0.0421744	0	0.0544535	0.272647	0.102683	0.720491	0	0	0	0.356211	0.818104
Ldec035510	76.4443	57.5721	37.4211	35.3374	35.6556	95.7548	73.5393	44.7403	44.6597	40.4667	157.977	124.714	402.674	46.2283	50.3515	50.899	220.734	0.81491
Ldec035540	39.6206	28.3088	18.3153	16.7281	16.482	25.2515	31.2999	19.8632	16.4829	18.6201	69.1336	48.1661	176.865	21.6416	23.2861	20.4704	74.409	0.827524
Ldec035950	0	1.10565	0	0.0598681	1.16139	0	0	1.19838	0.460684	2.26848	0	0	0.112846	0	0.242936	0.0547021	0	0.878871
Ldec035990	0.00634577	1.96021	0.0172909	0.0678557	1.54745	0.108281	0	3.1063	2.71519	6.01529	0.149796	0.113294	0.846201	0.0885971	0.197528	0.125163	0.44849	0.880534
Ldec036000	0.616887	0.241408	0.118206	0.285931	0.123836	0.131558	0.035266	0.233177	0.339968	0.312652	0.412145	0.352433	0.388305	0.104957	0.0802425	0.165156	2.93458	0.916041
Ldec036010	9.33093	9.81811	5.34845	6.52257	9.66861	8.3018	13.843	8.5081	10.9165	9.59894	6.47093	7.76079	11.4317	2.55145	4.74923	22.2827	22.6326	0.593773
Ldec036020	0.231721	2.77502	0.054422	0.210139	10.6027	1.48828	0.0864439	2.44976	1.57405	5.29752	0.0522274	0.0666582	0.429527	0.0124595	0.0955882	0.0545731	0.773738	0.907735
Ldec036040	17.2185	15.3227	8.90453	10.4012	16.1508	11.4165	19.6217	13.5578	16.6275	16.4235	10.4765	11.1768	17.6902	4.25889	6.43438	34.2031	32.2883	0.583426
Ldec036070	2.34194	21.2108	1.01174	18.0071	45.4661	40.4133	85.2632	92.1792	59.5769	42.9077	209.249	243.67	63.3613	44.8258	67.9014	21.733	10.7827	0.788076
Ldec036080	2.18962	5.43407	4.05763	2.07102	4.24646	2.87001	8.79246	5.51645	6.31305	7.62182	6.26863	6.35633	3.44201	1.20751	1.99162	8.8807	17.3672	0.721964
Ldec036090	55.3984	49.539	25.355	27.6997	33.4514	51.342	36.1533	57.0913	88.3785	65.3746	235.827	200.352	24.905	17.7257	21.4582	72.8379	96.7491	0.755167
Ldec036110	9.35792	57.6494	112.243	97.4681	41.6166	13.8912	9.69361	146.702	147.766	190.307	14.2729	13.2788	5.31872	1.49715	4.10646	63.0709	20.4233	0.750943
Ldec036120	30.1812	82.9444	61.3925	49.8044	73.0167	70.1026	39.2926	68.1848	77.7721	100.08	120.36	108.819	36.5787	28.2048	35.0532	130.362	208.704	0.666948
Ldec036130	243.618	249.3	280.657	357.717	181.782	135.791	116.894	166.694	166.739	177.723	222.481	214.671	79.0876	95.44	125.958	125.43	142.326	0.523962
Ldec036140	42.6801	83.647	44.514	53.5628	80.6032	101.057	69.1279	85.9595	79.2659	96.18	87.2903	90.1176	57.8263	27.2098	34.9588	49.4142	128.451	0.472848
Ldec036150	0.2845	0.254624	0.0478453	0.194713	0.226269	0.550961	0.15468	0.208061	0.100229	0.288238	0.29642	0.358796	0.0943237	0.073487	0.161501	0.25206	1.95204	0.886442
Ldec036160	11.5008	20.3637	9.11041	10.867	20.1992	21.0858	36.1827	23.1044	34.6174	29.7264	24.8276	28.4907	25.4411	6.32186	8.72401	37.6134	102.332	0.787349
Ldec036170	15.101	29.0819	13.3138	13.2474	23.8501	18.9956	59.339	26.0752	40.1467	35.0184	26.4973	31.0568	16.2195	6.00381	8.95897	81.0287	61.3422	0.672764
Ldec036180	10.346	20.2583	8.55749	14.0096	36.862	29.3641	15.7089	24.9233	39.578	40.6277	19.9198	26.2739	85.5469	10.7711	13.3975	92.5499	122.104	0.749857
Ldec036190	20.3752	15.3885	10.85	16.5836	17.0158	32.241	27.6637	28.5511	28.0041	25.8756	55.6868	58.1885	33.3193	29.8917	37.3249	29.1468	46.1925	0.512242
Ldec036290	0	0	0	0	0.350096	3.54483	0	0.517665	2.21065	0.704735	0.0256164	0.19936	0.256604	0.0159409	0	0	0.0863442	0.923004
Ldec036300	0	0.0382436	0.0489105	0	0.0273378	0.111214	0.558093	0	0.155075	0.0833205	0	0.0310259	0.0706093	0	0.0870396	0.0422332	0.0859322	0.912544
Ldec036320	0	0	0	0	0.469485	8.46144	0	0.455788	3.89855	1.14581	0.129478	0.470441	0.459444	0.00897053	0	0	0.201362	0.946527
Ldec036350	0.308047	1.03037	0.562441	0.666902	9.48552	130.411	0.0342709	5.48491	6.11854	8.59973	0.232447	1.85618	1.76035	0.104293	0.151332	0.205625	0.0281526	0.982445
Ldec036370	0.10567	0.521456	0.305435	0.508408	8.54049	141.426	0	6.32519	5.8463	10.0962	0.0693445	2.50629	1.53133	0.292357	0.424129	0	0	0.983617
Ldec036450	72.5447	27.7135	2.17294	5.22844	128.717	134.99	0.0502869	68.9476	144.487	139.584	20.5327	29.5125	49.5417	3.29137	5.4355	11.7853	6.04435	0.69457
Ldec036460	203.141	18.0162	48.1005	56.5862	103.154	21.2221	0.754527	20.629	34.489	25.5148	8.68293	11.8574	10.4886	1.49559	1.62124	1.78968	24.4368	0.880366
Ldec036480	16.7489	20.0231	12.3359	19.9869	20.3525	58.0273	53.6508	44.7228	58.1385	56.0756	54.3586	57.6306	16.4842	10.6684	12.5451	54.8764	23.0841	0.428551
Ldec036490	4.06315	4.35501	3.26504	2.15959	4.00594	4.38886	10.2597	6.01955	6.26625	6.85663	6.77757	5.04589	3.87353	1.63534	1.88932	16.573	27.4877	0.801197
Ldec036510	5.09547	3.77077	15.4492	9.1507	5.78042	12.305	15.2471	11.049	9.67531	13.2529	25.0388	27.5288	12.3281	8.23171	8.64946	21.0787	14.2393	0.567857
Ldec036520	3.782	3.46963	14.4263	9.80941	6.64734	12.8875	13.2986	9.68257	9.24374	13.5629	22.9442	24.1194	11.2193	8.68254	8.3299	18.0004	9.21933	0.545994
Ldec036530	6.19181	1.3779	11.069	12.7839	1.30305	0.46425	0	2.40124	2.05971	2.74703	1.13886	0.484085	0.615455	0.0171356	0.0599441	0.135514	2.62414	0.840184
Ldec036540	0.590574	1.0048	0.274857	0.908515	0.15497	0.685825	0.193253	0.620571	1.27979	0.450603	1.58038	1.82406	0.303259	0.192971	0.396382	51.4265	4.64414	0.981643
Ldec036550	165.543	187.682	113.5	145.03	225.918	276.501	223.43	178.41	198.649	226.757	177.438	205.598	119.923	56.066	66.2208	176.167	387.042	0.557084
Ldec036560	9.24874	25.055	11.7446	13.671	12.1677	14.397	15.6898	14.2923	19.0127	18.8809	20.2356	21.9477	8.14436	2.86073	4.19825	15.9007	9.87825	0.470488
Ldec036580	1.20988	20.8369	0.940802	2.07938	42.6442	13.0894	9.23622	19.7711	56.2568	24.5669	1.33376	1.32485	4.73687	0.30673	0.793213	6.18776	3.6371	0.830359
Ldec036630	1.894	25.3147	0.360052	0.226619	1.29902	0.439929	0.028233	3.69511	16.0833	3.34263	1.3999	2.23722	4.19191	0.208335	0.597804	0.521203	1.47256	0.906186
Ldec036650	12.7193	35.1361	9.56889	11.4605	29.8663	59.2121	166.337	61.5076	70.1495	78.2696	64.6614	61.5052	59.6547	22.2844	24.6275	107.223	42.2339	0.718162
Ldec036660	281.313	281.502	629.663	1048.09	505.773	2547.56	673.023	843.19	547.351	874.721	12538.8	6147.49	392.851	646.6	837.73	270.189	1147.07	0.911903
Ldec036680	159.008	39.9769	114.987	82.223	11.7257	3.50211	0.454617	2.44035	2.11023	1.30018	4.83982	1.08493	2.43642	1.50797	2.064	2.82625	30.1376	0.88066
Ldec036700	0.122794	0.103712	0.0422035	0.0210486	0	0	0.468875	6.22027	48.8928	1.13616	7.08537	17.6666	331.339	49.6865	48.8388	0.0650777	0.593612	0.965869
Ldec036750	0	1.86472	0.0215426	0	2.04361	0.419099	0.0888958	3.83515	12.2666	9.21441	7.06004	9.72938	6.73075	1.17298	1.66096	0.0496041	0.200512	0.775348
Ldec036780	3.71713	2.65775	0	0.463839	0.0948614	0	0.0247639	0.00620643	0.375106	0.0726849	0	0.0106003	0.0420961	0	0.00452858	48.1579	0.0354288	0.99026
Ldec036790	0.0549454	0.102663	0.0276326	0.0814957	0.163075	0.0921986	0.0175894	0.0297014	0.231852	0.168998	0.166448	0.0285599	0.0523143	0.0340627	0.0198703	0.229677	2.05909	0.954437
Ldec036800	16.574	24.0648	9.11328	11.3055	18.2444	17.7672	65.6199	30.1709	45.6281	39.8859	36.294	42.5649	33.1176	8.05361	10.3283	12.2359	153.396	0.82848
Ldec036850	0.164702	0.547487	1.18824	1.3599	1.98949	0.967305	6.52646	3.57693	0.839291	4.84361	2.00995	2.00087	0.598026	0.260424	0.403932	7.60547	1.5434	0.763164
Ldec036860	6.28735	24.2449	3.54414	7.80206	280.022	146.705	4.88504	57.9558	80.2033	166.711	10.3928	10.917	16.54	1.86876	2.54106	4.63069	10.8389	0.875888
Ldec036870	11.5777	11.6786	7.8284	8.98652	15.8722	21.0023	30.7561	19.4033	16.2262	21.2426	18.0785	23.7081	9.96222	5.57422	7.76577	16.6293	37.7656	0.5924
Ldec036880	0.116307	2.173	0.255725	0.510598	29.3428	69.4384	0.0576691	8.07909	4.25516	12.165	0.785375	1.23213	1.61997	0.706727	0.864671	1.10534	12.2034	0.932068
Ldec036890	18.0847	15.2921	18.8666	24.1237	98.0693	22.3132	48.4018	31.156	14.1041	27.7754	20.0522	27.4128	5.56783	4.53649	5.70806	73.7835	6.32743	0.768336
Ldec036900	45.8947	66.5116	68.2611	61.8651	71.8086	70.4306	100.599	66.3146	82.3974	84.0334	79.3855	81.4153	35.6137	25.6809	25.9739	117.571	112.209	0.426731
Ldec036910	3.04295	4.92597	2.1974	2.07705	5.80884	6.76343	8.96056	7.36865	9.12665	8.96796	5.87072	7.31972	6.38001	1.42991	1.92044	11.3274	24.7865	0.764268
Ldec036920	20.4344	34.6138	20.0446	18.0196	42.3743	41.6441	62.8762	37.1895	42.2524	49.3663	42.6805	40.4173	21.0983	13.6959	15.2882	38.5742	52.0829	0.473394
Ldec036930	4.05847	5.19877	1.29969	1.85	4.02412	4.78654	8.56628	3.93825	6.39868	5.56459	1.62206	2.10125	3.09378	0.965964	1.72598	16.0431	18.0208	0.752933
Ldec036940	0.0984281	14.0316	0.468547	0.125196	14.3154	6.25936	0.81298	72.3626	3009.5	88.0199	1.32912	0.411071	20.3812	1.38442	1.79881	37.4811	3.25481	0.994548
Ldec036950	13.5071	12.3013	7.18224	8.16858	30.2372	31.1946	25.8939	30.3503	33.0874	36.0932	30.307	36.162	26.7323	12.2042	15.076	27.0658	43.4537	0.459823
Ldec036960	4.85039	96.7914	7.8229	28.6577	76.5317	53.3354	8.33201	63.9605	71.804	76.3101	5.40366	8.30344	20.6869	1.94072	4.49938	23.3447	15.8573	0.695453
Ldec036970	1.62948	1.42483	1.41741	2.27473	1.84441	3.7271	8.22551	2.87884	2.81528	3.6811	6.63341	8.45067	3.17727	1.23014	1.4102	6.76128	10.9092	0.670108
Ldec036980	16.8748	48.434	34.8993	24.6232	39.341	31.9663	67.3467	41.9452	38.9272	47.0973	56.9031	53.8397	16.4209	26.7581	39.2439	114.359	89.6243	0.631509
Ldec036990	0	0.0520364	0.0166376	0.0482276	0.0189217	0	0.183138	0.0802037	0.24459	0.0793316	0.0412707	0.0212715	2.19187	0.206297	0.205253	0.0313772	0.893245	0.939498
Ldec037000	0.0207071	0.0306633	0.0259085	0	0.00730639	0.0443223	0.0577786	0.0302665	0.241862	0.0585322	0.0484603	0	1.61525	0.170302	0.361134	0	0.354727	0.943818
Ldec037010	0.0307995	0.0891884	0.0330717	0.00581484	0.00744761	0.0112947	0.0588954	0.0746883	0.451181	0.0911133	0.049397	0	2.45993	0.268644	0.449838	0.0166007	0.706214	0.940441
Ldec037020	1.82724	2.52473	2.719	1.60748	2.40371	4.37641	5.55311	3.30396	3.21073	4.93444	3.52996	4.0183	1.75616	0.800491	1.46479	3.10582	3.03766	0.497794
Ldec037030	0	0.246134	0.158261	0.0299084	0.0314149	0.00592958	0.0129774	0.0214156	0.031293	0.174656	0.00879018	0.00788176	0.00692342	0	0.00257581	0.0102428	0.44333	0.894491
Ldec037040	0	0	1.21484	0	0.0545581	0	0.0462434	0.0116819	0.0278112	0.0236228	0.0413973	0.0452264	0	0.0284881	0.0520323	0.017135	0.210401	0.971262
Ldec037500	118.654	100.324	95.3172	154.943	142.772	181.007	109.734	127.386	111.438	127.59	134.521	161.458	100.406	78.4974	107.316	77.7509	58.0935	0.376336
Ldec037510	5.57291	10.17	2.58845	3.52696	4.68049	3.96843	7.98822	5.34745	6.10999	7.35091	6.11145	6.7539	4.82939	1.61219	2.19059	9.21806	32.882	0.832698
Ldec037520	53.2077	65.1969	47.8542	90.5006	80.4707	212.432	144.354	74.4724	84.936	101.509	110.461	106.292	42.5092	24.07	32.3526	58.7532	225.203	0.631062
Ldec037550	0.184118	0.0105029	0	0	0.0443479	0	0.0277146	0.128635	0.0557991	0	0	0.108657	0.0779314	0	0.0431048	0.0114633	0.377143	0.885276
Ldec037560	0.0397647	0.0132658	0.0296904	0.0166666	0.0152459	0.0971705	0.0124049	0.0405361	0.0462151	0.03495	0.0550082	0.105793	0.222624	0.0415759	0.063069	0.0675784	0.807442	0.930215
Ldec037830	1.84244	3.39302	2.88271	5.27439	5.47482	9.36307	16.4101	4.62432	3.79201	6.56032	7.9703	15.2064	29.9476	5.28558	4.16403	7.06074	2.49285	0.787551
Ldec037840	0.112793	0.0272926	0.0888875	0	0.221955	0.0239412	0.487272	0.158816	0.100955	0.188644	0.184871	0.112088	0.140299	0.0119149	0.0343349	0.0140451	0.0804557	0.807436
Ldec037850	2.44403	3.36964	4.24575	6.24692	7.08619	13.1928	19.3001	7.06612	3.5016	7.34961	10.6052	20.8812	35.6121	5.90768	6.93007	8.30145	3.39998	0.772149
Ldec037870	1.69442	3.80819	5.94341	7.27504	8.57986	11.8564	19.3246	12.7193	6.92629	12.2092	24.8192	29.1208	31.461	5.6512	5.35826	8.46613	3.35923	0.668019
Ldec037880	3.48988	4.38051	1.36286	1.18792	2.11066	3.30664	6.6726	3.23252	3.8658	3.65084	1.91692	1.68906	3.02122	1.53399	2.19819	17.7094	48.2877	0.92062
Ldec037890	0.730014	0.885827	0.0749747	0.242786	0.780368	1.41218	1.93741	0.785126	0.519334	0.642839	0.462087	0.140925	0.591763	0.360207	0.752792	6.99254	20.9821	0.948435
Ldec037920	0.401179	0.523262	0.193447	0.261749	0.404971	0.489809	0.619689	0.433553	0.574384	0.515929	0.369344	0.5953	0.455321	0.0872665	0.265178	0.167229	0.51812	0.369034
Ldec037940	0.323794	0.131347	0.103429	0.0412546	0.138651	0.0916371	1.0834	0.268712	0.343931	0.400782	0.36658	0.576941	0.937154	0.271052	0.16175	0.218628	0.243134	0.733549
Ldec037980	2.07989	3.46318	1.0764	1.20192	3.72181	3.07385	6.91678	3.56288	4.81519	3.8386	3.80444	3.83077	2.76081	0.946486	1.26302	8.76518	4.52156	0.637218
Ldec038010	0.176543	0.61631	0.358051	0.382808	0.186804	0.416704	0.856596	0.203867	0.390348	0.439473	0.276761	0.74699	0.553293	0.163191	0.19927	1.13885	0.492904	0.64548
Ldec038020	0.057999	0	0.0332917	0.0271656	0.0128326	0.0889284	0.0467914	0.031379	0.0228602	0	0.0558765	0.0339028	0.121639	0.00864492	0.0571002	0.00341786	0.105423	0.699102
Ldec038030	17.0516	29.4994	8.0934	12.1037	14.7493	13.0131	253.109	11.3007	13.3481	21.5781	11.8438	12.9787	29.6973	3.91947	6.01115	31.1713	140.421	0.906962
Ldec038060	0.0643408	0	0.0257079	0.0489034	0.0406086	0	0.0549257	0.0434194	0.164275	0.106763	0.0324549	0.0167218	0.140621	0	0.00845924	0.0387318	0.230571	0.786961
Ldec038250	0.28372	6.43206	0.0343267	0.674189	33.8126	21.2186	0.82945	71.9982	6.26511	15.85	9.62466	30.3798	231.09	79.184	118.273	88.6786	4.86868	0.867907
Ldec038320	0.603084	1.55252	0.208565	0.674224	0.385061	0.550481	0.482567	9.27204	3.34807	2.82115	18.9915	31.352	59.7193	24.5867	30.4923	6.88245	0.737762	0.860869
Ldec038350	0.0187484	0.0196274	0.00577115	0.0110544	0.0436179	0.0685386	0.0558828	0.0156156	0.0621698	0.0269426	0.022019	0.0493105	0.0517434	0.00881815	0.00418975	0.0274903	0.0298481	0.587049
Ldec038510	0.191862	0.169184	0.0602895	0.194057	0.099448	0.240776	0.175857	0.224506	0.267319	0.476474	0	0.35667	0.530182	0.200512	0.296481	0.0694167	0.0672395	0.635728
Ldec038560	0.222101	0.0448125	0	0.0332716	0.133677	0.143368	0.660792	0.113548	0.149061	0.223481	0.230758	0.112554	0.129622	0.0608629	0.0358454	0.130407	0.201118	0.814192
Ldec038840	51.309	54.0787	22.3048	30.3408	77.6659	61.9641	86.3238	71.2529	154.713	88.8272	56.6182	81.5859	153.207	19.6906	27.3422	70.5465	87.6598	0.579576
Ldec038850	0.91219	1.01931	0.741908	0.583851	1.26093	1.37262	2.71858	1.41158	1.54215	1.90731	1.10275	1.39582	1.08896	0.241505	0.152788	3.18785	2.00599	0.618507
Ldec038890	0.0350146	0	0	0.0735244	0.0821185	0.180855	0.263357	0.186173	0.050685	0.200385	0.0745202	0	0.0450079	0	0.0177252	0	0.187967	0.730884
Ldec038920	0.85333	0.816984	0.0566271	0.244521	0.0431933	0.141608	0.418	0.295508	0.236231	0.511139	0.165761	0.577791	0.164486	0.0565938	0.0512646	0.387754	0.647726	0.647324
Ldec038940	0	0.464424	0.0569495	0.507481	0.0324148	0.0843643	9.12944	0.237173	0.452487	0.377501	0.147641	0	0.501136	0.173279	0.106773	0.0745306	0.335757	0.975684
Ldec038950	0.0781526	0.180483	0	0.0199055	0.223377	0.103717	0.179196	0.135312	0.0950092	0.0259011	0.04243	0.0289343	0.157396	0.00873665	0.0419895	0.0491177	0.0952968	0.652611
Ldec038960	0.0591782	0.19958	0.046193	0.0366989	0	0.0679314	0.0413118	0	0.173694	0.0212135	0.0810855	0.0947909	0.098491	0.0271889	0.047953	0.0136284	0.388517	0.837694
Ldec038970	0.355567	0.465261	0.226202	0.705969	1.08875	1.63588	2.35074	3.06227	0.285647	4.05035	1.19961	1.82101	0.211073	1.34251	0.0483866	0.560687	1.27626	0.743296
Ldec038990	0.151138	0.137082	0.0116878	0.083061	0.0360099	0.267778	0.173516	0.666272	0.351752	0.190899	1.09324	0.918204	0.411626	0.117609	0.125346	0.0849007	0.184288	0.776401
Ldec039000	3.60262	1.10816	0.0486656	1.19465	0.0756499	0.113064	0.327938	0.129797	0.0907044	0.499055	0.0302302	0.031151	0.0243018	0.0545523	0.126089	0.0944186	0.131654	0.929217
Ldec039010	0.0714615	0.0652236	0.0817727	0	0.282174	0.068328	0	0.115988	0.0873385	0.142523	0.36543	0.0529141	0	0	0.175213	0.142795	0.0432707	0.772699
Ldec039120	0	0.55012	0	0.159462	0.0647227	0.289441	0.243286	0.283654	0.0595861	0.527333	0.0724409	0.158257	0	0.041201	0.0402921	0.327027	1.48841	0.881719
Ldec039220	0.183283	0.131347	0.124946	0.121733	0.177148	0.193379	0.0437512	0.0916283	0.0889324	0.0985438	0.208346	0.053279	0.07911	0.157653	0	0.151514	0.184618	0.435774
Ldec039270	0	0.214291	0	0	0.198748	0	0.139484	0.294997	0.50601	0.102152	0.110659	0	0.197065	0	0	0.0386621	0	0.839917
Ldec039550	0	14.4986	0	0	0	0	0.0355659	316.262	9.58357	70.6856	19.0166	221.251	18.7722	1.24715	1.38612	0	0.187707	0.929516
Ldec040050	0	7.12198	0	0	0	0	0	552.146	0.99038	25.7058	29.1085	79.428	11.3469	1.90788	3.90948	0.036821	1.33312	0.981788
Ldec040060	0	5.38468	0	0	0	0	0	451.441	1.68375	46.9709	2.82859	14.2298	27.4312	2.5013	1.22073	0.0247513	4.12552	0.985269
Ldec040400	0.131529	0.105339	0	0.236816	0.151123	0	0.0277963	0.0824878	0.0282111	0.0288471	0.251393	0.752243	1.47639	0	0.119057	0	0.143243	0.912875
Ldec040550	0.0628517	51.2273	0.0270167	0.0171309	0.296336	0	0	1034.92	397.971	211.236	1100.61	1211.54	63.5578	4.33484	27.4551	2.18896	0.436107	0.850689
Ldec040650	0	3.36357	0	0	0	0	0	219.723	57.8778	64.4321	100.953	828.005	1406.84	2.44981	7.78455	0	0.0355093	0.94293
Ldec040690	0	0.218567	0	0.0646112	0	0	0	97.8948	0.249605	542.83	4.71543	3275.16	18.7747	3.33086	134.854	0.191509	0.92145	0.984656
Ldec040740	0.0821185	0.0078505	0.0643456	0.0625886	0.0608485	0.00822414	0.0207155	0.0586586	0.0106308	0.061458	0	0.0128366	0.0388567	0	0.00369702	0.0190361	0.158308	0.797916
Ldec041050	0.117229	0.11023	0.393358	0.184332	0.564019	0.676087	0.197079	0.302901	0.145017	0.146039	0.311581	0.119859	0.238928	0.13848	0.129109	0.309453	1.145	0.777091
Ldec041080	0.186062	0.0670231	0.103288	0.061688	0.0487211	0.0630061	0.15312	0.0421741	0.0890307	0.0522599	0.0658142	0.117091	0.217541	0.204296	0.206419	0.0431345	0.435703	0.753176
Ldec041340	0.0730724	0.0223013	0	0.0171165	0.0150777	0.0402943	0.0147602	0.0409919	0.0396057	0.0558203	0.0179543	0.0192498	0.0296386	0.013638	0	0.012266	0.044072	0.672596
Ldec041350	0	0	0	0	0.133374	0.0647785	0	0.278331	0.219162	0.113952	0	0.0250827	0.027187	0	0	0.0119773	0.0498598	0.85508
Ldec041640	0.0356088	0.196968	0.0608039	0.0566944	0.35782	0.284726	0.176359	0.325014	0.314041	0.32161	0.513449	0.291057	0.413485	0.193336	0.138694	0.123044	0.129891	0.583801
Ldec042170	0	0.162186	0.0726456	0	0.0152159	0	0.174426	0.0161631	0.0610422	0.117784	0.0737174	0.0189425	0.0425737	0	0	0.012644	1.19307	0.959802
Ldec042180	1.83871	1.64613	1.49005	1.06289	1.52496	1.56932	6.38133	2.24148	1.9128	4.2797	3.52676	4.21224	2.54203	1.95278	1.58017	1.03807	7.3252	0.668956
Ldec042240	0.0108829	0.0584929	0.00734607	0	0.158446	0.193151	0	0.28443	0.189018	0.20205	0.12097	0.0382574	0.211169	0.0820406	0.156354	0.105006	4.19727	0.972935
Ldec042270	1.64305	0.446964	0.332428	0.424226	0.0452636	0	0.0617904	0.0876911	0.0609174	0.0904	0	0	0.119819	0.0425334	0	0.0339653	0.404877	0.918183
Ldec042280	0	0	0	0	0.53678	0.133892	0.0506427	0.477077	0.81636	0.548175	0.053691	0.109841	0.167237	0.219712	0.0637604	0.148646	0.724339	0.752423
Ldec042330	2.2888	3.59718	1.3103	1.62509	4.99302	6.11962	5.96372	11.6542	9.47439	13.9836	4.05306	5.58167	5.30661	2.63246	3.81551	6.50811	6.38564	0.636586
Ldec042350	2.96064	4.98901	1.48414	1.79819	2.8186	4.43267	9.04768	12.2447	13.0195	15.5434	5.51545	5.63579	5.6076	2.64432	3.65371	6.28787	5.11452	0.649149
Ldec042370	0.709942	1.66918	0.562611	0.681587	2.30098	2.11378	2.56043	4.81135	4.09495	6.20176	1.66207	2.18558	2.09913	0.926145	1.57729	2.4479	2.33769	0.670047
Ldec042380	16.1411	50.1169	27.0835	24.3273	29.6036	30.5637	63.1143	37.0875	39.7111	51.5197	61.5856	62.4959	23.0258	13.4764	19.0268	82.6333	150.012	0.73689
Ldec042390	14.574	13.6936	14.2787	21.7139	21.3192	33.8104	56.5881	22.2911	20.7375	24.8645	22.2112	18.7506	17.0928	10.9833	13.7822	46.1208	62.9177	0.629664
Ldec042400	51.8478	164.381	42.7433	37.0219	98.955	122.853	231.482	86.8032	118.239	128.382	86.7474	92.3696	49.0969	31.158	41.5512	123.966	151.797	0.614465
Ldec042410	0.0241382	0.0656524	0.131617	0	0	0	0.262356	0.0637093	0.12872	0.147562	0	0	0.0333013	0.127656	0.0266224	0.235894	0.448899	0.826349
Ldec042420	0	0	0	0.0180774	0	0	0.177929	0.0825159	0.130116	0.0235225	0.437387	0	0.139246	1.06036	0.23679	0	0	0.926583
Ldec042430	467.585	1517.15	1090.21	1176.5	486.871	229.77	1366.56	839.147	993.969	423.351	4426.62	2741.54	7444	10957.9	9019.66	91.7352	488.023	0.812904
Ldec042450	396.11	1305.79	1490.5	1221.32	847.7	477.778	2439.66	937.024	1159.83	576.169	4601.99	2788.3	6161.14	9907.71	8574.87	76.1176	494.334	0.788368
Ldec042460	0.234986	0	0.161922	0.234812	0.214905	0.0449364	1.3619	0.237668	0.248329	0.138397	0.425348	0.146146	0.813366	0.702816	0.69391	0.0235467	0.0624204	0.798832
Ldec042480	0	0	0.223297	0.170699	0.0504231	0	0.375477	0	0	0	0	0	0.126522	0.568893	0.7467	0.253475	0.618461	0.800183
Ldec042610	0.221987	0.465057	0.254601	0.212917	0.250085	0.502756	0.21425	0.419678	0.468172	0.687457	0.76051	0.453615	1.11892	1.21417	0.671752	0.542668	0.504436	0.601125
Ldec042620	577.429	1923.66	1563.62	1354.05	1115.76	681.101	1079.2	1251.23	2184.26	1241.13	1917.54	1797.66	4265.5	3100.3	1571.33	787.904	443.664	0.669004
Ldec042630	904.939	2673.47	2352.97	1928.91	1545.53	836.379	1442.8	1425.29	2490.04	1514.93	2923.6	3033.49	4809.01	5740.31	2474.71	879.955	556.747	0.653843
Ldec042640	129.147	69.5835	51.4557	47.6064	9.04837	3.04534	45.4081	1.91693	7.22595	2.55996	3.71367	5.65595	1.55244	0.294538	0.129037	32.644	16.8256	0.855462
Ldec042650	4.75604	11.5705	10.2753	7.80536	12.6534	13.643	17.3342	12.0316	10.4537	20.3113	18.3008	23.8963	4.34854	5.31131	6.87371	43.0384	44.4587	0.687064
Ldec042660	3.44502	5.65118	2.86048	2.69021	3.94475	3.40733	10.9824	5.69614	7.07557	6.54131	7.85134	7.37293	6.65322	3.26182	4.81669	36.1118	32.7849	0.800904
Ldec042670	40.2899	79.2631	48.9025	49.8222	57.3141	64.0051	81.4177	49.3331	61.5473	58.5249	63.5481	72.4365	34.1976	16.451	18.2077	69.2764	93.0036	0.419016
Ldec042680	5.11079	8.44202	2.99907	1.26488	4.20356	2.30142	1.41021	0.130263	3.24344	1.29553	0.298122	5.00966	4.22106	0.828917	0.630871	0	6.25592	0.709758
Ldec042690	2.40686	13.4879	1.45578	4.42333	51.474	97.2094	0	47.4098	28.866	63.0378	3.53062	4.5757	9.8193	1.98623	3.02031	7.09801	61.6856	0.804367
Ldec042720	1.63092	5.79124	0.792794	1.39085	20.272	17.9826	0.447017	15.9268	11.196	18.0014	1.08565	1.75219	6.1265	0.465681	0.689644	2.61897	2.38928	0.727804
Ldec042770	0	0	0	0.113173	0.453557	0	0	0.0147952	0.0344162	0.0227307	0	0	0	0.0155859	0.00998771	0.0814274	210.732	0.999779
Ldec042780	8.67177	4.43595	6.47485	10.0159	8.80681	6.61171	8.14262	9.30556	13.8233	10.4984	11.5438	14.5566	7.54703	3.64123	3.55235	12.1643	2.73482	0.450547
Ldec042790	4.99687	4.13453	3.05423	6.01819	4.09885	3.14644	5.72705	5.1537	8.20205	6.41959	7.61109	8.92694	5.40462	1.93083	1.36295	12.8161	0.95463	0.623801
Ldec042800	2.8466	1.74217	2.14995	3.39822	2.41306	3.12962	2.96074	3.80929	4.53602	3.01111	6.40565	5.07675	8.80101	2.28535	4.10685	8.17043	6.80089	0.553725
Ldec042810	154.578	125.041	321.529	652.593	423.36	2644.85	586.721	408.1	322.488	472.97	582.411	626.795	160.835	204.141	265.271	168.245	513.957	0.858474
Ldec042820	0.00348709	0.00954811	0.149424	0.120347	5.01798	1.10212	0.0336348	0.655858	0.0323065	0.837984	0.887536	0.0442151	0.00761163	0.00582344	0.0456509	2.68298	3.58535	0.872908
Ldec042850	22.9613	24.6749	18.6714	29.9448	36.6475	89.8897	83.1671	44.5276	55.0745	60.3794	55.6256	52.7372	27.0704	21.3853	27.0496	33.1982	40.9376	0.559146
Ldec042860	1.79476	1.39337	1.51203	1.85962	1.80344	3.01219	2.30734	2.34219	2.92878	2.71957	3.87393	4.0836	2.70065	1.32659	1.7377	4.80989	9.53084	0.736345
Ldec042870	0.222302	0.348792	0.547463	0.313262	0.263549	0.0566812	0	0.0760817	0.016731	0.0185212	0.0756276	0	0.153394	0.00626208	0.150473	0.662401	0.38347	0.751604
Ldec042960	0.236652	0	0.057986	0.0579495	0.129706	0.35552	0.280329	0.101127	0.198655	0.178864	0.131406	0.276808	0.0639126	0.0100331	0.0287459	0.0958496	0.424761	0.675767
Ldec043010	1.39501	0.322285	0.0473818	1.6962	0.199587	0	0	0.221219	5.24062	0.104811	0.0919743	0	0	0	0	0.0377795	0.311839	0.94719
Ldec043020	0.134092	0.174597	0.0648475	0.128975	0.173929	0.550953	0.386644	0.145361	0.266891	0.260514	0.30196	0.479648	0.293385	0.342451	0.200568	0.107954	0.229153	0.581297
Ldec043090	0.0438377	0.0164882	0.040188	0.0946325	0.0109755	0.559507	0.106532	0.11493	0.0620217	0.116186	0.307066	0.149819	0.0569943	0.0684884	0.159175	0.0753201	0.108817	0.828926
Ldec043110	0.580356	0.469178	0.029915	0.0567039	0.265958	0.106982	0.226608	0.0311425	0.490194	0.168938	0	0.015071	0.139921	0.00726277	0.0348487	0.0525785	0.0644603	0.76741
Ldec043190	4.00085	4.13279	17.4914	20.428	4.38788	0.432696	0.0277146	0.176998	0.0375042	0.421847	0.30702	0.161437	1.29405	0.0987906	0.0172419	0.198463	11.0985	0.864508
Ldec043220	0.0343531	0.0968794	0.0590066	0.0415316	0.0572835	0.0312666	0	0.0159472	0	0.00630732	0.0257478	0.10917	0.0196252	0	0.00334317	0.0165444	0.160516	0.798693
Ldec043440	0.00316156	0.0140049	0.0127751	0.00405958	0.014745	0	0.033835	0	0.118127	0.0188965	0.010742	0.0261188	0.0576698	0	0.0124327	0.635651	0.0587451	0.962114
Ldec043460	0.138496	0.130773	0.326737	0.251964	0.0258171	0	0	0.10078	0.166772	0.116526	0	0.061298	0.0330225	0.01672	0	0.0268213	0.0845215	0.77935
Ldec043700	0.122746	0	0	0	0	0.0607258	0	0.172674	0.396225	0.390349	0	0	0.627387	0.174105	0.160925	0.644832	4.2141	0.959215
Ldec043710	0.0538885	0.386865	0.0170094	0.0167093	0.0919799	0.0720907	0.0531613	0.269124	0.229807	0.0877389	0.158146	0.03833	0.405374	0.0181777	0.0175009	0.0778175	1.1646	0.893004
Ldec043750	1.98548	32.5937	1.69031	6.3245	181.499	44.1495	0.0516798	365.878	1409.73	363.191	79.6398	102.005	53.184	1.73983	9.55728	10.0081	1.51906	0.944359
Ldec043760	0	0.0739685	0	0.0288704	0.035154	0.103042	0	0.132479	1.84108	0.22161	0.0191689	0.125172	0.251581	0	0.0218845	0.139298	0.477082	0.944689
Ldec043770	1.67139	13.7598	1.95308	7.23855	23.4899	42.4704	0	10.594	26.3182	20.1784	8.34097	3.88033	37.5875	1.65692	2.92855	2.60942	4.28318	0.754991
Ldec043780	99.8237	46.9011	10.2886	12.8518	27.1265	17.094	31.9701	180.036	236.141	227.587	120.489	117.623	51.6651	26.6387	46.008	13.6023	12.6905	0.724106
Ldec043870	0.186429	0.189192	0.537059	0.309764	0.359361	0.117328	0.183134	0.56971	0.229062	1.06023	1.00287	1.41431	0	0	0.252938	0.468871	0.879118	0.719603
Ldec043880	2.94532	2.06937	0.956225	1.73587	6.14469	7.28931	35.1284	5.02866	5.95926	11.2899	6.46492	7.62442	2.17576	0.269613	0.366677	3.73436	0.519079	0.885112
Ldec043890	0	0.0830464	0	0	0	0	0.560876	0.117386	0.0370681	0.0201035	0.0901299	0	0.151147	0.0271243	0.0624989	0.454984	0	0.883721
Ldec043900	6.52433	7.51656	2.98327	4.4749	14.0805	19.432	53.0255	13.4366	14.4833	26.8956	13.6132	18.3981	11.9178	1.54139	2.09579	8.44906	5.97079	0.797488
Ldec043910	221.763	223.52	48.3945	73.0548	145.297	282.982	227.216	122.414	250.164	169.69	126.644	138.068	130.692	44.9695	61.0514	105.441	301.525	0.508465
Ldec043970	13.8383	6.31371	20.6282	24.6913	19.8893	5.53315	9.85277	28.1587	75.5142	37.4551	22.4811	51.2352	17.1632	5.98881	2.87662	15.2407	7.5631	0.760882
Ldec043990	18.9312	8.4683	1.32045	1.47069	1.65342	0.842077	5.68338	0.76585	0.634093	0.62433	0.0375271	0.11104	0.878312	0.0491439	0.0567801	49.1694	1.8049	0.944921
Ldec044000	1.29263	3.43861	1.00212	1.56839	2.89087	5.20084	2.03611	2.29525	4.36092	4.91814	2.48939	4.53764	2.30668	0.858477	1.34281	3.06356	1.49124	0.520596
Ldec044010	3.33903	2.81996	5.45021	5.95897	4.88213	7.92918	2.77585	28.0944	10.1515	26.4572	23.6405	23.7289	9.69119	4.78451	7.16786	10.6519	33.5398	0.669193
Ldec044200	0.390983	0.231453	0	0.0974467	0.0698069	0	0.472182	0.308498	0.103934	0.403269	0.576769	0.375543	0.063071	0.0323984	0.0610815	0.0873244	0	0.707748
Ldec044270	0.767071	0.944843	0.467042	0.661978	0.968295	2.98998	0.306045	1.40167	1.11853	1.21456	0.702064	0.658868	0.664477	0.105676	0.327122	0.306185	0.454533	0.768624
Ldec044290	1.92515	0.428582	0.615558	0.234475	0.285776	0.585712	1.67499	0.707756	0.282338	0.598549	1.55133	0.884336	1.89169	0.188308	0.451448	0.076422	0.659533	0.639092
Ldec044510	0.701481	0.775601	0.0819785	0.507267	0.410982	0.142818	0.185745	0.839333	2.19538	0.27681	1.86265	3.33715	0.458511	0.100902	0	0.098993	1.38124	0.812346
Ldec044600	0	6.14568	0.478924	0	0	0.083831	2.17271	8.32284	8.11993	3.09791	0	0	20.368	198.929	81.3895	0.394574	0.621775	0.958781
Ldec044630	0	0	0	0	0	0	3.16232	5.31478	0	0.416739	0	0	30.9855	237.94	93.7734	0.139594	0.262691	0.964788
Ldec044650	0.0794637	0.185808	0.0799142	0.0268347	0.0166027	0	0.30714	0.170086	0.12282	0.0865691	0.0924533	0.0982674	0.512227	0.870823	0.45824	0.126824	0.348679	0.805362
Ldec044880	0.0206979	0	0	0.0279529	0.103574	0.0715483	0.0444667	0.0972314	0	0.0646318	0	0.0213741	0	0	0	0.020761	0.213173	0.861545
Ldec044910	0.151972	0.219004	0.0193437	0	0.0203704	0	0	0.0790217	0.157104	0.210775	0.146794	0.0251644	0.254584	0.0886698	0.0764887	0.109469	0.0491192	0.667768
Ldec044940	7.7905	8.70164	3.48561	5.01048	15.4187	22.271	58.089	14.857	15.289	30.3094	15.8132	20.238	12.5985	1.83994	2.19807	8.79682	5.50484	0.79544
Ldec044990	4.24999	0.906027	8.79851	6.96845	6.46706	1.68406	6.56847	18.5471	40.4821	18.7048	14.1572	23.0616	11.1517	2.16992	1.83638	9.51322	4.17826	0.785457
Ldec045030	7.75238	2.99292	0.82409	0.583095	0.677962	0.395914	4.43088	0.464448	0.450361	0.313558	0.0226312	0.0606314	0.673218	0.0456294	0.0425441	36.1888	1.02162	0.96416
Ldec045040	0.862383	1.60117	0.758691	1.06715	2.24521	4.14687	2.13068	2.78433	3.52962	4.3185	2.30239	3.42777	2.30184	0.715346	1.22326	3.30428	1.65619	0.507104
Ldec045050	5.6131	6.22294	8.70879	10.7826	8.34254	13.4698	3.84753	40.6903	16.3429	49.6414	35.0535	36.9904	12.6948	8.21587	9.5386	14.1208	52.1555	0.664134
Ldec045450	0	0.069965	0	0	0	0	0.416483	2.80944	0.558146	0.0255425	0	0	14.5468	74.1864	34.5867	0	0.190665	0.955177
Ldec045510	0.0938699	0.0425191	0.037824	0.0861065	0.0406622	0.018649	0.213468	0.0790437	0.185752	0.119364	0.0478849	0.0844418	0.154024	0.0181194	0.00944101	0.0266022	0.372523	0.788977
Ldec045570	0.0489742	0.162582	0.0799142	0.0129628	0.00762649	0	0.384852	0.110916	0.0913687	0.0528344	0.0833105	0.0524574	0.328648	0.5493	0.317555	0.101474	0.170631	0.771743
Ldec045600	0.0465839	0.488234	0.190649	0.15047	0.252186	0.349382	0.811217	0.134268	0.706375	0.396901	0.751446	0.428135	0.48961	0.0699143	0.317203	0.207531	0.941045	0.615447
Ldec045610	0.444815	0.507727	0.0761746	0.198056	0.363491	0.448972	0.821877	0.233289	0.273424	0.263225	0.266124	0.724659	0.294235	0.04078	0.0534564	0.185719	1.1527	0.718268
Ldec045650	17.3344	44.5835	6.68655	7.25672	41.089	28.9418	0.993176	37.2277	42.3843	38.7719	30.8059	30.4135	57.9799	14.7777	17.3524	22.094	4.23255	0.585045
Ldec045810	2.16006	19.0147	0.589098	1.67777	18.286	34.5161	9.28845	11.4391	19.3611	17.184	6.30955	8.07203	3.75524	0.454413	0.665932	11.7439	13.9451	0.739349
Ldec045840	0.857443	0.290948	1.38259	1.4777	0.928397	0.959791	2.57587	1.09602	2.4867	2.3683	2.75678	5.36547	2.34712	1.06501	1.65449	0.590552	1.23436	0.719595
Ldec045850	0.670148	0.545577	2.89163	2.66862	0.998979	1.66514	4.86871	1.6448	2.76501	2.86459	3.59378	6.22737	2.97323	1.61817	1.82451	0.527184	0.668227	0.670926
Ldec046160	0.0846069	0.148455	0.0832357	0.0675913	2.35135	0.851107	0.150338	0.534507	0.274714	0.382799	0.0947734	0.117934	0.106857	0.0104542	0.0080391	40.2213	3.75313	0.985984
Ldec046180	0.0752747	9.17371	0.168991	0.518386	46.3011	9.78301	0.0625474	9.82128	17.8703	16.2772	0.199274	0.158335	1.3681	0.107625	0.230202	0.172147	5.69723	0.903237
Ldec046200	15.2915	33.8436	47.8858	24.9401	72.707	90.7195	42.6155	49.9996	38.0802	74.9421	34.4039	51.4818	94.2925	15.815	22.9926	76.8466	35.9757	0.517101
Ldec046210	0	0.525775	0.934025	0.449856	4.6666	0.956756	0.144949	5.29593	2.59458	3.87526	1.02625	0.521361	15.4306	6.25824	7.02216	0.260225	3.08278	0.847646
Ldec046300	0.14475	0.0933593	0.232883	0.312317	15.8992	5.83121	0.605222	0.56288	0.230953	0.3616	0.0246815	0	0.236347	0.0144069	0	2.10345	5.78743	0.934975
Ldec046310	0.121648	0.155358	0.0925578	0.353324	5.84996	11.8142	0.036532	0.174169	0.0653919	0	0	0	0.166569	0.0113039	0.0532054	0.342641	0.0193328	0.96063
Ldec046320	48.1055	5.21778	157.378	127.494	11.402	3.4537	0.118977	4.51516	0.656009	1.94173	5.08803	1.73314	0.23187	0.509542	0.55611	0.396098	16.1988	0.909605
Ldec046370	1.35465	0.421883	0.501355	0.805438	0.0315845	0.354059	0.207478	0.63896	0.972963	0.758898	1.75831	2.32704	0.101484	0.328667	0.422821	0.82235	1.31954	0.70992
Ldec046390	335.427	36.9991	905.955	910.999	85.5448	55.5116	1.11568	29.6351	3.34779	16.583	36.13	10.8748	2.35078	2.81046	3.03799	7.67924	189.312	0.881839
Ldec046400	8.42116	12.5511	8.17378	6.72285	12.347	12.8574	20.6831	22.251	23.8193	27.3986	32.0984	34.6091	12.5329	6.07261	8.24683	42.2641	85.0968	0.786237
Ldec046410	13.4598	19.6231	14.9595	16.844	19.889	28.7362	39.0275	23.3256	24.1486	26.9634	27.7973	27.1895	10.3375	8.91771	11.7646	56.521	91.4113	0.747362
Ldec046420	0.0292251	0	0.00837493	0.0843544	0.121076	0.0995009	0.00888504	0.0225048	0.0178591	0.132384	0.0214338	0.0877787	0	0.0189481	0.0230236	0.0145566	1.33727	0.967756
Ldec046430	0.159386	0.187969	0.0807449	0.0304958	0.016766	0	0.326857	0.0739442	0.137708	0.0197674	0.0812275	0.124913	0.0448986	0.129132	0.0576398	0	0.0209572	0.777129
Ldec046500	0.11175	0	0.0224801	0.0427629	0.765699	0.907296	0	0.524942	0.217341	0.26091	0	0	0	0	0	0	0	0.865956
Ldec046510	0.0968752	0	0.0110985	0.0529032	0	0.0188154	0.0115624	0.0679547	0.0351232	0.0134385	0.0964156	0.2102	0.0418139	0.0237215	0.0481363	0.105973	0.0257616	0.806852
Ldec046520	3.02971	0.453496	0.922884	1.55125	36.22	40.1899	0	19.1398	13.7214	28.693	1.63276	3.55984	0.716067	0.0762247	0.404448	2.84463	1.69861	0.821684
Ldec046670	0.124689	0.115721	0.0514604	0.0378734	0.0461158	0.0679534	0.537414	0.0368754	0.0553633	0.129886	0.0647096	0.0531873	0.179841	0.0473754	0.162761	0.63459	0.172595	0.814465
Ldec046690	0.518135	0.218577	0.880928	0.7414	0.603746	0.324303	0	0.31769	0.083735	0	0.133119	0.033703	0.359912	0.0736066	0.197828	0.868973	0.489154	0.647823
Ldec046700	0	0	0	0.185132	0.213315	0.545832	0	0.619528	0.229047	0.153558	0.343132	0.110309	0	0	0.0525763	0.357521	0.153854	0.763501
Ldec046710	3.78076	1.65153	3.03612	2.12699	4.45491	1.3512	0	2.53605	0.759078	0.547812	1.03589	1.00303	1.44993	0.126435	0.542746	3.58953	1.39299	0.650244
Ldec046740	0.306461	1.09495	0.976461	0.524215	1.37098	0.842414	2.04901	1.20023	1.25132	1.48117	0.891322	0.527402	0.856077	0.376829	0.538106	0.371466	1.17901	0.579418
Ldec046750	1.00552	1.39065	0.844135	0.591061	0.796479	0.700099	3.50153	0.979092	1.72438	1.67574	0.964286	1.61475	1.44823	0.440619	0.560511	0.333816	1.45322	0.705083
Ldec046950	2.81251	4.20962	2.62725	1.14146	0	0.0462932	0	0.135517	0.0433695	0.0991918	0.136362	0	0.423096	0.10251	0.0925344	10.6228	2.86322	0.913318
Ldec047370	3.50608	2.50389	4.12279	3.34927	1.80647	2.23569	0	1.61044	2.32111	1.57056	0.780952	0.952771	3.63544	0.272753	0.277098	0.699939	2.58836	0.57385
Ldec047430	0.115731	0	0.0350972	0.176396	0.194003	0.0808066	0.170925	0.131354	0.0720935	0.182005	0.174375	0.208917	0.0856465	0.0362958	0.035449	0.0394698	0.273799	0.603138
Ldec047490	6.50285	14.3844	5.66757	9.08874	0.554713	0.123668	0	0.301957	0.624479	0.439477	1.10899	0.133572	1.56312	0.56127	0.155339	0.196049	2.7072	0.870828
Ldec047610	0.143045	0.248012	0.189436	0.0686134	0.244205	0.181901	0.322532	0.25458	0.197739	0.467808	0.0140229	0.0842893	0.0931337	0.0235092	0.0274425	0.101137	0.100663	0.693483
Ldec047740	0	0.0385169	0.0258826	0	0	0.00691511	0.0246165	0.00518583	0	0.0107972	0.0119034	0	0.0220282	0	0	0.00981632	0.0363973	0.750852
Ldec047940	54.9374	1.18545	0	0.546175	0.479706	0.115542	23.4779	170.973	473.709	165.169	12940.2	9822.43	95.8459	0.895529	6.42823	0	1.63677	0.947751
Ldec047960	0	0	0	0	0.0716075	0	8.64439	98.8538	0.926075	0.0995337	0.409336	0.442019	76.2783	826.974	294.889	0.084481	0.393127	0.963641
Ldec047970	0	0.0713485	0	0.153408	0.979102	0.0154696	0.150617	4.6627	1.02744	0.135958	0.079783	0.116664	96.0259	36.0319	11.141	0.288772	1.78577	0.963135
Ldec047980	0	0	0	0	0.01998	0	0	0.0843002	0	0	0	0.0662501	19.231	0.362812	0.223785	108.711	0.811546	0.988042
Ldec047990	1.18781	2.41235	0	0.330894	0.127953	0	92.0693	2483.99	47.952	101.996	198.867	165.786	10340.1	14757.7	16206.4	0.0416053	0.166251	0.891275
Ldec048010	23.0744	0.429045	0	0.182058	0.0893025	0.154057	8.14992	816.267	297.348	115.036	7594.79	4911.03	746.608	930.965	1148.69	0.917991	2.49562	0.925924
Ldec048030	1.65478	1.10861	1.98777	2.0029	0.631465	0.133207	120.19	3989.56	76.121	140.359	204.26	16.5087	8924.46	18703.5	19947.5	1.1131	1.67835	0.899156
Ldec048110	0	0	0	0	0.0185733	0	0	0.0109607	0.0610453	0.0311297	0	0	0.11481	0.0415265	0.0883066	0.00717332	1.0499	0.977764
Ldec048140	8.03832	11.0358	6.44705	8.05826	11.3158	13.085	35.5691	17.8578	18.2182	22.8286	21.875	23.3513	15.066	9.95428	12.3078	10.8398	41.0142	0.625361
Ldec048150	24.1161	22.9421	20.102	23.1138	20.9597	26.3305	34.1271	22.0659	26.4571	25.9114	27.7124	32.1226	18.0397	6.76801	10.1205	37.8373	665.708	0.964443
Ldec048160	2.17845	5.15163	2.5504	2.43567	4.64124	8.07252	16.2393	13.1011	9.21251	10.2297	37.1467	19.3349	13.4036	42.4937	37.503	1.17322	5.86898	0.723131
Ldec048180	0.951913	3.37599	1.18977	1.92081	2.29173	4.3574	7.28155	8.92606	5.03114	4.71301	34.2143	17.0425	6.57157	34.9686	28.0281	0.835846	3.79229	0.766712
Ldec048250	21.6788	25.0533	30.0926	51.9825	43.8113	100.432	63.7746	44.6235	38.4456	50.7531	59.4704	53.8639	20.9939	18.9676	21.343	48.7123	176.253	0.753905
Ldec048260	7.19306	10.1845	5.98765	8.1793	15.3706	19.3995	45.2088	18.3085	21.9446	25.145	19.7782	21.4647	11.8465	5.03567	6.9604	20.6487	37.0179	0.648209
Ldec048270	11.8932	15.8396	7.57332	8.62449	16.5278	19.9597	32.8024	21.1061	23.4926	25.9364	20.2167	21.1174	12.8283	5.29485	6.27559	50.1393	52.0835	0.640448
Ldec048280	6.21851	10.4292	7.38493	11.4276	24.894	6.98217	15.6173	43.2652	41.3446	41.7657	86.3208	106.029	117.636	42.5426	45.4945	22.2424	7.14722	0.724198
Ldec048300	20.2088	19.6763	30.377	51.739	33.7787	77.5057	73.5088	35.6245	41.2956	39.8241	51.0334	56.8658	37.7791	26.2406	29.6788	45.4226	46.2852	0.484442
Ldec048310	12.981	9.41322	6.999	11.2629	11.8989	17.2211	0	13.6606	22.312	16.3204	4.37878	2.61793	4.60329	0.272397	0.399659	2.1905	4.69166	0.666907
Ldec048320	1.30486	1.62643	0.952732	1.15048	1.39393	1.26252	2.09931	1.51917	1.6689	1.37507	2.414	1.99105	1.28438	0.447897	0.656033	9.35194	81.2468	0.976539
Ldec048330	0	0	0	0.00944514	0	0.0315028	1.10326	0.149826	0	0.361014	0.192106	0.0989589	0.0573614	0.221884	0.105117	0.0747195	1.08914	0.864545
Ldec048340	0.195893	0.166609	0	0	0.00850778	0	1.19221	27.6982	0.388123	0.756981	0.0644712	0	82.8113	246.718	207.565	0.0788677	0.0310443	0.918693
Ldec048350	98.8579	114.722	45.3417	51.4708	99.8817	269.849	206.444	99.1537	98.9814	103.448	106.71	100.211	98.9625	41.9767	54.5964	108.735	216.43	0.618786
Ldec048360	0.341316	0.802339	0.108041	0.0382357	0.192332	0.512355	2.16478	0.614854	0.651414	0.826864	0.328867	0.419972	0.416816	0.27689	0.176197	0.271316	0.0779653	0.825162
Ldec048370	5.9796	19.3177	1.5412	1.77235	15.2056	38.1502	413.032	20.8231	20.6504	36.7012	13.2036	19.9228	9.6606	1.99135	3.63557	1.87046	0.955878	0.968014
Ldec048390	7.474	40.6054	3.02575	3.90031	30.2021	91.9595	637.203	37.022	35.5802	62.5996	26.0496	35.6778	17.7223	3.90424	5.10448	2.93551	3.3178	0.960072
Ldec048400	5.5854	28.4623	1.50278	3.23219	22.3965	37.9597	350.044	25.2545	23.2601	35.2659	14.4776	20.8093	10.442	3.14989	3.16046	2.49138	1.88485	0.957267
Ldec048410	2.36959	3.7213	2.22914	2.28008	7.11773	7.80746	9.91651	8.42071	12.7401	12.0602	6.75942	8.63492	16.2936	3.15468	4.67134	9.41866	9.94067	0.57329
Ldec048420	5.71225	10.3601	5.01748	6.32696	14.2641	16.0825	18.9162	14.0632	18.4506	18.6134	17.7319	19.6022	9.61535	3.88235	5.41806	41.881	103.976	0.864189
Ldec048430	21.1157	18.6064	19.6193	21.5676	27.0768	34.9763	37.9361	23.5582	26.9817	32.3885	28.2503	30.2177	11.3927	5.89603	6.25368	113.78	79.491	0.766364
Ldec048440	0.089457	0.839546	1.76583	0.685996	11.7606	2.88679	0.0336835	2.52997	0.615872	7.3428	0.921252	0.472152	0.154754	0.134574	0.189307	0.106424	3.14197	0.883561
Ldec048500	6.33803	13.9483	4.00242	5.29155	10.8883	10.6569	17.7261	7.98308	11.1594	10.9232	8.73884	10.1786	4.60609	1.55706	2.29009	126.873	82.4699	0.897162
Ldec048510	1.4534	7.94922	6.99126	2.4872	5.20574	7.8904	1.71561	9.1776	6.66712	12.2121	17.9838	10.7131	5.7658	6.68353	9.24511	1.93413	5.1813	0.648042
Ldec048520	0.643422	0.746143	9.45787	14.2838	44.1163	30.7709	3.08787	101.547	39.9741	87.4953	293.5	408.817	57.7315	248.353	227.725	0.501269	5.80088	0.821782
Ldec048530	2.53871	10.9552	40.1335	58.6069	11.5208	2.5497	0.435974	2.84285	1.20425	1.22511	4.46384	7.02723	0.0819305	0.276295	0.389412	1.07122	25.3736	0.880464
Ldec048540	0.152306	0.150358	0.429093	0.0898021	4.2102	4.81684	0	2.77426	1.84443	1.57007	6.41133	4.66687	7.9883	2.12067	0.896728	0	1.28408	0.754195
Ldec048560	0.147711	6.57732	0.153862	0.667529	17.479	11.3948	0.0381496	10.4176	20.5645	13.7759	0.505036	0.293903	1.39942	0.141838	0.220708	0.250383	0.246027	0.806374
Ldec048570	17.8537	65.9455	3.77695	5.91316	1.31878	0.0283406	7916.94	0.707625	1.62823	0.196466	0.0440408	0	0.732863	0.0265078	0.14761	0.0972135	0.500009	0.999219
Ldec048590	63.8132	530.937	52.3277	54.1453	49.554	1.65268	1230.49	6.04684	3.79957	16.9769	0.555883	0.286729	3.3839	1.45215	1.61738	1.76725	6.93891	0.959607
Ldec048600	5.78016	7.87634	10.828	31.7774	26.2369	3.1008	20.7865	19.258	9.06299	82.9013	0.659643	0.234387	0.640844	0.13231	0.770851	0.261604	3.43836	0.893816
Ldec048620	0.194681	1.45756	2.13839	3.59016	24.8238	24.7094	0.980208	4.12383	1.45559	1.08887	0.0266694	0.0216951	0.610268	0.0618979	0.336212	0.530985	1.85514	0.89128
Ldec048630	0	0	0.0711334	4.83325	154.086	4.04871	0.0481066	54.2459	135.685	49.7697	2.67579	1.17247	2.40516	0.437268	0.83773	0.182275	0.0180378	0.895988
Ldec048640	0.0509121	0.0580361	0	0	0	0	0	0.951076	0.544549	0	0.866514	0.62659	0.486519	0.20913	0.190943	0.0604372	0	0.796702
Ldec048660	14.1123	15.7258	21.9714	36.1113	30.5607	92.5401	64.5933	49.6595	44.44	52.7077	73.3673	62.4396	22.2863	24.1491	26.5256	47.0031	50.1135	0.570614
Ldec048670	0.278127	0.596278	3.34517	3.19017	27.1552	1.58388	0	1.2945	1.82692	5.37101	0.110241	0	0.0865107	0.0434129	0.0442686	6.27789	0.646402	0.943163
Ldec048680	216.858	97.2712	29.6616	36.985	47.0576	34.2516	196.699	49.5705	90.0688	61.1523	59.3272	64.6354	77.5215	12.5496	23.4679	222.571	128.447	0.655861
Ldec048690	0.0588112	0.00702433	0	0.0127455	0.360021	0	0.205046	0.136131	0.111037	0.188652	0.170065	0.0143129	0.252361	0.175996	0.115802	0.0226248	65.9899	0.998266
Ldec048700	0	0	0	0	0.0549629	0	0.0124642	0.0531364	0.0127929	0	0.0297503	0.061551	0	0.413981	0.612258	0	0.50548	0.883207
Ldec048710	0.123716	1.25616	0	0.477813	0.211199	0.276013	235.722	1107.32	0.716455	6.0908	0.183822	0.476733	83.3305	31749.4	21735.6	1.36336	2.66483	0.954378
Ldec048730	0	12.375	0.52605	4.05297	111.304	0.147497	0.328347	3.30544	0	0	0.0312378	0.128758	0	11.0867	3.3557	0.0654699	49.7509	0.952184
Ldec048740	59.6362	35.8808	25.5629	35.6278	20.297	7.76158	83.2718	5.46331	6.90284	7.31382	6.85348	3.36741	3.33583	2.04636	2.30046	2.92668	7.5264	0.825269
Ldec048780	9.72675	24.0842	9.29852	7.3825	16.3976	22.217	21.1066	17.6537	23.6475	19.1211	31.0574	22.6747	8.73403	7.01355	5.58326	44.6468	13.8847	0.636616
Ldec048790	1968.11	3074.77	2050.13	1873.85	2246.26	2022.71	3081.54	2423.11	2647.41	2768.62	1797.24	2143.79	2484.4	1313.85	1896.84	1618	1487.52	0.314129
Ldec048800	14.1172	23.1313	9.80939	12.9535	13.9468	14.6736	26.8697	16.5821	20.5266	18.8727	22.446	22.0982	13.5304	4.98288	7.27916	56.2195	41.8298	0.684663
Ldec048810	281.121	907.327	360.929	490.396	2444.31	2723.99	982.471	997.687	526.744	1509	115.926	129.376	225.187	63.6425	89.5762	69.0666	190.947	0.784697
Ldec048820	12.5357	241.065	56.1375	154.849	989.577	862.875	160.896	732.035	541.496	876.093	337.437	630.086	33.0648	14.2606	22.9365	145.614	23.2332	0.694022
Ldec048830	0.1737	5.03092	0.441297	1.15272	8.24753	5.67048	0.555506	4.92813	4.8076	3.82366	4.74937	5.10195	0.210202	0.0843795	0.12285	0.356752	0.0369598	0.717745
Ldec048840	100.059	62.0664	453.839	465.377	48.8646	18.4542	70.1609	37.9055	1.87902	6.98371	21.7836	25.1551	5.7185	10.422	18.0925	35.7818	91.6404	0.864518
Ldec048860	8.29552	17.5652	12.946	13.0133	46.2515	38.3457	98.2108	90.1463	62.5402	138.146	31.7601	45.3374	26.5762	22.7552	21.7504	20.5196	10.8718	0.743529
Ldec048890	2.0324	3.05409	2.91764	3.34151	5.2242	7.23356	11.9434	5.93197	8.3726	7.43368	9.66138	11.081	4.9217	1.65494	2.3564	9.78027	5.53179	0.52626
Ldec048960	1.97916	1.69711	0.744878	1.54959	3.69703	6.26593	10.6843	5.64349	7.47607	8.03146	8.93943	7.83464	3.91911	1.65046	2.85555	8.3621	4.07304	0.562916
Ldec048970	76.7851	143.155	72.6227	106.708	145.799	189.792	146.471	162.455	228.551	228.915	193.243	218.822	135.737	39.2799	46.0938	225.088	200.916	0.363432
Ldec048980	12.7803	113.33	1680.2	2318.16	886.039	459.418	278.248	862.869	235.186	1046.56	408.352	1200.18	307.993	471.875	705.006	115.69	1018.74	0.735715
Ldec048990	557.63	214.84	54.7998	122.47	48.7702	117.902	2.82597	18.6771	89.678	16.3212	2.01493	2.04353	10.994	8.18983	5.64073	3.33611	47.932	0.914097
Ldec049000	0.237799	0.424297	1.27951	2.18057	1.52447	2.2905	5.76756	83.1294	1.82483	4.62593	0.4071	0.234708	5.27004	748.014	630.702	4.20311	1.64647	0.937689
Ldec049010	0.0372214	0.1673	0.411877	0.58091	0.430295	0.339672	5.22061	123.434	2.00623	2.76275	0.726606	3.7297	119.335	655.16	600.476	1.06093	0.355168	0.917856
Ldec049020	0.0372214	0.320089	0.290287	0.339294	0.5354	0.542032	15.4097	1679.86	5.05091	10.8108	1.89643	0.823989	100.114	2010.62	2321.35	11.8653	0.131379	0.896648
Ldec049030	0	0	0.201105	0.0339889	0.233998	0.835107	0.100851	19.5401	0.210274	0.248331	0.0149344	0.0153894	1.27257	26.0622	27.8995	2022.61	0.0125847	0.997631
Ldec049040	0	0	0	0.19301	1.9906	1.16373	11.7281	804.623	5.9459	6.29375	0	0.477434	106.189	1461.66	1735.54	10.2644	0.359163	0.913179
Ldec049070	0.631319	3.69121	0.0859991	0.0567458	0.539223	0	21.6312	1645.45	5.66778	4.40038	0.030953	0.063569	66.2607	2753.99	2992.68	0.370821	0.032037	0.90596
Ldec049080	31.2197	378.626	343.634	371.647	203.367	86.2688	169.637	147.707	77.4174	184.543	392.058	364.056	187.265	441.572	696.643	57.54	345.119	0.660723
Ldec049090	0.500002	0	0.0194548	0.456152	1.54238	0.130818	0.18962	0	0	0.370459	0	0.0740459	0.0385101	0	0.0392997	0	1135.76	0.999815
Ldec049110	0.307716	0.736754	0.82338	0.539408	4.63427	0.516776	0.461468	5.46428	2.15259	10.7787	1.62293	0.231364	0.527592	0.226391	0.4057	0.145172	1.55729	0.881984
Ldec049150	0	0.0440864	0	0	0	0	0	244	97.8517	305.235	0	0	2.79598	0	6.53617	0	0.450051	0.92799
Ldec049160	8.59978	10.9616	7.06634	6.44554	9.03231	9.63508	23.9504	18.227	15.5399	24.2396	35.9897	17.9464	5.39065	4.26587	5.8723	33.7524	15.2388	0.624608
Ldec049170	6.11411	14.4292	2.57894	3.20629	13.7905	14.5819	28.9849	20.1292	15.1206	23.5085	19.061	24.8449	5.80865	3.91098	4.89892	8.16784	5.74277	0.599157
Ldec049180	3.76602	4.64516	3.56408	3.70635	5.26164	6.59721	8.76432	5.06823	5.91144	7.31471	4.91542	6.82589	3.64802	1.18597	1.70435	6.46574	40.9212	0.878815
Ldec049190	9.34666	9.11669	4.15539	6.48825	5.66638	7.81657	26.5266	7.35627	9.08741	7.81283	3.47929	4.35452	8.29338	4.38669	4.70731	25.5018	7.93489	0.704296
Ldec049200	72.396	196.054	125.954	102.68	181.605	141.414	350.476	210.874	242.05	290.152	235.691	235.399	162.217	77.1575	69.4845	263.214	248.611	0.49088
Ldec049210	12.6174	26.2289	12.6377	12.6793	20.6907	20.3258	34.2512	22.1791	23.8449	28.621	23.5057	26.5464	12.5128	5.42212	5.84299	23.7375	64.1857	0.696541
Ldec049230	18.6499	6.004	5.82104	6.99714	107.604	27.774	19.3037	350.214	110.634	223.04	1418.35	3242.36	3148.48	2209.77	2294.16	6.65092	15.0016	0.807847
Ldec049240	12.9679	2.45066	0.107272	0.380122	0.513623	0.337389	1.16832	1.37961	5.2994	2.12992	3.35863	13.9916	2.63308	0.462782	0.512484	18.1536	85.9609	0.952125
Ldec049250	8.44312	11.0397	5.03553	7.89186	14.6909	16.591	17.0648	13.4809	13.8248	19.0302	11.9017	15.8325	7.53386	4.49865	5.33596	31.3328	34.8134	0.634608
Ldec049290	0	0	0.0421106	0	0	0.571282	0	0.116955	0	0	1.43605	0	2.93633	1.10624	1.37325	0.094511	0.534376	0.887726
Ldec049300	1.44721	0	0	0	0	0	0	63.0048	4.91229	9.04129	0.487517	1.52506	18.1585	5.24124	10.0299	0.465198	9.10671	0.940069
Ldec049310	0.455486	0.323761	0.27752	0.303273	5.30218	3.35803	0	39.0602	76.5764	62.4649	1.09869	0.647254	9.67199	0.647777	1.63813	0.409938	2.89396	0.895078
Ldec049330	8.41849	14.6019	5.78206	4.84161	9.50013	7.42349	17.4502	9.01388	11.5069	11.3268	9.98623	9.54066	5.00955	3.31716	4.86074	35.3053	56.4658	0.814174
Ldec049340	16.5644	17.0669	5.44705	5.84354	11.4479	8.86991	32.237	13.2681	19.6065	17.2834	6.71412	6.89396	17.314	3.10459	3.96778	34.9986	48.4317	0.715285
Ldec049350	13.435	20.924	6.22816	6.18759	14.3645	17.9959	32.0039	18.038	17.4038	20.5588	19.6279	25.0196	12.4608	4.71581	6.79757	16.5792	28.8088	0.513448
Ldec049360	1430.15	2439.54	1823.24	1309.9	1325.43	989.046	2379.04	1269.5	1400.87	1427.07	1469.41	1327.51	1088.16	734.762	997.594	1218.34	801.163	0.462216
Ldec049370	15.0585	17.0888	10.689	12.8224	20.8771	23.1044	49.1174	29.3062	32.8075	35.7403	30.6823	35.4659	19.9929	8.29782	10.4286	45.6119	33.5825	0.514485
Ldec049380	24.0922	26.9123	17.3266	11.6482	10.5921	6.16722	68.8218	250.657	6.51694	6.69301	2.03541	2.02415	392.875	6927.2	7137.77	4.09076	11.1092	0.931975
Ldec049390	1483.94	1268.71	959.614	802.804	336.282	259.79	1201.44	167.231	189.561	205.012	98.233	62.1575	234.803	36.2555	34.285	100.55	396.083	0.732434
Ldec049400	276.346	1980.01	636.816	582.017	2118.6	1449.46	4589.53	1664.79	1337.67	2362.08	1060.27	1593.67	685.701	312.846	512.886	1249.9	510.309	0.750337
Ldec049410	16.4431	23.2768	23.0398	35.421	72.5694	213.501	72.0644	104.159	70.5985	132.714	84.8389	101.176	20.3463	8.18217	9.9785	15.2855	11.3618	0.765383
Ldec049420	0.147642	0.101066	0	0	0.0240818	0	0.022224	14.7811	2.09851	0.709611	3.07267	0.161818	130.787	16.7202	27.8889	0.0739722	4.44851	0.966429
Ldec049460	1.97695	3.02709	1.16449	1.23834	2.90284	2.18568	6.19001	2.68183	2.98266	3.5948	3.97348	3.91639	1.44846	0.597463	0.997413	26.2507	42.1328	0.903388
Ldec049470	9.98372	12.9319	7.98762	7.43773	11.067	9.63971	35.5211	15.0693	17.2984	19.454	16.2251	17.7757	10.4769	4.23934	6.29802	8.49162	18.5112	0.660612
Ldec049480	0.167739	0.497315	0.212646	0.0341786	0.107021	0.226531	4.94884	10.7524	0.551858	0.315722	0.0723191	0.272263	23.4184	748.066	497.801	0.0857142	0.281248	0.954905
Ldec049490	0.0916076	0.581375	0.267133	0.0211168	0.0867997	0.335401	0.749056	0.487484	1.91955	0.180807	0.488644	0.379008	6.82593	52.5872	34.1228	0.0311255	0.417453	0.944158
Ldec049500	0.507111	0.134302	0	0.048984	0	0	0	0.0468227	0.0293811	0	0.0178599	0	0.323843	1.36784	0.631844	0.324903	4.07889	0.947399
Ldec049510	0	0.249502	0	0.38496	1.3185	0.174251	0	0.128186	0.471768	0.103967	0.016924	0	0.257475	0.0288767	0.261721	0.102036	375.427	0.999418
Ldec049520	0.523708	55.6223	2.78178	3.61747	85.2126	79.9261	0.0527109	59.9005	79.4341	90.2351	10.7142	18.6946	34.1453	3.82713	6.0899	2.31298	1.26267	0.692388
Ldec049550	2.55741	113.484	1.21092	0.702621	38.1981	205.541	0	52.7842	56.9601	47.998	16.2224	29.7889	27.4201	2.53443	4.27447	30.9796	0.934036	0.870449
Ldec049570	0	25.2185	0.146985	0.727737	3.53478	4.39858	0.0491292	0.17338	145.758	0.131158	0.0133641	0.0848242	4.44974	0	0	0.110687	0.332444	0.983118
Ldec049580	0	1.83611	0.0648052	0	0.0124082	0	0	0	0	0.129354	0.0757142	7.32291	0	0.0180499	0	15.9095	0.01551	0.962778
Ldec049600	0	2.06722	0.0114422	0.0275854	0.509023	0.0710514	0.0181759	0.132091	0.281448	0.00473555	0.00242535	0.178025	0.0343297	0.29697	0.22947	3.82228	0.0799816	0.93551
Ldec049610	31.0621	2.47822	0.283838	41.7392	8.43273	0.0591431	0.645706	0.716045	0.411171	0.405778	2.16083	3.82458	0.38091	0.216215	0.112289	0.0873476	0	0.923218
Ldec049620	2.35672	0.212595	0.0250043	1.87277	1.04449	0	0.746172	4.77361	6.62051	4.72999	141.441	227.852	0.119055	0.0176767	0.185107	0.0711773	0.0329138	0.954946
Ldec049630	0.434166	0	0	0.039681	0.00688979	0	0.0721026	7.24661	3.28023	3.14095	263.863	280.365	0.207465	0	0.381758	0	0.0926989	0.937856
Ldec049640	0.00788141	0.0550687	0	0	0.0476223	0	0.00558894	0.00238263	0.0256215	0.00580023	0.0137921	0.0115755	0	0	0	3.8302	0.023181	0.996761
Ldec049650	0.0089663	3.60871	0.0480852	0.0460524	3.09066	0	0	0.114303	0.00652591	0	0	0	0	0	0	22.5817	0.479894	0.97951
Ldec049680	4.17941	4.2589	1.65079	2.47454	5.3511	6.49381	11.7793	7.63095	9.9842	9.68486	11.6615	11.7093	3.10129	1.44611	1.92453	16.0097	18.6115	0.632819
Ldec049700	68.1585	29.991	5.51077	19.6825	2.99192	0.592897	1.35381	9.8219	29.0884	7.9014	418.069	436.612	1.07125	0.0843861	0.247886	0.415024	3.73994	0.914295
Ldec049710	0.801691	0.20893	0	0.0779082	0	0	0	0	0.360826	0.0674426	0.816164	1.03378	0	0	0	0	0.0871382	0.853687
Ldec049730	3.92119	20.4839	61.1263	288.054	758.277	242.396	0	246.869	291.843	732.626	310.626	40.1121	99.8522	34.607	44.3094	31.1029	34.0757	0.795424
Ldec049740	0	0.316793	1.38008	0.913818	1.39141	0.532372	0.0193893	0.506433	0.303577	1.07241	1.09145	0.282538	0.855704	0.098988	0.0456338	0.632864	0.976768	0.594439
Ldec049750	4.81526	6.79245	5.23138	6.81036	11.9177	11.7579	16.7848	14.0411	13.0487	16.786	18.4103	20.7317	5.81952	7.60966	6.73028	60.5177	95.3786	0.850723
Ldec049760	100.122	46.7415	21.3525	15.8885	8.88031	0.723854	0.581944	1.83426	1.25103	1.49073	6.04864	3.97673	0.690846	1.37173	0.065205	0.559868	8.28185	0.925254
Ldec049770	80.2111	53.8784	157.712	206.312	54.3842	59.774	55.0148	54.9248	41.0306	65.1343	53.9538	71.775	39.7484	51.684	47.1288	37.664	74.7695	0.697428
Ldec049780	5.39467	18.1144	6.97484	8.41921	12.9163	9.72187	20.2394	14.2973	16.1767	16.7563	13.2492	14.8566	23.4106	4.10819	4.54418	45.4562	51.0403	0.712683
Ldec049790	40.2383	57.4998	35.9955	55.76	59.7686	87.6888	89.73	56.6585	54.9297	61.4245	127.755	148.192	25.4593	16.4166	19.1273	91.5103	140.752	0.569513
Ldec049800	346.882	851.636	413.42	589.94	574.641	537.268	477.981	609.887	648.331	674.658	855.858	940.839	672.43	367.09	403.045	657.317	279.25	0.404811
Ldec049810	0.0324495	0.0348815	0.0219037	0.197056	1.20625	0.184618	0.311668	0.221105	0.270614	0.335788	0.0141963	0.167548	0	0.0742496	0.153729	0.143328	416.5	0.999494
Ldec049820	0.0402059	0.84397	0.0619345	3.31856	10.5728	7.28311	2.23347	1.31159	1.60961	2.98042	0.622294	0.187668	0.551588	0.243179	0.148721	0.864277	13.6723	0.849726
Ldec049830	4.90588	65.0895	6.60669	12.2234	205.644	2.50661	291.559	7.21342	2.80395	9.31868	0.286158	0.17873	1.42742	0.191811	0.468987	2.73167	7.84651	0.929379
Ldec049840	116.337	249.619	91.8574	128.517	481.178	572.631	370.386	227.166	256.514	296.134	187.826	199.974	136.706	46.9645	67.7107	172.7	371.175	0.628823
Ldec049850	2.39601	16.9041	6.80677	2.59194	13.1834	18.1357	1.74558	10.5491	26.5676	13.5044	8.63606	11.5756	25.7146	1.82695	3.8205	3.7726	12.3944	0.638758
Ldec049860	0.0426925	0.109499	0	0.541899	0	0	0.401342	0.327347	3.06232	0.271926	0	0.055109	0.363224	0	0.0207771	0.127656	0.378527	0.946119
Ldec049870	4.08352	3.72292	5.44933	6.94888	9.60003	18.7143	18.1531	11.0475	9.05847	11.6528	15.9986	15.3813	6.61287	3.85365	4.33343	31.657	12.5399	0.689739
Ldec049880	24.8454	39.7811	23.6957	26.6513	54.4169	58.7199	141.118	53.6184	59.1573	63.7354	73.4437	73.9321	46.9428	35.3473	38.7048	53.0803	54.0993	0.654469
Ldec049890	47.5338	33.9601	19.239	29.6196	16.9302	8.99287	35.7138	47.5595	41.0871	35.0689	40.0738	47.583	177.453	39.5746	55.6215	11.3481	41.222	0.805889
Ldec049900	0.206045	0.271778	0.0689661	0.275081	0.0657304	0.0453754	0.141967	0.478864	0.216759	0.69927	0.0579522	0.181292	0.119532	0.0254361	0.020092	0.0418466	0.134695	0.789833
Ldec049910	54.64	60.3029	45.5259	36.9011	32.9481	15.4051	51.2202	18.7102	42.8786	35.6464	44.4867	52.4641	120.26	12.3936	21.5023	44.9842	19.3673	0.693695
Ldec049920	57.4254	55.2708	43.9596	42.3469	30.6666	14.4048	51.8382	25.3042	48.5784	36.6538	50.1959	60.1104	128.505	14.9325	20.649	48.0261	19.3919	0.698575
Ldec049930	6.78635	10.0864	6.0753	6.93814	14.9809	16.743	26.3763	13.5289	13.4324	14.8795	13.2396	16.0066	7.47912	5.29351	7.18315	14.4253	36.7312	0.670827
Ldec049940	4.69243	7.91149	2.41681	3.08827	8.26772	12.8527	15.9828	13.0893	16.6068	16.9005	19.7113	22.6872	6.03547	3.41252	4.3953	35.0591	47.2636	0.744637
Ldec049950	1.8188	3.5135	1.67522	1.51989	3.14698	2.97567	12.622	3.15337	5.07549	5.22795	3.18837	3.60574	1.84216	0.902564	1.38735	7.81951	8.20437	0.727377
Ldec049970	1193.91	460.186	289.656	1183.61	756.138	230.314	271.775	460.145	1528.02	485.493	23.8851	6.6129	113.959	3.59799	15.1875	116.498	71.3131	0.76758
Ldec049980	232.943	391.933	234.635	709.978	722.94	186.172	1358.53	122.144	927.063	160.823	19.583	8.7326	57.5093	7.99489	7.7128	188.169	68.5073	0.813823
Ldec049990	4.79753	6.31747	2.24851	1.20384	6.40303	2.89447	13.0149	7.34743	12.6632	11.6933	6.79048	9.10541	9.74641	3.01963	4.38435	9.20224	9.91482	0.48265
Ldec050000	7.24644	6.86176	1.78238	2.10454	5.85518	4.09846	12.89	6.92271	12.2629	9.31382	7.76211	8.90248	9.88287	3.7618	3.93362	13.7783	11.3524	0.478648
Ldec050010	1.68977	5.3226	8.889	17.2526	22.2902	38.9445	13.1141	34.8275	21.7464	36.0361	54.0752	70.6463	63.2533	15.5219	13.1046	26.4662	113.259	0.755439
Ldec050020	4.93529	7.74897	4.31088	3.6683	8.3356	7.19855	22.8311	8.5089	9.12885	11.7922	10.9451	9.85617	7.64485	3.70144	4.69547	18.5471	13.4758	0.631825
Ldec050030	20.054	37.5883	15.366	15.6733	25.1068	21.487	33.4147	24.8561	25.1374	30.8001	30.1419	27.8629	14.6239	8.89714	14.1725	37.6358	125.108	0.808756
Ldec050040	41.8951	68.9335	56.8191	115.782	80.5148	112.707	128.5	101.053	96.0678	204.071	133.72	120.027	39.7815	39.9861	42.5949	142.692	127.476	0.556359
Ldec050050	2.3922	6.3729	2.32814	2.95585	7.42196	18.7788	7.04365	5.35438	10.0946	8.08522	4.8608	7.25706	3.06306	0.819942	1.06839	3.11603	5.40035	0.741616
Ldec050060	6.04881	8.96983	22.1083	31.5251	14.8804	56.05	27.7436	24.469	14.5622	23.7251	53.3594	40.1029	6.58264	10.7079	10.9075	30.1243	11.5158	0.623848
Ldec050070	27.6843	63.0158	109.7	134.116	63.7868	66.8229	49.1664	92.0587	71.3058	83.3875	221.63	239.544	47.1582	79.3428	99.0487	27.3654	90.3361	0.65405
Ldec050080	10.4863	17.2215	15.7437	20.5555	22.039	20.7318	23.5444	15.9495	12.9552	21.6228	27.2062	30.5833	7.37162	8.27199	11.8951	47.8223	106.84	0.816315
Ldec050090	13.8849	20.4866	11.3276	35.0565	40.7887	49.1249	51.2487	80.9254	37.3977	98.1846	340.801	258.502	25.4288	72.7147	52.4674	35.8907	86.1612	0.822186
Ldec050100	0.674032	0.0548819	6.97615	9.71675	3.91177	0.999115	2.20393	8.96446	1.8668	7.73323	99.182	80.4092	0.988868	19.0348	16.6484	1.5342	3.24867	0.896046
Ldec050110	6.10897	14.3483	5.42909	3.66558	10.5562	11.8928	22.8963	7.00719	12.2633	11.567	7.03636	8.00007	6.18152	2.3608	3.69442	87.3699	37.0542	0.878346
Ldec050120	9.22034	16.4345	6.07453	5.95141	15.173	14.0422	40.2121	12.2518	16.661	18.4421	10.0036	9.91182	9.70972	4.17915	5.25363	145.982	40.1496	0.899957
Ldec050130	5.31862	9.34586	7.98309	5.95458	9.95221	8.95451	19.1763	9.42265	12.1548	11.2015	14.8151	15.1554	5.96026	2.86059	3.57663	17.3667	53.4006	0.813674
Ldec050140	49.5808	75.0404	71.8041	83.836	61.8868	53.368	128.204	79.3339	72.9783	88.8006	87.1864	84.6068	39.5923	27.3622	38.0746	74.9163	135.223	0.483922
Ldec050150	16.1986	46.0226	113.843	299.178	91.2997	45.4463	74.9145	77.2631	48.7344	76.2327	147.908	148.499	44.0162	65.9075	65.6925	197.945	114.176	0.712943
Ldec050160	12.9348	30.0001	14.9197	17.5141	24.6345	25.3596	7.2034	17.3855	30.5771	23.1431	13.979	14.743	17.0651	4.26648	6.68958	31.0933	52.5464	0.653273
Ldec050170	234.8	1176.52	292.154	228.822	515.844	412.831	752.088	583.512	709.116	702.837	567.975	538.934	507.18	156.971	212.704	393.868	377.581	0.618196
Ldec050180	3.02709	3.94414	2.24591	3.48448	4.05564	4.61296	5.20742	4.78208	4.63193	4.4738	4.62499	4.23441	1.86856	1.63403	2.28079	9.3425	41.6164	0.903207
Ldec050190	337.792	239.334	4.94275	84.5232	154.625	9.46636	0.5934	26.3223	24.5093	5.47637	3.59925	0.0572004	4.6112	0.891247	2.30431	97.5237	2.04801	0.87773
Ldec050210	1.92256	9.01577	0	2.44874	3.53585	0.241674	0.0979638	6.89003	2.041	32.686	0.0200634	0.0501473	14.4871	8.30672	14.7544	0.540061	3.11828	0.870988
Ldec050220	8.88431	20.5244	6.50088	5.30431	12.4175	11.8525	20.8582	12.2134	13.0115	13.4439	11.2337	13.1937	9.30415	4.83171	7.33473	21.3472	57.6782	0.791672
Ldec050240	26.5537	95.4118	27.8114	32.8587	62.7134	72.0572	91.5711	54.1215	88.2723	72.3277	64.1096	74.7963	55.3195	17.07	24.1923	139.568	143.118	0.563842
Ldec050250	8.80537	16.9733	11.2928	8.07513	31.6952	20.3691	136.082	20.4588	34.4001	59.8512	26.4774	35.4376	42.8853	11.7703	10.1924	117.33	233.354	0.841417
Ldec050260	160.047	57.9973	2.87239	7.80148	32.5159	5.60884	12.8143	3.87031	15.7904	10.7652	0.974453	0.549368	3.20496	0.448185	0.230803	0.899011	1.72175	0.938274
Ldec050330	0.0602633	0.531945	0	0.0555	0.136765	0.346637	0.897303	0.118952	0.241237	0.0486016	0	0	0.144353	0.0920337	0.04576	0.0178845	0.360924	0.846703
Ldec050340	57.0485	173.031	27.4855	30.5643	240.984	552.847	249.668	156.972	356.73	231.493	54.5992	70.6163	177.689	49.5847	62.4074	76.8564	107.603	0.759955
Ldec050350	3.00684	2.55172	1.04296	1.79798	0.407667	1.01416	1.68526	1.24342	1.65731	1.29351	1.84594	2.38366	2.41192	0.796123	0.840558	0.718278	1.57319	0.516443
Ldec050370	39.7744	48.974	63.594	38.8966	18.9434	59.0308	60.7631	31.7239	47.7194	35.4965	87.7699	80.488	20.3904	6.87754	10.9899	121.063	77.3652	0.62375
Ldec050380	22.9628	56.0551	21.3435	17.991	46.7379	82.2234	33.5561	27.976	43.822	31.8592	35.0753	28.4906	13.1339	8.23541	6.35394	37.1513	41.5634	0.640988
Ldec050390	3.58509	3.04729	0.831009	1.3102	1.0993	1.53543	4.39682	2.09542	3.47601	2.48057	5.58965	5.89517	1.16359	0.389836	0.58394	16.8814	9.09792	0.827557
Ldec050400	42.2394	14.4284	13.165	18.6519	2.30899	2.17534	2.54843	10.4769	92.1534	9.32573	647.789	553.12	3.45964	0.196235	0.487421	13.9877	8.4151	0.924055
Ldec050410	77.2965	36.1738	0.38798	20.3806	0.557064	0	0	0.961231	1.76027	0.268036	1.77447	3.8178	0.315076	0	0	0.224237	6.12853	0.941177
Ldec050420	0	0.458174	0	0.914738	2.00788	0.224589	0.0428643	0.0897709	0.238878	0.206257	0	0.262412	0.0814437	0	0.0454508	0	1618.09	0.999823
Ldec050430	2.45327	2.05876	0.755321	4.20226	2.02646	2.71133	1.3205	1.6136	1.74502	1.54313	2.62248	2.15356	0.956268	0.174505	0.299253	139.408	3.65307	0.986421
Ldec050440	0	0	0	0.0878474	0	0.549065	0	53.1158	12.2543	198.793	15.5237	12.5191	0.110747	0	4.14614	0.121951	0.328243	0.968951
Ldec050450	7.84656	13.7872	4.78123	6.57323	20.6285	21.4587	24.8596	20.8967	29.0584	22.2039	32.2353	34.5869	12.2146	6.26545	7.78659	78.517	32.3269	0.76318
Ldec050460	13.3822	30.9921	8.20876	16.6263	44.4373	49.6245	39.7648	437.731	1577.95	641.37	1202.6	1319.61	18.365	8.62953	18.3914	13.0911	28.0952	0.845887
Ldec050470	0	0.929715	0.0545262	0.255433	0.413848	0.202373	0.304011	2.93362	12.0418	4.51346	8.41528	14.6491	0.148657	0.166218	0.0993339	381.408	195.021	0.960648
Ldec050480	113.36	185.804	200.322	225.997	220.714	151.288	217.468	266.776	194.83	314.144	446.928	328.166	173.891	95.8547	88.1306	68.2573	98.8387	0.588323
Ldec050490	8.64588	5.52227	9.11281	6.64959	5.39796	3.53526	6.70373	4.22269	5.52055	5.87655	3.50431	2.41285	2.20723	0.305313	0.671887	9.73152	3.81438	0.524077
Ldec050500	0.995413	0.318029	0.250325	0.649373	9.03334	1.39224	0	1.15886	0.445127	2.52308	0.508252	0	0.0760773	0.107298	0.123326	0.238407	0.459859	0.936031
Ldec050510	0.195061	0.156707	0.273137	0.127331	0.741227	0.324941	0	0.0449332	0.0635591	0.116205	0.0186954	0.071011	0.0538878	0.0154739	0	0.0476028	3.70826	0.962082
Ldec050520	1.5923	6.22282	2.05365	2.50834	6.31979	7.26262	7.18643	5.83233	7.35673	8.40249	7.3724	7.24502	2.63525	0.884558	1.12091	17.8197	35.2759	0.837327
Ldec050530	3.69943	4.43675	3.06512	2.84865	3.88192	4.49496	14.4221	8.00611	9.36542	10.9902	10.6478	12.1025	5.95766	1.71276	2.34591	5.18337	5.31743	0.592396
Ldec050650	0.00825643	0.248432	0.508446	2.02869	1.00217	0.396067	0	0.0773863	0.0398779	0.20776	0.00896502	0.0195138	0.011132	0	0.00532318	0.00708022	2.51432	0.886423
Ldec050670	0.90902	0.652782	0.119716	0.297893	0.219462	0.0930806	3.16802	0.142315	0.0904018	0.0780934	0.0291763	0.125689	0.534795	0.221468	0.247093	5.0815	12.0316	0.93761
Ldec050680	286.338	235.661	65.0094	70.5993	30.6711	15.4609	31.2802	25.3132	52.4573	15.6548	30.7098	31.3384	74.9846	14.9356	27.2101	20.3657	20.0799	0.833734
Ldec050700	1.03703	1.98458	0.789604	1.3641	1.08462	3.02273	0.365235	0.241597	1.05224	0.676098	0.22039	0.448051	0.547629	0.101896	0.18237	0.633519	3.66175	0.765281
Ldec050800	0.633907	0.0923507	0.014004	0.0334823	0.0213479	0.00778758	0	0.00936706	0.0188256	0.0212851	0	0	0.0464002	0	0.00350076	0.00287979	0.0319314	0.97011
Ldec051140	0	0.155466	0	0	0.314757	0.104748	0	0	0.0290535	0	0.00617788	0	0.0730566	0	0	0.6117	1.17615	0.931187
Ldec051260	0.224983	0.0604613	0.113899	0.0470082	0.175506	0	0	0.0421781	0.355974	0.295576	0.215787	0.159414	0.153063	0	0	0.257853	28.7921	0.995438
Ldec051270	11.636	9.12823	5.16963	9.98546	8.60545	16.125	5.37525	12.5585	13.7951	13.2129	22.7321	25.5302	13.1019	5.56308	7.12661	7.07049	57.7863	0.798053
Ldec051280	6.6843	77.8183	142.718	1839.36	114.787	93.9354	345.245	59.4321	25.5318	185.365	98.9781	122.192	36.3099	26.792	33.3202	40.98	381.279	0.939131
Ldec051290	208.362	143.3	9.25085	8.4662	45.4016	141.983	0.551276	17.3748	5.14399	24.838	2.16935	0.504486	4.46513	2.72377	4.30907	68.6146	40.4982	0.844143
Ldec051300	2.88342	19.2338	2.33654	10.6165	174.853	1053.55	225.113	123.24	48.8693	187.318	59.2628	68.7105	30.5871	48.9553	41.4865	23.3272	30.3294	0.934915
Ldec051310	8.81073	10.382	6.57388	9.80665	10.7435	8.8489	18.6524	10.6515	11.6713	11.3764	9.25913	9.68802	13.9989	5.77259	6.45314	27.102	9.42358	0.626152
Ldec051320	5.8931	8.48258	2.21787	2.37104	12.8232	22.2019	13.3606	11.7413	9.87073	11.987	5.85644	8.71267	10.7818	3.88108	4.94775	3.93824	14.4326	0.630387
Ldec051340	0	0.0523227	0.0307695	0	0.800799	0.755766	0	0.276713	0.29591	0.207101	0	0.0806776	0.0941163	0.0350491	0.0446762	0	0.0405028	0.850649
Ldec051350	0.0113476	0.076138	0	0.0655686	1.40914	1.6984	0	0.318941	0.708556	0.573963	0.134448	0.10671	0	0.0119523	0.0499246	0.0269413	0.275008	0.861317
Ldec051420	23.6823	203.436	124.347	120.892	10.398	1.45221	0.0652365	2.19745	0.178393	0.567959	4.91336	1.10341	1.2897	0.244259	0.394671	0.485937	2.92004	0.909329
Ldec051430	7.68101	14.2196	4.10981	4.39361	8.5888	12.1066	21.3639	8.08852	13.0066	10.5375	11.7946	10.0941	6.41543	2.83749	2.92643	13.0307	11.1199	0.587649
Ldec051530	0.531329	0.425353	0.381352	0.167054	0.7809	0.227997	1.35194	0.368898	0.598972	0.754304	0.550435	0.76704	0.580781	0.0883119	0.312449	0.343554	0.443583	0.661491
Ldec051650	17.9759	24.856	8.34811	10.5698	15.7783	23.0742	45.5758	18.4335	25.542	24.5451	26.5746	21.7628	12.1859	6.35218	6.69829	39.306	22.7322	0.582105
Ldec051660	17.569	169.879	105.215	100.585	8.11411	1.31315	0.103483	1.55358	0.143631	0.348004	3.51917	0.903082	1.1082	0.187925	0.265208	0.296334	2.40804	0.910365
Ldec051730	0	0	0	0	5.34298	5.20187	0	0.747153	1.89445	1.62098	0.127791	0.265411	0.188415	0	0.1911	0.0943212	0.174307	0.877108
Ldec051750	0	0.156488	0.0311189	0.044705	3.04373	3.31313	0.0495402	0.611395	1.11471	1.45951	0.363395	0.364232	0.193054	0.0244474	0.0858536	0.0509951	0.296297	0.85117
Ldec051760	0.0267522	0.103572	0.0304539	0.0153383	2.01823	2.85331	0	0.521823	1.3239	1.42346	0.309137	0.0399251	0.568224	0.142336	0.226864	0	0.242345	0.846836
Ldec051770	6.00043	8.7299	2.73588	1.95885	16.8805	30.7817	12.6896	14.4503	11.56	15.308	6.3113	9.68758	11.7699	4.30255	5.3495	3.80012	16.4674	0.699493
Ldec051780	9.59026	10.2708	5.46036	8.37954	9.17001	7.77868	13.852	8.45949	9.69566	8.73355	7.08369	8.22734	11.1666	4.4441	4.68945	22.0824	8.95896	0.61519
Ldec051790	2.68207	21.4714	2.59197	10.951	170.624	1189.58	208.811	114.195	49.973	171.086	52.5692	66.0641	28.2545	45.9706	40.5047	21.1211	35.5895	0.94523
Ldec051800	176.209	118.104	7.6971	6.96951	37.8785	86.6998	0.70158	14.3895	3.84339	21.572	1.46804	0.999939	4.1578	1.39431	3.63447	59.8431	27.9434	0.859082
Ldec051840	7.3809	90.7112	167.51	2071.42	132.874	114.055	413.757	68.3732	26.7669	214.363	114.705	141.853	44.2918	30.9962	38.1143	47.1489	392.037	0.938299
Ldec051850	8.08192	5.37426	3.59025	7.81777	6.525	11.5631	3.53876	9.33072	11.1882	9.22885	16.1342	19.1519	10.1637	4.07834	4.66838	4.99209	42.8868	0.802638
Ldec051860	0.09843	0.048087	0.0377049	0	0.41446	0.0475042	0.0500536	0.194218	0.41355	1.11959	0.083653	0.0122626	0.0288325	0.0209929	0	0.641181	51.2449	0.996084
Ldec052160	0	0	0	0	0.062282	0.419954	0.078965	0	0.010106	0.0758765	0.0235018	0.0486233	0.016803	0.0422645	0	0.022265	0.0198041	0.940397
Ldec052250	6.91289	9.22961	4.07329	6.68839	7.2939	17.2971	7.36429	7.33193	8.03412	7.62467	3.57707	3.125	4.1052	1.77666	2.25341	13.1063	26.6913	0.742908
Ldec052260	4.78881	13.4758	5.04505	3.13411	4.24568	5.3452	27.8749	8.41541	7.50622	11.9527	4.41329	3.8218	9.82735	1.73976	2.00999	4.26482	33.1451	0.777756
Ldec052270	1.0494	0.594352	0.358264	0.425233	0.862517	1.87031	0.638516	0.831837	1.12518	0.921974	0.354482	0.128432	1.43123	0.864875	0.578028	21.3981	66.2865	0.968477
Ldec052280	2.82259	2.78191	0.494188	1.01767	0.908429	0.467789	11.7854	0.703707	0.711986	0.656243	0.372541	0.172801	1.22173	0.919402	0.927025	20.1043	77.1536	0.962682
Ldec052300	0.0695016	0.255414	0.496397	2.50454	2.20957	0.702453	0.0337974	0.576419	0.0471309	0.466508	0.146627	0.0122648	0.0264847	0.00922254	0.00850012	0.0525756	6.28057	0.924197
Ldec052360	0	0.215775	1.44656	2.03035	0.0290902	0.0441171	0.0271108	1.78494	0.274309	0.139305	0.099374	0	8.16342	3.12748	4.07019	1.19481	0.391774	0.886114
Ldec052430	0.0131826	0.22673	0.00906155	0.0158178	0.838081	0	0	0.139328	0	0	0.236017	0	0.235462	0.274034	0.115297	0.0618654	0	0.901054
Ldec052510	0.0158677	0.032036	0.0318761	0.0141853	0.00667657	0	0.0346969	0.0214161	0	0.0036916	0	0.0164956	0.0154189	0.00448208	0	0.0446466	0.0511276	0.704795
Ldec052550	0	0.0367386	0	0	0	0	0.0243316	0.781105	0.134325	0.00533611	0	0.005961	8.23736	6.07181	3.53611	0.0040098	0.0357621	0.919304
Ldec052590	0.0347779	0.0644437	0.0298985	0.0241233	0.0056726	0.0630701	0.0230959	0.0281148	0.056012	0.0454438	0.00629378	0	0.0100447	0	0.027015	0.0604944	0.0657336	0.545038
Ldec052780	0	0	0	0	0	0	0.0617094	0.0922037	0.0556549	0.0144574	0.0515593	0.0305309	0.0820725	0.0957717	0.0594027	0.0360244	0.0301114	0.664745
Ldec052860	0	0.105287	0	0	0.0250877	0	0.0894846	0.0523841	0.0771306	0.00849582	0	0.0189815	0	0.0108317	0.0481667	0.11657	0.156078	0.778788
Ldec053000	13.4007	8.41884	4.63489	7.08863	228.557	170.75	6.45416	9.02003	44.209	11.9144	14.8167	116.381	16.8205	1.73955	2.82382	14.2569	12.0007	0.875652
Ldec053120	0	0.046452	0	0.110975	0.101346	0.0486629	0	0.760368	0.21129	2.84309	0.0378106	0	0.111912	0	0	0.025649	0.210607	0.963397
Ldec053130	2.34094	0.0195703	0.276238	0.569009	0.0560664	0.0370418	0.434969	2.9447	19.369	3.18371	346.619	260.232	0.949074	0.00904142	0.126017	0.0294051	1.42242	0.947349
Ldec053190	2.11287	2.49197	0.497652	0.87421	2.04798	2.71367	8.34761	1.79018	2.75035	2.08376	2.32571	3.40168	2.07605	0.64152	1.00854	6.23578	9.36043	0.723574
Ldec053200	0	2.85597	0.0838276	0.110436	3.59753	2.3544	0	2.15826	5.99284	6.30595	0	0.0791284	0.533538	0	0.041911	0.179178	0.0942749	0.820792
Ldec053210	2.04385	3.17532	4.76776	3.87041	7.99919	13.7684	5.61176	9.4918	6.92367	10.2137	12.2361	18.8444	2.64372	5.31931	2.67111	5.27507	425.413	0.983126
Ldec053300	32.5083	15.1261	10.3568	12.7392	10.6692	4.0277	62.1798	8.56198	66.9011	11.0032	21.5209	50.0574	66.1082	3.22063	5.1962	14.0104	4.81739	0.689744
Ldec053550	0.0171348	0.167442	0.0115662	0.078715	0.136103	0.251963	0.519334	0.057335	0.731959	0.250592	0.0149926	0.063899	0.194743	0.0123839	0.00416949	0.0280088	0.0145838	0.844342
Ldec053580	2.75602	5.25321	2.68429	2.69112	2.86329	4.77673	6.85279	4.57808	5.65224	6.1853	7.17691	5.79223	2.1104	1.49082	1.9774	14.4116	75.6231	0.936153
Ldec053590	2.82962	2.97908	3.01448	3.52844	3.15954	7.40956	5.90382	9.78583	6.6628	9.33321	17.1946	21.6245	5.73554	6.37144	3.91177	25.6776	28.7657	0.706417
Ldec053640	0.143626	0.125868	0.153242	0.523185	0.0706666	0.0526704	0.323132	0.0273273	0.0975874	0.0729023	0.154133	0.19769	0.122997	0	0	0	0.3241	0.777093
Ldec053780	0.0210587	0.887634	0.100449	0.186022	0.462597	1.18197	2.14492	0.306858	2.31204	0.522323	0.0720235	0.338278	0.546125	0.0810889	0.0529464	0.135435	0.153338	0.805554
Ldec053970	1.19127	1.39021	1.01262	1.18212	1.48976	0.893406	1.00457	0.922307	0.924625	2.1203	1.19451	1.04343	1.27978	0.294829	0.62887	1.11976	85.9949	0.987141
Ldec054060	22.6539	10.2472	6.82519	8.00705	7.14309	2.24499	51.3309	6.20153	45.3414	6.27975	15.089	31.8919	44.2327	2.45683	3.94075	9.78198	2.93876	0.725706
Ldec054270	0.0488531	0.275702	0.133001	0.111483	0.116714	0.152612	0.53919	0.0480349	0.393286	0.230257	0.273597	0.279711	0.257321	0.062324	0.12354	0.120901	0.565689	0.650147
Ldec054280	0.132787	1.79673	0.28193	0.463666	1.43839	1.51945	1.96331	1.11527	2.84162	1.45188	1.71216	1.93645	1.87608	0.609767	0.682725	0.556035	1.2725	0.586303
Ldec054290	0.0709753	0.11826	0.0712097	0.0406933	0.154947	0.0301301	0	0.0412579	0.0216861	0.23436	0.205472	0.0396194	0.0720336	0	0	0.0178845	0.0746653	0.744294
Ldec054300	4.10879	5.42341	8.92044	6.20663	12.8208	23.9919	9.73618	14.3838	9.47272	13.9139	21.8029	34.1749	3.9518	9.35461	5.03085	7.12922	332.962	0.964256
Ldec054310	0.187426	0.177959	0.0890233	0.0318249	0.246691	0.179208	0	0	0.20561	0.235981	0.114251	0.0462602	0	0	0	0.0798117	1.17352	0.915104
Ldec054330	0	3.18446	0.0542787	0.0801118	4.10138	2.74985	0	3.81897	8.15033	8.51087	0	0.288861	0.738091	0	0.0407063	0.24562	0.162521	0.826581
Ldec054340	3.1401	5.19215	0.894764	1.59693	3.84229	3.68644	16.0845	2.83945	5.02857	4.49552	3.9737	4.44195	4.48274	0.906534	2.26788	11.0291	16.5767	0.721361
Ldec054400	1.36911	0.130215	0.0638553	0.0492379	0.0329589	0.0268164	0.236205	2.70202	14.6693	1.6898	169.093	192.752	1.83312	0.0128071	0.10823	0.0534915	0.597507	0.937527
Ldec054410	0	1.05907	0	0.37516	0	0	0	4.39888	1.43139	17.8688	0.820713	0.363551	2.11455	0	0.158276	0	2.30417	0.95444
Ldec054590	0	0.126407	0	0.0235167	0	0	1.78664	47.3478	1.42646	0.674274	0.0663458	0	175.718	308.751	341.687	0.185582	0.0667239	0.901926
Ldec054630	0.395415	0.251238	0.513952	0.385139	0.722988	0.165359	0.217154	0.161835	0.703179	0.119765	0.393117	0.954216	0.341423	0.190423	0.677976	0.244386	0.0649983	0.63659
Ldec054690	0.481451	0.465782	0.0324984	0	0.429649	0.072214	6.63136	0.105735	0.0508495	0.150506	0.205081	0	0.129435	0.0240858	0.0121861	0.0386008	0.397057	0.975541
Ldec054710	0.059058	0	0.023809	0	0.0458536	0	0.0335864	0.0540153	0.0170019	0.0358268	0.122134	0.0693911	0.0161835	0	0.0114967	0	0.170287	0.820759
Ldec054790	0.0152684	0	0.00872065	0.0155554	0.0392097	0	0.112365	1.19148	0.225635	0.406898	0.077577	0.00669373	0.0698282	0.00682738	0.0405902	0.0283031	0.350703	0.926343
Ldec054830	11.819	15.6588	13.1085	12.8167	17.222	17.7973	20.4561	16.0629	16.8766	19.4988	14.954	16.862	9.71788	4.91594	6.9319	24.5892	77.1147	0.806062
Ldec054840	67.0486	41.555	80.3892	89.381	82.3178	73.2145	97.3513	89.1406	63.6218	83.1175	104.103	103.632	108.945	86.6763	107.547	104.287	41.3242	0.24577
Ldec054850	0.392363	1.27503	1.45472	1.2585	2.01238	1.91718	1.37415	2.82015	3.17901	3.19005	2.068	2.58685	3.30356	0.658838	1.47732	0.818832	3.19399	0.438535
Ldec054860	16.4585	16.7093	8.73164	11.1845	16.9861	12.05	25.1936	18.836	23.2122	21.47	16.1824	17.7834	29.5996	5.18465	8.56622	51.4502	47.5312	0.640819
Ldec054880	1.97673	0.577449	0.00744175	0.0356358	0.265534	0.700957	0.199946	0.320665	0.61844	0.21704	0.0582795	0.154896	0.359458	0.0276222	0.0865163	0.550088	0.481343	0.852619
Ldec054890	3.54785	3.32816	2.81607	3.84202	4.51116	5.57046	8.10543	6.3745	7.10817	7.23564	7.66422	9.46607	5.47405	3.20673	3.81254	6.17435	4.91451	0.447462
Ldec054900	52.3272	42.6071	35.1562	53.2338	48.8116	74.4044	124.264	60.5844	66.2028	77.3372	96.6194	102.551	60.4816	34.0086	42.9789	107.258	119.396	0.459839
Ldec054910	13.3512	23.6377	11.5124	16.3173	26.4983	29.2081	21.6962	24.7982	37.7435	36.737	29.588	42.449	15.1728	8.33036	8.99715	67.1105	56.8884	0.624755
Ldec054920	0	0.0163339	0	0.0143136	1.08619	0.138044	0.54042	0.353237	0.34618	0.826632	0.0194319	0.0132512	0.0155064	0	0.0251909	0.192806	0.186267	0.845354
Ldec054960	20.1149	29.6688	11.7437	15.4763	18.1027	24.3042	325.95	20.4624	27.2187	25.0138	32.9028	39.1557	38.0009	10.3476	13.1494	44.1093	38.0051	0.92181
Ldec054980	66.8508	38.587	26.711	46.4431	41.6299	87.1906	84.1293	53.6573	63.4366	61.9577	67.3628	66.6726	37.102	12.3857	15.8424	39.4993	62.6157	0.43738
Ldec054990	6.45891	17.7152	4.33744	5.34533	8.88355	10.9891	12.9477	7.79814	11.2814	11.9131	9.41897	9.45306	5.24256	1.87739	2.04673	22.8012	94.3304	0.901603
Ldec055050	0	0	0.21632	0.0651217	0.170556	0	0.697548	0.146316	0	0.159253	0.275288	0.146929	0.0277763	0.0791987	0.0587898	0.0950431	0.19704	0.853269
Ldec055060	9.47136	2.22998	25.5324	44.8935	1086.51	0.203841	2.94361	48.6667	0.0709815	0.131322	0.923113	0.200041	3.92941	18.9465	33.9391	2.61862	33.9744	0.986846
Ldec055080	1098.27	262.735	2149.25	1717.35	438.925	103.631	8.96005	118.935	13.9723	19.5709	82.9486	19.8724	3.69666	6.22906	4.58419	8.62261	787.536	0.863446
Ldec055100	0.172149	0.943468	0.0893131	2.64792	0.893418	0	5.94869	145.186	4.58944	1.79291	0.0755062	0.187757	1032.4	811.802	943.972	1.81657	0.593534	0.883723
Ldec055110	0.0359772	0.0676584	0.0412393	0	0.0646937	0.0993449	0.0870751	0.111358	0.108745	0.0731188	0.0784322	0.0536923	0.214484	0.172855	0.107051	0.0358393	0.174522	0.617803
Ldec055150	1.59173	1.6778	1.51908	5.59642	5.04067	6.75888	13.1917	7.39196	3.89465	13.8479	9.9139	14.499	1.57571	2.41918	3.19709	1.46543	1.1088	0.654326
Ldec055160	12.7099	22.4238	29.0186	64.4851	49.2116	114.483	85.3913	92.0286	45.5413	102.617	83.0815	109.022	19.5566	22.5535	30.5213	27.4889	43.8995	0.541662
Ldec055170	9.99839	46.7992	3.85131	3384.16	14.7496	69.9671	17.5226	13.1952	7.84211	17.1068	14.8335	24.8316	6.04954	4.43694	5.95466	16.6665	4.44979	0.994861
Ldec055200	0.233201	0.225317	0.172425	1.8575	1.92304	1.3083	0.14176	1.15939	0.387712	1.05774	0.357116	0.320377	0.24321	0.188617	0.147256	6.91407	1.00835	0.902994
Ldec055220	86.903	108.864	19.4563	21.8383	62.4313	61.5568	393.749	62.658	133.958	102.046	18.6923	22.7345	58.3341	8.49304	14.9872	65.7918	284.399	0.820136
Ldec055230	1.98424	0.244342	0.414368	3.48094	101.192	7.6477	0.254771	3.76546	0.813005	2.25747	0.468681	0.257791	5.23509	1.30046	1.786	0.283662	0.66951	0.980938
Ldec055280	0.00697536	0.0749815	0.752633	0.87359	8.52801	8.42306	0.0374226	2.13399	0.07726	2.27708	1.05241	0.612026	0.0427099	0.380919	0.317854	0.429556	0.674212	0.86686
Ldec055290	0.0747044	2.96119	0.0898641	0.200015	0.750738	1.02355	0.735903	0.100713	1.76286	0.86174	0.329721	0.229441	0.599875	0.0815775	0.396833	2.11181	2.61105	0.747559
Ldec055300	3.56896	11.6465	3.99181	3.93698	4.81973	10.5123	69.8939	4.74393	17.4521	10.0685	0.281086	0.583028	9.36413	1.28923	1.71109	4.16397	2.28298	0.919149
Ldec055380	0.315102	384	16.1678	43.3334	1374.44	34.6731	2.09967	36.4424	26.0161	68.6373	13.6117	3.56043	3.58099	0.719884	1.44717	2.02152	0.981963	0.971006
Ldec055390	0	0	0.562583	10.8278	317.45	2.38869	0	11.5969	0	0	0	0	0.0459443	0	0	0.0421601	1.43595	0.994704
Ldec055440	0.15633	81.8148	0.0594846	0.458772	3.30734	0.0318214	0.0640842	0.228389	0.311871	0.305236	0.0343366	0.0100986	1.10729	0.0182956	0.0153261	0.484815	11.9784	0.985813
Ldec055460	0	0.0247507	0	0.259692	1.07248	0.0733521	0.0230955	0.211976	0.0316059	0.316597	0.111067	0	0.105068	0	0.0359264	0.0491003	854.197	0.999831
Ldec055470	0	1.43352	0	0.413342	0.818141	9.11279	0.102321	16.5464	7.04249	4.77909	5.62102	8.72524	26.749	15.6568	18.4484	1.01088	2.06241	0.78557
Ldec055490	27.3903	26.8281	17.02	16.6746	25.8719	26.6378	47.6661	25.7823	36.7224	31.2908	24.4821	27.2214	15.7774	8.81997	11.0894	100.529	111.51	0.736681
Ldec055500	2772.29	1213.58	58.6879	62.0174	12.5792	10.0947	22.3676	14.3118	135.515	10.5376	13.1222	14.1362	35.3684	3.34349	5.53911	357.924	37.9162	0.954752
Ldec055510	3.88381	7.78123	10.8053	13.5031	8.99896	10.8118	22.6204	14.3948	21.6967	16.8855	27.5986	28.5334	29.3763	6.54724	8.04678	31.526	25.9964	0.489548
Ldec055520	25.8194	16.3568	36.1448	27.2105	22.7818	8.69312	20.2484	46.1534	17.4253	44.1156	49.4062	63.747	12.9792	34.7347	38.1148	14.5015	13.4186	0.58027
Ldec055530	6.0773	10.5093	12.4831	12.965	15.7472	7.5818	26.4143	17.5694	19.7509	17.9299	29.9941	28.7397	34.2856	7.78808	9.19348	33.1378	25.3478	0.487341
Ldec055540	0.0714615	2.8815	1.06144	1.0111	2.69608	4.02087	4.82312	3.74731	5.93494	5.15071	1.51348	1.97296	1.49955	0.229741	0.405762	0.808573	1.79997	0.645177
Ldec055550	0.331784	0.229853	0.452691	2.73027	0.252218	0.0602224	4.45526	1865.18	21.6889	80.0495	25.3486	21.4489	552.49	508.825	570.693	0.199486	10.3321	0.939698
Ldec055560	11.9292	12.7924	13.8808	31.0759	18.8399	39.5084	23.1637	19.1358	19.9318	27.2561	31.4898	28.6256	7.37352	5.36488	6.06358	26.2782	16.0896	0.526539
Ldec055570	0.679073	0.174728	0.138658	0.919435	0.626848	0.989477	0.33413	0.0802109	0.257513	0.656407	0.138324	0.239281	0.105238	0.0972539	0.0537821	1.59996	404.638	0.998905
Ldec055580	152.969	156.655	222.071	335.751	180.456	142.237	321.712	152.804	146.979	207.814	201.611	170.33	88.021	98.3083	122.228	143.031	212.231	0.493773
Ldec055590	24.1757	16.8113	21.9843	38.2036	10.62	20.7287	8.80995	13.1253	12.0347	28.171	21.1409	21.2655	3.53545	2.80926	3.9042	34.0462	18.7869	0.571458
Ldec055600	0.465151	1.71155	3.8354	4.71208	4.4423	3.42988	3.35357	11.8565	5.35796	15.8045	3.08439	4.55199	10.3042	3.99433	4.68211	3.23771	3.33304	0.713878
Ldec055610	15.9572	17.0114	17.8199	24.3971	25.4344	34.3951	40.0187	23.6134	27.2743	24.4059	30.9659	31.0114	22.3195	10.7296	14.7607	24.1217	26.9994	0.420244
Ldec055620	0.715847	1.76283	1.33549	1.65893	1.96656	1.65286	3.84652	3.00478	3.47735	2.71481	4.53648	5.42078	6.34771	1.83304	2.51286	14.476	99.0728	0.963876
Ldec055630	816.323	191.376	1560.93	2119.89	400.936	12.441	0.613211	54.6043	1.42576	27.8156	75.5814	13.3872	0.646703	3.70248	4.09802	5.79242	174.394	0.901408
Ldec055640	0	0	0.353483	0.183978	0.346519	0.122898	0.0424032	0.362272	5.26001	0.237554	0	0	0.127623	0	0	0	0.0940107	0.977772
Ldec055650	2.6558	0.317422	0.108223	2.1862	0.59208	0	0	0.0410526	0.371667	0.0446864	0	0	0.233635	0.0254437	0	0.165201	0.837645	0.884139
Ldec055660	0.569795	97.0914	0.302741	2.06825	359.184	25.1069	0.0748183	20.0488	132.258	4.33429	0.178729	0	40.1098	0.267308	0.0502269	0.64991	0.427061	0.943703
Ldec055700	0	11.3617	0	0	0.347376	0	0.550773	0	67.9676	0	0	0	0.564865	0	0	0.0265558	2.50136	0.985882
Ldec055710	13.3742	22.2416	9.38214	12.056	18.967	14.4071	53.349	21.1898	26.7552	26.3986	21.9159	19.0695	7.66889	5.92864	8.72007	48.4577	153.967	0.866091
Ldec055720	2.02458	65.863	7.5041	288.427	463.261	832.44	0.0832737	98.5763	75.7489	29.4318	36.7417	9.70716	17.2657	6.75976	5.98955	6.10206	5.34743	0.915998
Ldec055730	8.87515	20.255	10.4094	11.636	16.6701	14.6938	31.3038	21.6245	21.097	23.6624	20.8504	19.9103	12.5884	5.76638	7.47005	26.3729	29.2116	0.458746
Ldec055740	6.31674	7.8781	3.77851	6.72685	8.16195	10.998	14.548	9.44435	15.5507	11.7553	12.7592	14.0793	16.6661	3.7672	3.69514	34.2944	55.9545	0.798475
Ldec055750	0	0	0.00382497	0	0.0292905	0	0	0.0619382	0.0150686	0.535568	0.0240133	0	0	0	0	0.039709	0.742291	0.940268
Ldec055770	0.0472845	0.11811	0.0146561	0.0546542	0.0832231	0.521687	0.257882	0.24515	0.193255	0.222593	0.148168	0.196323	0.12682	0.0627692	0.0366327	0	0.239787	0.754725
Ldec055780	0.0281626	0.315265	0	0.012522	0.975072	0.115974	0	0.0458959	0.619634	0.411538	0.0120051	0	0.570223	0	0	0.580642	0.0644691	0.822043
Ldec055790	4.2341	16.3441	4.68864	10.0647	80.0216	60.6515	42.1588	37.9387	50.991	73.0941	20.472	27.2951	15.0439	8.40041	8.40258	9.55128	7.62224	0.689964
Ldec055810	0.432029	2.83629	0.430488	1.74888	19.6397	26.3511	5.13188	9.97587	9.29028	19.1037	5.00535	5.3606	1.63726	1.26923	1.12564	2.91938	1.64932	0.792333
Ldec055840	0.714501	3.76328	0.216629	2.13607	15.8686	16.1502	5.87977	10.9313	10.3543	24.5515	2.63147	3.11553	2.0393	1.59904	1.25269	3.30708	1.84664	0.791748
Ldec055880	0.120301	0.102003	0	0.0290886	0.0932704	0	0.0239857	0.0546311	0.136744	0.0232849	0.0252427	0.143266	0.191522	0.0545467	0.00657941	0.0327662	0.0106356	0.720546
Ldec055940	0	0.0489177	0	0	0.0344253	0.0795467	0.147576	0.0341253	0.073459	0.0571739	0.0386073	0.0662452	0	0	0.0140743	0.0177969	0.0669266	0.774989
Ldec055980	0	0.0724859	0	0.0138719	0.625078	0.0909104	0	0.0261276	0	0	0.0365711	0.0189887	0.0835025	0.0227579	0.0485593	0	170.804	0.99962
Ldec055990	0.245759	0.485231	0	0	0.308773	0.250603	0	0.153688	0.153144	0.14089	0.0962106	0	0.223971	0.0267402	0.115688	0.0334907	0.227199	0.745462
Ldec056010	2.9929	7.82375	1.02984	0.474162	23.8058	0.103853	0.4271	185.678	8.3198	23.2483	1.02571	1.76129	192.214	25.9638	62.4261	3211.81	1.64782	0.989512
Ldec056020	0.0978371	1.76877	0	0	0	0	0	8.41269	88.5276	5.55057	88.6174	88.1004	3.27786	0.150491	0.725766	0.0826673	0.662687	0.860808
Ldec056030	0	0.014365	0.00538141	0	0.068645	0	0	0	0	0.00217201	0.0155738	0	0.0189401	0.00742025	0.0191021	0.0648284	0.117037	0.884423
Ldec056060	0	0	0	0.0725463	0.0229944	0.031191	0	0.0494149	0.0112248	0	0.106178	0.0868273	0.232455	0.0319503	0.0455414	0	0.0222448	0.870912
Ldec056070	0.167673	0.514725	1.32216	1.08328	28.5679	10.7532	1.16138	52.4989	1.85831	14.8322	92.6291	115.507	84.1971	49.3455	67.4633	3.438	0.603534	0.777916
Ldec056080	700.636	537.638	530.438	726.003	498.711	31.3056	9.89634	120.884	17.0696	89.3723	660.489	1157.69	143.331	87.2903	401.246	148.244	186.202	0.736072
Ldec056090	4.63676	6.38253	2.03645	2.93187	6.06131	5.93223	13.2396	7.5198	8.14237	11.2207	7.67774	11.7959	5.92722	1.28861	2.22471	31.6655	17.3636	0.774239
Ldec056100	1.80308	0.739493	0.355672	0.876435	0.619882	0.370458	1.83156	1.2798	0.707472	1.88404	1.94446	1.98108	1.0861	0.352308	0.718801	0.256564	0.0813022	0.529693
Ldec056110	12.576	15.1477	8.70034	8.042	12.4126	9.2046	33.0056	14.375	18.1092	15.6945	16.3057	18.885	33.0403	5.70528	9.10962	203.781	91.5693	0.901278
Ldec056120	1.39742	0.90857	0.522442	0.892663	1.13272	1.6002	3.01448	1.33917	1.97289	3.02791	1.84633	1.85687	0.68138	0.612654	0.978319	10.9765	37.6954	0.945682
Ldec056140	0.0627387	0.496989	0.0602208	0.015056	0	0	0.190409	0.0188188	0.00913257	0.148872	0.0427906	0	0.223141	0.0982542	0.086804	0.141763	0.401054	0.811483
Ldec056150	1.44897	1.28674	0.832406	0.771457	1.91721	1.21865	3.96473	2.47188	2.151	3.51724	1.86241	1.48064	0.941475	0.653717	0.945575	11.0741	46.3468	0.950727
Ldec056160	25.2363	26.6542	20.3145	20.9169	34.1932	42.0761	111.087	33.1343	29.4429	38.4876	26.0847	30.457	26.4511	10.86	15.2159	46.253	28.7821	0.744256
Ldec056170	18.6545	26.9984	23.0102	25.8108	40.6214	34.7456	23.4113	44.0081	35.6019	52.7453	28.7902	30.6197	20.0311	13.848	18.0227	22.7521	52.1438	0.45603
Ldec056180	4.04174	55.4769	9.54496	210.744	81.0133	124.606	0.0492704	141.53	229.88	267.869	7.69604	6.65069	56.5757	1.56399	3.22874	3.14138	4.91029	0.780524
Ldec056190	0.121331	0.621393	0.0301454	0.0413111	0.07906	0.025553	0	0	0.492648	0.238973	0.0191861	0	0.199016	0.0109121	0.0981866	0.0547872	1.28143	0.900867
Ldec056220	83.1669	48.8981	57.2423	79.53	150.944	101.503	216.682	131.648	60.4048	208.534	212.801	205.368	198.643	171.674	198.141	253.165	98.8789	0.450937
Ldec056230	18.2618	24.5076	28.3965	39.6884	33.0092	98.1832	76.2154	38.2948	43.4166	43.7494	68.0882	63.8497	17.8597	18.6997	24.8093	50.0865	41.2482	0.598849
Ldec056240	3.57633	4.87454	2.42483	2.58703	7.53706	7.73796	9.30645	6.8961	9.54308	8.11128	7.90107	6.83711	4.69748	1.9385	2.6821	17.9845	17.149	0.639272
Ldec056250	15.3053	175.649	283.915	162.774	50.342	16.9207	2.46352	42.7381	73.7822	56.7223	39.6132	33.6982	10.1358	0.852073	0.844007	58.774	31.6035	0.830007
Ldec056260	29.1892	32.7058	33.4539	58.1557	65.2214	113.394	69.0113	64.6211	48.7319	82.7082	79.0782	71.8877	20.8852	17.6741	18.0677	47.2123	94.5097	0.540809
Ldec056270	15.1752	16.5465	15.4815	238.739	26.4018	27.6754	33.5759	19.9315	21.6317	25.0784	21.3332	23.8175	16.4215	12.9237	15.614	27.1294	56.8113	0.901684
Ldec056280	4.31954	3.83292	0.934148	1.88953	1.68912	1.08907	20.2184	1.69225	1.30853	2.2639	0.571282	0.892279	4.64558	1.03095	1.36193	17.5067	214.943	0.981028
Ldec056290	3.39855	3.65897	1.94581	1.89655	3.66767	3.42288	6.43455	3.45027	4.84587	3.76827	3.02549	2.71666	1.84339	1.16403	1.42376	11.3745	18.1696	0.800363
Ldec056300	0	0.609682	0.0185651	0.200726	0.1933	0	0.0504472	0.117914	0	0.171464	0	0.0117766	0.336646	0.17355	0.193729	0.186181	0.512936	0.777831
Ldec056320	1.37454	3.27158	1.51926	2.4608	5.5246	5.98958	11.2213	5.573	8.6175	6.45074	11.7836	12.9495	9.38137	2.6477	4.08073	12.7195	19.9771	0.669731
Ldec056330	0.0264597	0.0511971	0	0.101926	0.798391	0.115095	0	0.0313369	0.0154064	0.185083	0	0	0.014401	0	0.0130502	7.1862	295.741	0.998196
Ldec056340	0	0.250121	0.0325675	0.0552003	0.558637	0.405539	0.0048925	0.316053	0.338044	0.406776	0.0595758	0.0361936	0.045188	0.0241064	0.123712	0.219563	182.766	0.999016
Ldec056350	24.5477	32.5621	114.342	124.565	73.8386	67.5685	71.4125	63.3745	50.7192	74.1019	50.6946	53.3147	106.054	33.5407	38.0496	120.733	74.8094	0.473336
Ldec056370	0.0506475	5.05266	0.116776	1.3975	27.5181	16.2691	0	12.2175	17.1529	14.9701	0.370025	0.312926	0.889606	0.105471	0.388316	0.337851	0.491392	0.840735
Ldec056380	0.131552	5.85117	0.289852	1.42425	38.7827	25.2418	0.143171	23.7213	28.2816	33.2519	0.769797	0.497189	1.14471	0.228222	0.799651	0.526793	2.77103	0.798438
Ldec056390	2.76371	5.14288	0.328329	0.558319	0.500722	0.596206	20.4568	1.77154	0.323188	1.1671	0.358382	0.472388	4.55001	2.75707	4.10983	16.429	8.06974	0.847549
Ldec056400	1.06988	3.2447	1.02653	0.941484	1.32066	1.64796	4.76503	0.667523	1.45829	1.51793	0.292723	0.25123	0.544159	0.485717	0.387403	5.13873	143.066	0.989183
Ldec056410	17.3605	34.4216	14.1872	17.7546	27.7575	29.3252	66.0846	22.2299	33.9331	30.0338	26.639	32.9208	18.4339	7.41865	10.2572	44.5311	52.8266	0.602753
Ldec056420	2.23969	3.78274	2.25031	2.23488	3.75988	4.14364	7.72073	2.90657	3.75796	2.89023	1.70744	1.77155	1.9412	0.800102	1.54557	7.83437	17.0882	0.812418
Ldec056430	0.0350979	0.162108	0	0	0.080185	0.09651	1.95199	60.643	2.8862	1.85478	0.190906	0.141652	340.161	262.963	257.627	0.0128873	3.37163	0.891225
Ldec056440	0.0433276	3.29302	0.377078	6.54081	26.434	16.0131	0	8.41402	2.23789	5.19164	1.26096	1.47201	0.294345	0.137163	0.396656	0.708229	0.794284	0.888462
Ldec056460	0	1.40699	3.7372	2.86647	48.886	1.17337	0.868107	280.59	7.59277	14.7886	3.06769	0.147772	2.67902	100.799	88.6826	27.1406	1.56655	0.931973
Ldec056470	2450.33	1878.83	3260.7	4341.59	784.821	197.292	90.781	922.019	240.313	245.569	582.38	435.506	167.062	645.038	631.293	692.424	1004.76	0.795162
Ldec056480	6.84447	16.3567	7.34373	7.11164	12.956	11.3455	15.367	14.7606	13.6099	17.448	14.3072	18.2306	5.61768	2.14474	3.01669	15.3235	15.1856	0.387231
Ldec056490	2.79696	4.24258	1.58852	1.96069	3.99494	3.13198	6.79851	3.75498	5.56437	5.55442	4.39695	4.02121	6.3579	3.2025	2.93804	14.4684	21.4057	0.781679
Ldec056500	1.79882	3.37178	0.404753	0.692913	1.2568	1.02184	7.66395	1.19887	2.31422	3.20928	1.80301	1.76773	2.38206	0.717271	1.6163	7.53401	90.0537	0.973104
Ldec056510	20.158	33.4977	20.3168	29.0596	29.4032	69.7994	78.2512	41.0658	39.5646	50.6041	61.3809	53.5424	18.5235	17.7101	20.9115	79.176	117.249	0.646605
Ldec056520	4.67411	44.2953	2.46073	24.6664	391.223	102.104	0	209.674	172.858	263.714	0.266798	0.218644	32.1212	0.383109	6.09734	107.437	1.63763	0.84462
Ldec056530	45.871	57.7138	44.4729	74.5942	24.2782	131.125	4.8359	72.3312	83.3191	91.8758	69.8904	100.93	130.79	15.0998	22.0075	5.92476	8.34787	0.593765
Ldec056550	4.71725	13.0629	7.02027	7.25903	10.6181	14.14	19.8087	12.1969	13.8063	15.161	22.1569	22.518	5.79541	5.52499	8.60779	32.5181	30.6687	0.590493
Ldec056570	78.8904	106.595	84.526	153.498	117.964	77.952	159.151	92.8544	154.27	113.633	136.56	119.412	103.546	44.9383	52.7271	87.683	200.904	0.476056
Ldec056580	23.1681	24.5578	11.9149	11.7269	26.3305	20.6849	225.448	32.7206	41.0256	38.5619	31.1058	38.9981	38.214	13.7871	19.8931	42.9634	30.9867	0.87618
Ldec056590	0.154618	0.385434	3.22996	1.50821	8.79753	5.67689	0.98473	22.3186	2.21479	1.00012	1.44113	0.0506344	210.163	72.216	73.5767	60.0487	17.9451	0.919244
Ldec056620	11.6932	25.6293	19.8846	53.7789	49.3435	58.7958	45.0529	85.0167	43.4633	94.5227	190.061	158.004	26.6991	27.9895	29.3266	118.993	39.8934	0.70796
Ldec056630	0.0158537	0.0396208	0	0.0172597	0.0745196	0.0598741	0.146616	0.304298	0.0810143	0.0831005	0.177891	0.187557	1.74544	0.616021	1.2083	0.0475445	6.29607	0.952303
Ldec056640	6.26198	10.8961	4.3259	5.42469	9.12151	7.57227	17.3654	12.2979	15.2234	13.5196	12.0458	11.5114	20.3397	5.09302	6.65171	11.4453	29.0098	0.635693
Ldec056650	8.51289	7.63552	6.03777	7.46245	17.8032	14.9867	20.6791	21.081	19.8936	27.9673	20.7686	23.9099	9.22035	4.55127	5.9258	7.92663	32.5864	0.569678
Ldec056660	29.669	87.7111	33.6256	52.6064	59.0586	167.376	81.7091	63.3896	57.4498	75.0004	68.3657	76.4254	22.7481	21.9919	35.0532	74.6103	126.011	0.639499
Ldec056670	136.004	222.179	177.82	235.314	67.695	42.9424	81.1049	58.0839	99.0441	63.2274	48.8086	37.7154	78.8419	27.0047	30.1064	41.9177	60.9906	0.661758
Ldec056680	44.1634	18.7144	8.49348	19.9969	2.73019	2.64577	2.19582	1.78152	5.79553	2.25038	2.38496	0.870373	2.46746	0.993967	1.53538	1.96933	3.92601	0.888551
Ldec056690	3079.61	4608.44	3136.5	2373.15	2426.21	1943.16	3076.94	2334.74	2941	2922.69	2881.44	2399.35	2431.53	1364.15	1742.24	1920.99	1222.13	0.481985
Ldec056700	5.71615	6.76311	3.31643	3.99224	7.0673	7.76161	16.0312	9.00238	10.6249	9.45872	11.0315	10.9408	5.2304	2.46484	3.05077	10.2679	38.8786	0.802719
Ldec056710	1890.89	2831.4	2460.24	1797.69	2182.1	1554.7	3632.86	2227.74	2363.9	2484.16	2680.27	2459.17	1800	1006.74	1253.67	1559.2	1234.06	0.453152
Ldec056720	2.60655	3.80994	4.21564	5.05603	5.35701	3.6056	6.6666	5.15667	6.04399	6.96504	16.742	60.4116	6.66094	1.17381	1.63724	3.74123	404.707	0.978403
Ldec056730	9.43801	11.3935	11.8649	10.9466	13.5195	15.7527	26.8262	11.7936	20.8566	17.5354	14.4862	15.3325	21.7604	3.88117	5.34654	15.6085	16.3041	0.497181
Ldec056740	15.2712	75.727	35.4565	21.8646	53.4108	31.5704	55.7554	24.031	27.4552	34.3711	31.4371	32.1812	17.3785	8.76902	11.6218	66.9162	137.784	0.753591
Ldec056750	0.320799	3.99727	1.67403	3.38917	15.7191	10.2624	0.0840465	10.2001	22.6311	5.68288	3.23053	1.50926	1.42648	0.490115	0.613131	8.68637	0.73275	0.812154
Ldec056760	1.82813	51.6264	0.0481373	0.24077	0	0.0394304	2.76187	595.806	3411.42	748.201	5834.38	7597.79	177.909	333.279	375.968	3.5104	2.06701	0.905079
Ldec056770	22.0814	9.29108	0.0492157	0.120055	0.226049	0	2.39132	197.183	197.727	141.937	1572.15	1628.15	555.729	56.2152	55.9137	0.904632	0.269192	0.892048
Ldec056780	0.850702	0.252144	2.13778	0.101234	0	0	0	0.561953	0.347252	0.0329314	0.180372	0.0735758	0	0	0	0.0247462	0.137795	0.925077
Ldec056880	0	0	0.161945	0.0253905	0.0862257	0	0	0.0604793	0.110151	0.403395	0.0669382	0	0.324485	0.0768457	0	0.773521	0.600328	0.845174
Ldec057170	0.194949	0.367215	0.0647022	0.0343627	0.2233	0.0604308	0.144238	0.166756	0.118658	0.334071	0.0732466	0.12852	0.0462083	0.0145284	0.0431184	0.149665	0.401208	0.662898
Ldec057500	0.0495516	0.154146	0.0156405	0.0574756	0.345562	0.75528	0	0.214247	0.0813691	0.165658	0.0975863	0.403207	0.0778307	0.0448723	0.0315946	0.121074	0.0549584	0.841551
Ldec057640	0.0608583	0.125607	0.283556	0.0188704	0	0	0.00990847	0.0844819	0.057496	0.0335425	0.023825	0	0.0190121	0.171183	0.185689	0.0232745	0.192678	0.778169
Ldec057650	0.122944	0.122218	0.0898711	0.250514	0	0	0.0759983	0.0127805	0.0485255	0.0438585	0.0142501	0.0172606	0.110415	0	0.0325377	0.0167655	0.227269	0.766806
Ldec057970	0	0.034702	0	0.339341	0.561597	0.176184	0	0.0600893	0	0.204567	0.0515263	0	0.0209992	0	0.0154106	0.0359269	470.453	0.999801
Ldec058040	0.0277051	0.0153408	0.0188083	0.00444681	0.0199908	0	0.015393	0.0269118	0.015011	0.0372298	0.00606034	0.00608709	0	0	0.00656188	0.00817415	0.0531838	0.755893
Ldec058120	0.0374746	0.0695153	0.00480992	0.00449247	0.00547025	0.00699704	0.0361132	0.0159482	0.0489378	0.064314	0.0118875	0.00614959	0.00423394	0	0	0.00410482	0.0292505	0.748091
Ldec058300	1.2971	0.976844	0.307363	0.363435	0.305668	0.31166	0.221458	0.801313	1.27199	0.94403	1.62152	2.36407	0.901828	0.146501	0.131105	0.316281	0.287149	0.7302
Ldec058630	0.100188	0.08315	0.0822548	0.152559	0.187798	0.145391	0.263002	0.110043	0.374395	0.418059	0.133243	0.259147	0.0114339	0.0439054	0.0387255	0.0497258	0.372316	0.640111
Ldec058790	0.0963525	0.0157786	0	0.0376606	0.00488572	0.0155873	0.0154778	0.0250461	0.039369	0.0372007	0.00585709	0.0516652	0.0249533	0.00983956	0.0126633	0.00694195	0.0505022	0.770745
Ldec059010	0.0530774	5.76252	0.0376584	0.0250514	0.660403	0.115497	0.0244539	3.11309	3.87097	4.22523	0.0446091	0.0102271	1.21851	0.375244	0.631616	0.167105	0.714429	0.834196
Ldec059520	0.0324018	0	0.0695111	0.155008	0.434328	0.178141	0	0	0	0.145946	0	0.0120891	0	0	0	0.084813	465.085	0.999851
Ldec059530	0	0	0	0	0.487173	0.117886	0	0.648828	0.0447857	0.0394426	0.0430753	0.0740056	0.417077	0.221329	0.418216	0.848869	0.113189	0.806728
Ldec059540	84.3624	121.132	109.151	214.207	51.9251	22.1869	35.5442	77.4797	165.1	93.8566	17.0086	49.0573	43.9381	7.5016	21.0968	20.0632	82.2566	0.707741
Ldec059580	1.72251	2.44721	1.19736	0.740207	1.88229	1.35823	3.40161	3.46304	3.49068	3.64339	1.65206	2.06143	1.85168	0.525608	0.794502	0.478451	2.50346	0.492741
Ldec059590	3.53825	4.02055	1.15784	2.36304	2.12725	3.54356	3.72163	3.31865	5.41779	4.70794	5.64836	6.43882	1.92206	0.618625	0.976793	13.9342	68.7688	0.942329
Ldec059600	26.2581	35.2034	20.9064	26.4149	38.1916	39.0055	81.1064	42.3462	55.4671	55.1146	36.5251	44.8994	38.5513	20.9126	22.1614	149.488	140.817	0.697349
Ldec059620	0.777217	0.597512	10.2562	7.57359	10.7306	3.37362	0	37.3681	59.3296	51.0207	1.1553	1.59821	0.436906	0	0.627525	0.335026	4.17601	0.863025
Ldec059650	2.75943	2.05779	11.9185	11.1817	11.5113	5.9648	0.459993	42.3096	75.3601	55.7732	2.37389	1.77577	0.884081	0.149165	0.744027	0.461002	11.5058	0.865786
Ldec059660	19.8714	25.1021	20.3482	24.8167	38.7731	56.818	37.2079	36.6839	40.7563	41.9861	49.0463	51.0082	22.1236	12.5252	16.7135	53.0314	23.5631	0.435085
Ldec059670	0	0.0235709	0	0.138934	0.318754	0.0511059	0	0.0670662	0	0	0.111617	0.267385	0	0.0436485	0.0222004	0.18609	181.112	0.999575
Ldec059680	4.65832	3.93309	3.72685	4.73708	5.0542	11.2394	9.76334	7.88363	9.47397	8.40802	12.6667	15.1749	6.36055	2.95963	3.93164	11.1397	9.38501	0.525034
Ldec059690	0	0.0436281	0	0.0164704	0.0207345	0.0772709	0.0189938	0.14079	0.514401	0.260607	0.0232071	0.0699286	0.0543846	0	0	0.015559	0.14552	0.892218
Ldec059720	1.9284	10.8444	1.89468	3.52395	24.8305	24.3549	10.1279	34.8094	42.2267	50.9865	45.6155	49.0102	20.294	7.99594	9.00152	68.1527	11.5316	0.679969
Ldec059730	8.67189	14.7948	10.0944	15.0148	12.9102	31.7678	29.9021	17.343	21.4559	20.9498	26.9597	25.441	9.49504	6.12772	7.74827	36.0696	55.02	0.665183
Ldec059740	5.28995	2.76605	3.42619	5.681	6.58691	9.27363	3.77504	8.8371	11.1041	12.6291	12.5162	9.94423	6.20877	2.97854	3.05969	15.3246	42.9961	0.826436
Ldec059750	1511.69	2713.01	2052.19	1608.08	1722.36	1355.19	2305.66	1566	1828.12	1783.67	1962.85	1901.02	1551.82	828.311	1173.28	1772.64	1221.17	0.397716
Ldec059780	18.3554	22.0162	9.38615	8.05059	21.4262	24.811	206.577	35.8079	51.8288	44.1079	297.941	215.424	27.0931	8.73465	12.125	30.7379	147.952	0.81447
Ldec059790	27.6965	38.9108	28.0843	31.9025	53.234	57.7607	241.386	69.2184	54.998	108.033	60.8902	57.9179	220.212	30.6358	46.3198	144.304	28.7486	0.725837
Ldec059820	0.0206016	0.0442914	0.11329	0.0664542	0.0467544	0.0438003	0.0773936	0.0840192	0.13072	0.0964968	0.0796021	0.127648	0.409061	0.0297789	0.0191149	0.0363987	1.38484	0.935668
Ldec059840	38.8716	44.8672	31.2379	43.0692	39.5483	44.298	55.3775	40.6054	38.9683	51.6965	45.499	41.3194	73.6327	21.418	26.7885	47.1481	59.0206	0.431525
Ldec059920	0.313238	0	0.0376082	0.0715405	0.148845	0.0313707	0	0.00842162	0.048707	0	0.119339	0.0530615	0	0.00660096	0.0141021	0.0165347	0.148172	0.859471
Ldec059930	0.0219756	0.0190338	0	0	0.0257978	0	0.0098321	0.0262861	0	0	0.0148729	0.0211078	0.0391464	0.00327729	0	0.0194176	0.0385828	0.680393
Ldec060240	241.933	275.205	1089.34	635.529	107.29	31.1309	2.10468	53.8749	3.37832	6.48689	54.6619	3.92739	0.662285	5.13065	1.41968	7.37064	208.034	0.906013
Ldec060460	0.0714469	0.575143	0.0696068	0.0275823	0.0505421	0.131836	0.0672386	0.0298289	0.142048	0.0685199	0.0145802	0	0.138822	0.0336365	0.00754473	0.534638	0.10997	0.837232
Ldec060510	0.111191	0.309055	0.111375	0.0460354	0.0916258	0.0973818	1.19005	0.0465879	0.0500475	0.313229	0	0.0487465	0	0.0124299	0	0.195145	0.250148	0.911611
Ldec060520	0.308039	0.50659	0.147772	0.221664	0.384492	0.114273	4.16361	0.237023	0.264858	1.63699	0.10436	0.0388234	0.154279	0.0414197	0.0573933	0.21899	0.553772	0.925084
Ldec060690	0.0236442	0.00847211	0.00532002	0	0.0171838	0	0.0169322	0	0.00860445	0	0.0334487	0.0819335	0.0744039	0.00392216	0.0107897	0	0	0.845362
Ldec060830	0.0509978	0.0172512	0.0324984	0.0199316	0.0113292	0.0187018	0.0812998	0.0171228	0.0904093	0.0385253	0.0548874	0.0727714	0.0545909	0	0.00781024	0.0377683	0.0387629	0.616847
Ldec060920	0.0464098	0.00788312	0	0.0262872	0	0	0	0	0.00497713	0.016553	0	0.0120616	0.0403269	0.00344145	0.00673107	0.00816139	0.033102	0.785168
Ldec060950	0.649232	0.19383	0	0.0143623	0	0.0447387	0	0.0342105	0.029744	0.0876288	0.171088	0.0393201	0.131299	0	0	0	0.0890264	0.919593
Ldec061190	0.152868	0.186197	0.0676162	0.0474418	0.0561575	0.0494875	0.0352678	0.018556	0.0896486	0.150284	0.0638443	0.224412	0.0336695	0	0.0350019	0.0290318	0.0218353	0.711216
Ldec061510	16.0445	7.68356	12.5524	13.7087	9.23318	38.3446	0.306855	26.6038	29.6789	25.1775	106.511	102.048	48.423	21.9444	30.8518	236.015	1001.34	0.95474
Ldec061560	0.16434	0.383127	0.0475418	0.114656	0	0.134031	0.405007	0.159486	0.135219	0.225434	0.438872	0.164585	0.103416	0.0480948	0.0435658	0.496636	0.616164	0.689205
Ldec061630	20.1898	37.6185	55.1961	132.847	66.6047	189.351	0.418822	92.2392	55.1163	86.6466	93.3527	84.3848	57.2963	24.5782	31.3491	214.557	725.75	0.893064
Ldec061710	6.20983	7.91105	4.6352	7.46834	13.9375	29.6359	33.3002	21.3339	28.4335	29.0961	24.1703	44.0481	22.3626	4.4037	6.31883	22.4266	33.6941	0.580945
Ldec061720	6.33934	11.8538	7.09105	14.7208	10.8927	32.4754	14.0531	10.9742	9.34516	13.4347	21.909	17.4888	3.33632	3.31431	4.3663	20.6455	67.0539	0.811495
Ldec061820	0.0131178	0.0271608	0.00835932	0.00495318	0.003172	0.00929719	0.0413862	0.0193919	0.0233815	0.0367277	0.0500932	0.0181114	0.0645587	0.0268906	0.00602691	0.0266373	0.164115	0.855564
Ldec061860	0	0	0.0439684	0	0.239358	0.241574	0.232777	0.269613	0	0.418578	0.110251	0.0568048	0.280793	0	0	0.112243	0	0.76298
Ldec061880	7.95105	9.18666	1.02069	5.93961	10.7091	20.6298	13.4146	9.61929	20.8612	14.7473	7.97235	6.4407	13.7898	0.397886	1.20302	8.49543	4.11918	0.593635
Ldec061900	3.07369	6.67998	0.822862	4.35609	8.5904	9.27424	8.04006	5.56207	12.5688	7.35091	4.67256	3.86694	9.03289	0.199917	0.585516	5.31873	2.00731	0.605004
Ldec061910	3.57425	6.93847	0.934451	4.08761	9.42648	12.7998	10.6203	6.62697	15.2545	9.94378	5.01951	6.12866	10.7926	0.301841	0.61187	6.94348	3.12218	0.599002
Ldec061960	14.0517	14.6669	4.44899	5.09712	13.3021	11.0522	9.96758	40.2296	86.217	45.3256	83.1954	76.0924	36.2612	8.32883	13.2652	7.99769	11.9643	0.71348
Ldec061980	12.236	16.2945	3.09186	10.0677	47.2545	62.463	126.377	44.8584	55.4723	69.1579	35.7613	42.5923	47.6545	14.7459	18.848	20.171	74.9023	0.71535
Ldec062010	1.86379	6.4893	1.12049	4.99218	12.9421	15.3757	57.5167	9.95765	19.8523	14.9129	5.76126	8.08202	13.5159	3.49321	4.95418	12.3716	18.7422	0.832194
Ldec062040	2.64642	8.91085	1.41147	5.45232	8.39826	5.95299	71.0561	8.35647	19.1191	12.7993	8.74918	11.54	12.2944	5.11406	5.47732	14.4589	18.1178	0.869119
Ldec062060	0.492969	0.0793554	0.201151	0.474453	0	0	0.268764	0	0.0531309	0.111959	0.125413	0	0	0.104955	0.0325681	0	0.170434	0.794335
Ldec062070	0	0	0.325398	0.0779105	1.13499	3.55654	0	1.2022	2.45519	2.94874	0.41428	1.28186	1.71095	0.152736	0.210263	0	0	0.790623
Ldec062090	3.52069	3.89229	32.6835	19.0128	8.24039	6.43024	1.70555	7.8535	6.06412	7.69007	13.4537	15.4585	4.79436	0.363457	0.487304	5.38692	11.8605	0.777766
Ldec062120	0.129404	0.386383	1.9875	2.03157	0.477844	0.298295	0.204654	0.400348	0.949378	0.260659	1.19171	1.05888	0.207241	0.032625	0.0621143	0.496595	0.490338	0.734381
Ldec062130	0.895157	0.125011	0.0193437	0.0352309	0.133099	0	0.160762	0.148342	0.0210019	0.205814	0.0123005	0.130456	0	0.0219583	0.0697877	0.00856358	0.0976023	0.916965
Ldec062180	4.70947	12.579	24.7466	21.8508	15.0056	22.027	14.6986	16.9881	16.9146	20.5715	11.2797	11.743	6.86153	6.66485	11.5699	33.2531	24.1798	0.544422
Ldec062230	0	0	0.132288	0.0969852	0.16385	0.405474	0.0345163	0.0923273	0.225031	0.16205	0.0414974	0.199654	0	0	0.03696	0.123907	0	0.79822
Ldec062250	0	0.105029	0.099634	0.0808988	0.113339	0.036676	0.31591	0.106373	0.188578	0.129034	0.110863	0.168164	0.243442	0	0.0287365	0.032668	0.201174	0.674629
Ldec062280	0	0.0265047	0	0	0.106677	0	0.0166507	0.158225	0.0798408	0.0278274	0.0297344	0.0923091	0.0298871	0.0173563	0.030773	0.0138006	0.640056	0.938522
Ldec062290	0	0.140698	0	0.0576572	0.161805	0.0313013	0.212116	0.0234737	0.172147	0.157874	0.214511	0.0323254	0.0647786	0	0	0.0736683	0.180798	0.618714
Ldec062320	0.0322135	0.0346278	0	0.0538457	0.0247532	0.1007	0.235492	0.18216	0.304534	0.184013	0.166546	0.0283105	0.149172	0.0389302	0	0.0380172	0.249148	0.688473
Ldec062380	0.333718	0.656179	0.0409569	0	0.406075	0.0303365	6.89699	0.018343	0.0420035	0.117061	0.284323	0	0.0825594	0.0287549	0	0.0306406	0.225918	0.979186
Ldec062400	123.477	130.035	52.1796	92.6116	168.853	92.105	18.372	236.806	238.736	266.024	107.038	258.072	362.715	196.299	232.553	80.7935	24.52	0.6005
Ldec062510	0.0423432	0.0241227	0	0.0092329	0.0152282	0.0566812	0.06044	0.00539209	0.0860745	0.0516842	0.0877591	0.0560363	0.0123661	0	0.00634443	0.0896247	0.0960106	0.607251
Ldec062590	0.0137557	0.0154571	0	0	0.0214155	0	0.0153817	0.0583009	0.00952253	0.01398	0.00894988	0.0568205	0.40245	0.00362218	0.0103107	0.0040347	0.0344972	0.958683
Ldec062610	0	0	0	0	0	0	0	0.325476	0.0381515	0.0436287	0.315178	0.0921347	9.50828	0	0.276199	0.0311127	0.0462546	0.992322
Ldec062620	0.127896	0.148785	0.0106876	0.0560323	0.0659599	0.0362811	2.43776	0.414424	0.126345	0.192101	0.0201985	0.102649	0.638111	0.213864	1.3345	0.0820922	0.103654	0.905816
Ldec062630	0.693667	2.64958	0.232571	0.508156	2.49469	6.84837	4.12311	3.16214	3.47973	4.31405	1.84313	2.02273	2.42004	0.274783	0.94349	12.017	5.09232	0.786227
Ldec062640	0.0790659	0.241241	0	0.0233093	0.0778096	0.0408078	0.0518724	0.0109757	0.0383455	0.110935	0.0317671	0.0319073	0.105008	0.0258087	0.0428757	0.717256	0.22816	0.900673
Ldec062650	13.8055	8.48654	16.6088	14.3065	6.89561	10.9608	28.811	14.5366	10.2339	14.7979	34.8347	37.5283	11.2273	6.66682	9.05669	13.0318	12.6634	0.622078
Ldec062660	19.8473	28.5366	13.8923	15.1455	26.6223	36.572	54.0554	27.4086	34.2782	32.0221	36.0988	35.0799	23.2011	11.7322	15.5559	55.17	79.3472	0.633558
Ldec062670	4.1769	3.9045	2.87477	4.03456	4.16425	6.13559	7.74707	4.88377	8.51508	7.12043	5.07874	6.37125	7.7924	1.36722	1.79547	26.9672	81.0399	0.920618
Ldec062680	28.6057	32.6908	33.774	33.5982	40.2262	49.1031	50.2018	43.1363	41.2696	51.2421	56.2567	52.4473	25.8958	22.6321	25.798	101.724	276.341	0.844259
Ldec062690	8.14685	12.2838	5.85064	5.83504	10.3061	12.1793	30.4028	12.8029	14.904	17.2196	15.9738	15.3686	8.27544	5.46621	6.20232	28.6414	39.815	0.670572
Ldec062710	4.36574	5.42944	2.87712	4.69986	7.43907	5.80024	6.72659	9.2241	7.74228	15.1697	8.43473	17.7085	3.59492	2.27218	3.89606	25.4141	3.77223	0.731564
Ldec062720	5.43096	12.081	6.227	5.17637	13.8127	22.8096	20.4286	12.6937	15.9584	21.2123	14.4205	13.5387	8.09851	5.19483	6.03229	23.0749	51.3039	0.748812
Ldec062730	14.6227	22.9978	13.5841	14.0169	16.2478	17.4291	47.238	18.1512	17.8003	22.0682	26.0868	27.5984	16.9195	10.6826	13.6667	61.1168	29.7558	0.663691
Ldec062910	148.981	304.653	208.076	238.117	203.244	109.684	247.103	424.818	396.61	655.974	777.936	1091.72	277.989	95.4575	125.605	112.451	38.0026	0.750125
Ldec062920	5.08565	7.89528	2.86334	3.53302	6.35599	7.71718	19.1266	6.33822	7.88928	7.91261	9.91588	11.7106	6.03387	3.12376	4.1493	52.887	49.8754	0.811478
Ldec062930	14.2259	15.3917	17.4043	24.5332	28.0513	42.9972	76.1773	44.4715	33.5261	49.0544	51.6086	53.4906	15.3274	17.4742	19.9265	63.5029	34.0823	0.569206
Ldec062940	7.11119	26.4133	16.6479	10.7778	19.9702	16.8624	29.7525	15.8597	15.0895	27.146	27.5082	26.632	10.4763	10.9109	13.968	39.6429	27.9313	0.522207
Ldec062950	0.9756	1.39516	0.0703494	0.0501836	1.14642	0.815527	0.0554292	3.72165	3.12193	2.72195	0.201768	0.350784	1.14214	0.0644864	0.311595	1.64981	2.74543	0.717556
Ldec062960	1.49739	1.61263	0.162237	0.158363	1.34987	1.16164	0.490832	4.54453	4.0309	5.03159	0.611326	0.597173	1.28793	0.120114	0.286435	3.42986	12.9797	0.87301
Ldec063070	8.96403	19.9147	14.431	9.5182	16.8666	19.4869	16.9798	17.7594	17.4574	25.9068	28.3931	36.7394	6.62474	7.50043	9.8925	62.29	82.0673	0.757269
Ldec063080	2.95183	2.84699	3.41372	3.60746	1.37017	1.54119	2.96613	1.88527	2.20832	1.64408	1.87237	1.91717	2.35603	1.95191	3.35	5.7342	54.1507	0.951966
Ldec063090	3.59586	4.29119	2.5363	3.5769	5.78808	6.35234	12.8435	6.9126	9.50225	11.0438	7.13051	10.1408	6.26217	1.61805	3.20095	4.69515	12.8403	0.515866
Ldec063110	13.4167	25.4054	20.3003	19.3466	28.3853	39.1129	49.4149	28.6914	27.3755	36.0612	48.0807	46.9417	17.5612	15.5206	17.9592	76.7585	79.6883	0.599744
Ldec063120	33.2956	52.4328	41.4577	39.9104	48.331	34.3009	93.8931	50.3566	61.8821	57.6292	64.6327	66.6603	55.2394	34.2095	40.7928	89.4165	152.993	0.646862
Ldec063130	21.1331	18.7211	11.5091	14.3933	28.1674	32.1207	42.365	32.4572	36.9696	34.6531	32.6303	42.8284	39.9532	11.8969	15.8183	45.3504	46.3824	0.37885
Ldec063140	4.89679	6.96222	4.58348	7.36613	7.7267	8.79884	11.1138	5.14587	6.08447	8.01494	3.49981	4.86286	5.47769	3.08253	3.03226	11.93	18.5024	0.653497
Ldec063150	0.250275	8.78172	0.772338	2.93147	35.5927	285.286	0.451837	20.4799	22.7364	29.4347	1.72596	3.4112	4.96335	1.49247	2.55056	14.2216	0.968878	0.966971
Ldec063160	0.421839	0.809191	0.554743	0.324033	0.153517	0	0	0	0.612445	0.0240867	0.731275	2.79472	0	0.327495	0.0796413	0.232518	0.392537	0.895711
Ldec063170	3.24348	7.79305	5.35267	5.25713	9.5293	12.9474	14.8443	11.2664	11.1772	15.0182	13.4016	13.9233	5.41803	2.75287	3.89244	65.8489	78.0493	0.83851
Ldec063180	5.03217	7.37465	3.50203	3.14329	5.92086	7.3735	12.1066	7.77489	9.72816	8.00701	4.85845	4.40562	5.23196	1.32588	1.98045	5.67602	112.087	0.947897
Ldec063190	0.854232	0.510142	0	0	0.0893389	0.130538	0.115184	2.80032	1.28889	0.0465675	29.0079	25.7916	0.212281	0	0.144144	0.130356	0.493358	0.929746
Ldec063200	8.40415	48.846	3.09244	13.3721	0.578956	0.282843	1.40894	1.30326	1.58472	1.37758	0.319403	0.245142	1.46385	0.749245	1.25494	0.274308	2.11818	0.951595
Ldec063210	21.52	25.5307	19.6234	32.4668	35.0038	44.0708	49.4273	35.078	35.106	43.0318	38.2314	43.6753	12.5719	10.2071	14.0117	139.745	154.204	0.757098
Ldec063240	15.4088	28.47	8.07183	13.9482	63.6478	66.5821	92.0668	22.2185	23.1769	35.1134	7.16437	13.947	9.23463	2.08562	3.75113	44.1754	96.0175	0.707695
Ldec063250	5.47051	4.86054	2.55667	4.06747	4.87359	7.04278	6.37149	4.69545	5.36912	5.95597	6.49575	6.18481	5.57338	3.73043	5.42666	7.89618	28.8621	0.812534
Ldec063280	10.9075	33.7418	10.9817	37.6547	92.1342	75.0373	22.5973	247.196	404.013	276.153	1115.46	1596.55	1233.41	159.229	178.181	120.851	16.4009	0.842084
Ldec063310	267.782	224.973	444.855	1010.2	344.934	367.886	0.0805381	176.551	166.411	213.995	48.5667	36.9982	46.861	5.7894	9.5098	8.28942	405.153	0.828707
Ldec063570	0.230695	0.182584	0.101718	0.100359	0.084311	0.164399	0.035072	0.405058	0.104403	0.522086	0.0984243	0.144846	0.107048	0	0.0335342	0	0.0203569	0.782985
Ldec063580	0.17036	0.339846	0.0356882	0.17019	0.150698	0.0212939	0.163128	0.395003	0.382761	0.831705	0.0906423	0.181105	0.208909	0.0263526	0.06468	0.0937925	0.133995	0.802481
Ldec063590	0.44782	8.79904	51.9269	65.6667	47.8565	62.4761	0.194334	14.246	7.62763	16.3155	3.26323	4.4258	2.63453	0.907641	1.17983	41.6377	8.81347	0.740401
Ldec063600	19.5208	18.2183	32.1467	37.0115	59.2821	63.9725	144.084	111.178	32.9682	47.047	57.9953	62.8682	23.1822	51.8279	60.7073	25.5956	92.0099	0.654919
Ldec063640	2.4458	3.07472	3.17164	2.782	2.91937	3.4503	21.0652	5.29663	6.68525	7.06559	9.53861	10.8125	10.7264	4.51773	7.07398	16.2601	9.09873	0.688707
Ldec063650	4.23465	5.02589	2.60211	3.48261	3.27179	5.12976	22.518	5.6368	6.13018	6.26542	9.73035	10.0897	11.8569	4.6833	7.58935	4.07605	8.03318	0.728445
Ldec063660	4.47907	3.97003	2.97242	3.58054	5.45832	4.59151	27.4712	7.50752	8.40392	8.04605	13.4112	12.5365	15.3938	7.20032	11.5837	8.8318	14.3203	0.699032
Ldec063680	8.25247	16.0866	13.2923	9.78946	11.6304	10.8731	26.1629	27.0739	20.7382	32.7914	18.0518	20.4543	14.9687	5.8716	5.47797	5.73295	5.88046	0.58004
Ldec063750	0	0.122969	0.114695	0.116513	0.428813	0.453842	0.0866222	0.150387	0.412867	0.285191	0.260805	0.357274	0.0932799	0	0.035412	0.378237	0.149923	0.587826
Ldec063980	0.203648	0.328367	0.487428	0.45063	0.0796015	0.203638	0	0.262553	1.03754	0	0	0	0.48733	0	0	0.204269	1.09793	0.786815
Ldec064000	2.90304	9.55344	1.53222	1.1826	29.0722	99.0977	32.9549	33.5206	29.1914	34.9744	13.0539	18.8586	37.5499	3.73056	5.36569	1.70946	1.5289	0.838113
Ldec064020	0	0.102003	0	0	2.95343	0.799729	0	0	0.0458443	0.384821	0	0.0585262	0.146731	0	0	0	0	0.96746
Ldec064040	12.2779	15.6157	12.2813	13.4748	17.4059	29.1966	27.2335	17.732	21.3823	21.6113	24.0084	27.9384	20.637	7.29008	10.4795	66.046	323.698	0.933462
Ldec064050	13.2063	18.1916	23.0258	32.9232	24.6462	46.9122	45.5546	31.2519	30.2901	42.5326	36.4026	32.6299	13.2236	12.1972	9.1731	43.175	50.3236	0.43449
Ldec064060	1.6383	2.59937	2.62908	4.75134	5.67819	10.5559	4.83873	7.84385	5.92362	8.6852	5.42157	6.11234	3.70875	1.52236	2.34881	13.5703	160.086	0.965711
Ldec064070	65.2242	114.205	94.5075	82.7393	94.3224	126.391	189.189	105.85	122.741	138.838	139.168	133.512	71.1545	54.3171	71.3209	134.526	156.489	0.43664
Ldec064080	12.5255	13.7012	15.865	15.9516	18.2186	28.7461	31.3741	19.4003	19.4138	24.6211	31.5161	28.9556	7.33179	4.42746	6.13879	32.6014	78.3905	0.752212
Ldec064140	1.98946	10.1645	36.1307	53.1576	11.2049	14.7912	9.04087	11.4781	4.51748	6.98764	5.25206	7.82605	10.1995	2.37208	2.22831	6.20565	48.003	0.778499
Ldec064180	0	0	0	0	0	0	0.120201	4.77747	0.0271478	0.0137252	0.0159001	0	8.87945	5.55493	4.85184	0	2.85759	0.871763
Ldec064250	0.276992	0.168543	0.265436	0	0.12048	0.270997	0.224563	0.153587	0.391287	0.0652501	0.13494	0.0809566	0.0540777	0.0780266	0.107324	0.111823	1.11349	0.859435
Ldec064350	0.81299	3.50764	0	0.0738632	3.86707	0.383182	0.0823885	0.17594	0.236704	0.658409	0	0	0	0	0	0	1.67492	0.877071
Ldec064360	0	5.24945	0.0392862	0.502959	2.92571	0.966911	0.152283	0.485412	0.470965	0.329911	0.345493	0.649324	0.183932	0.0150496	0.0626794	0.523859	0.550959	0.902314
Ldec064380	0	0.534615	0.314392	2.42253	9.33899	10.2021	0	6.16412	1.69772	3.05022	1.57382	0.876569	0.655618	0.778926	1.50441	0.554569	2.45553	0.804439
Ldec064390	0	1.43425	0.175389	8.18731	11.4482	9.14632	0	3.92842	0.55577	0.645197	0.132301	1.23899	0.870177	0.611244	0.60061	0.615706	1.1259	0.840217
Ldec064630	3.64863	5.32455	3.40927	3.52106	5.67925	8.46518	10.1367	7.89616	8.90303	8.88764	7.54497	5.89857	3.46601	1.83425	2.23413	9.32092	21.6135	0.721903
Ldec064640	0.118356	0	0.601391	0.4231	0.0801279	0	0.36235	0.0815098	0	0.127658	0.0463346	0	0.0328844	0.228813	0.0275121	0	0.179228	0.822508
Ldec064710	0.110395	0.492241	0.0356048	0.166394	0.61329	0.12733	2.08155	0.668453	0.393045	0.761311	0.388056	0.394787	1.17133	0.221996	0.221698	0.0920673	1.24105	0.786846
Ldec064720	4.34318	1.9609	1.50177	1.96552	3.67259	4.76158	7.17856	3.36553	4.77282	4.28972	3.95256	5.401	2.2819	1.16853	1.92511	5.95015	13.0026	0.718847
Ldec064970	0	0.0483383	0.137149	0.102891	0.463055	0.688327	0.160384	0.163265	0.465203	0.112283	0.210154	0.427575	0.259001	0.0568339	0.119638	0.187921	0.197102	0.717541
Ldec065040	0.255427	0.210592	0.0121181	0.0231448	0.0462313	0.0473698	0.203487	0.037489	0.088134	0.177866	0.0154252	0.0335792	0.0483616	0.0229753	0.00777745	0.116124	1.10418	0.923806
Ldec065500	3.94644	2.51065	2.26555	3.34924	2.81701	2.35016	5.4005	3.68756	2.85101	4.94169	3.29886	4.48305	1.96657	0.523877	1.13059	1.28442	4.09594	0.473398
Ldec065510	3.84845	2.79522	1.68052	2.30813	2.09099	4.58956	3.08492	3.67202	4.03747	5.15813	2.95047	2.69341	3.30036	1.42749	2.92028	0.689223	5.55448	0.468372
Ldec065530	9.97198	15.1297	8.28865	10.8788	16.802	20.7138	27.0077	19.981	22.4475	26.2387	20.2403	17.6081	9.43119	4.7917	6.58631	27.4475	53.3232	0.691076
Ldec065550	13.6302	11.7702	8.91999	9.10156	14.4137	11.531	32.1538	14.9456	17.9075	16.8777	17.4759	19.2677	11.3825	5.45567	7.17379	26.1723	38.5669	0.614017
Ldec065600	0.00702111	0	0	0	0.0195761	0.00671325	0.0111767	0	0.0828758	0.0390786	0.067275	0.0754453	0.00405575	0.00750316	0	0.062073	0.0191311	0.759392
Ldec065840	0.115503	0.158996	0.0243229	0.03052	0.495258	0.368282	0.175488	0.32568	0.338188	0.272826	0.091801	0.204079	0.175795	0.0313223	0.0259263	0.0621812	0.1203	0.681831
Ldec065960	0.178083	0.135094	0.00565546	0	0.0187906	0.0380685	0.112327	0.0816112	0.101836	0.0652641	0.0357455	0.0999581	0.135808	0.0251489	0.0201164	0.00497292	0.278061	0.762084
Ldec066320	0.451932	0.573015	0.329061	0.244379	0.495877	1.5242	2.12885	0.352959	1.10442	0.834519	0.855072	1.77043	0.280294	0.0635993	0.223729	0.848742	0.787413	0.6847
Ldec066470	0.227503	0.341606	0.100646	0.0982645	1.34604	0.448708	0.916081	2.5104	1.3794	2.45082	0.460152	0.157049	1.40965	0.238774	0.471911	0.49074	23.1885	0.964832
Ldec066500	0	0	0	0.170935	0.756221	0.109026	0	0.0662833	0.137488	0.180292	0.246109	1.30378	0.0823338	0.0977644	0.116228	0.0971115	380.281	0.999447
Ldec066510	123.996	15.1983	2.1893	8.87357	7.25733	8.20458	1.85591	116.143	77.7073	94.9325	265.977	442.115	65.4119	185.818	171.893	5.66228	30.2459	0.832995
Ldec066520	79.664	10.9058	1.13888	6.42143	6.12585	7.66721	1.88289	87.702	57.424	79.1907	207.358	338.521	47.613	137.081	126.498	3.50983	11.0234	0.839152
Ldec066610	0.0307594	0	0.0105718	0.0592445	0	0	0	0	0.0666632	0	0.0262241	0.0268245	0.175132	0.0234878	0.226754	0.0363012	0	0.874531
Ldec066630	6.71765	6.9187	5.93111	6.54787	7.42676	7.67608	21.2434	7.44705	9.51655	8.21094	7.81156	6.74086	7.1822	2.96726	3.77322	16.1307	30.521	0.729199
Ldec066640	9.15743	5.11669	6.25169	4.51033	7.94848	5.38969	22.0969	6.64959	7.9037	7.61595	6.01235	6.0937	6.33386	3.53188	3.23757	14.9957	22.3253	0.656093
Ldec066660	0.0475422	0.260161	0.0320914	0.0634165	0.106626	0.0831042	0.185591	0.111318	0.189542	0.190978	0.18423	0.591752	0.178795	0.0574552	0.0220557	0.0661713	0.328289	0.777423
Ldec066670	110.09	105.565	94.0058	123.576	166.045	152.529	526.395	138.409	147.111	175.178	130.895	169.449	100.923	45.3628	55.2751	158.623	102.683	0.765419
Ldec066680	8.38909	9.05829	4.7473	6.63755	11.5148	15.3872	23.5953	12.8493	14.9067	15.3792	14.3184	15.6122	6.99042	3.05115	4.2239	20.1473	19.3651	0.516382
Ldec066790	7.92977	10.1547	6.10807	10.1063	11.0074	22.9532	22.3999	13.5557	14.8151	16.9607	17.3087	18.6188	5.29478	4.18935	5.18981	15.2726	21.8045	0.453463
Ldec066800	0.208881	0.036346	0.114482	0.251818	0.136407	0.173331	0.0966173	0.248078	0.202785	0.211398	0.0574413	0.128806	0.228929	0.0916076	0.0421297	0.209201	0.679401	0.775698
Ldec066810	5.37171	8.16281	6.76866	9.67268	8.55813	25.9914	22.9048	10.326	13.9427	16.4506	17.1935	20.5751	4.09685	4.23753	6.77683	15.1838	17.0167	0.549758
Ldec066820	23.8326	26.0751	19.6682	33.6854	29.8417	76.4459	57.3355	38.5006	37.2442	48.1648	53.5231	52.2008	21.4077	18.0931	26.9297	93.9053	78.6762	0.572958
Ldec066830	4.0965	9.44177	2.90666	5.36438	9.86211	18.7358	16.5634	7.83917	8.24467	8.6289	12.9318	12.3618	4.7123	3.27154	3.85819	27.2918	142.27	0.93142
Ldec066840	0.0414023	0.384736	0.0714587	0.160322	0.349583	0.272375	0.276253	0.207339	0.201044	0.38046	0.153005	0.196181	0.0481651	0.356087	0.440952	0.118235	45.7659	0.995005
Ldec066850	10.7684	45.0207	29.0275	29.8911	37.5827	76.3482	67.9998	48.241	77.3824	90.8695	96.2888	105.544	72.8811	22.4889	28.1994	192.03	102.917	0.693587
Ldec066860	5.1535	0.983576	0.0493658	6.10706	0.0283052	0	3.22777	9.10597	3.96555	0.828138	0.020428	0	993.354	742.14	635.663	0.0804143	0.687525	0.911409
Ldec067010	0.616488	0.0832471	0.0334997	0.0616372	0.0193987	0.132273	0.12387	0	0.0871748	0.253919	0.0211556	0.483509	0.132731	0	0.0547362	0.0147284	0.167825	0.830724
Ldec067120	0.454292	0.640948	0.0383314	0	0.422664	0.0851755	8.07368	0.107546	0.0806417	0.199686	0.241891	0	0.11617	0.0284089	0.02156	0.0810003	0.468324	0.97688
Ldec067140	0.39449	0.247249	0.140967	0.0208422	0.277649	0.453687	1.20683	0.387193	0.464736	0.259502	0.482236	0.418574	0.136908	0	0.225224	0.084399	0.178215	0.783944
Ldec067320	0.0942415	2.80277	0.043187	0.0589059	4.39054	6.6415	0.0222765	0.420201	1.14116	1.11969	0.266247	0.249856	1.16424	0.0330878	0.577757	0.91853	0.320039	0.871803
Ldec067330	6.61802	11.6283	4.94072	4.48662	18.1602	28.6546	2.51342	13.4158	53.6378	14.7095	3.12634	3.03059	69.8113	7.20603	8.05775	20.7563	12.8265	0.808619
Ldec067370	63.331	64.6421	33.8935	48.0286	54.0784	67.5421	141.799	62.4339	92.6609	73.4224	77.8522	75.5258	74.2574	21.6801	24.6232	54.2875	53.9808	0.584692
Ldec067390	1.87297	3.42778	1.32156	0.953127	1.77635	1.16363	9.90043	1.42385	1.20574	1.41621	0.807654	1.07444	0.618365	0.57174	0.906169	28.118	31.1801	0.88663
Ldec067410	0.815134	1.01787	0	0.0295265	0.189007	0.0764696	0.046992	0.0246039	0.161959	0.0482923	0.153232	0.172121	2.59318	0.0715279	0.268033	0.322979	0.0467964	0.916981
Ldec067420	1.23794	1.67123	0.855064	0.757342	3.1954	1.86489	1.96446	1.41667	1.72254	1.96394	0.970663	1.56539	2.67226	0.488601	0.845547	0.778981	3.96148	0.621812
Ldec067740	0.00815745	0.00744539	0.0236872	0.0138009	0.0131816	0	0.0488117	0.0336455	0.0141942	0.00576486	0	0.0143051	0.00471215	0	0	0.0121893	0.0266084	0.772478
Ldec067800	4.10466	3.9797	0	2.28971	27.6014	13.8269	0.297322	24.1964	13.3921	36.0844	38.4474	61.6097	0.598123	0	0.451558	0.552196	0.787316	0.830983
Ldec067960	0.0363062	0.0390273	0.0731833	0	0.040713	0.0953413	0.0777451	0.154947	0.0864713	0.22537	0.233548	0.196538	0.0768876	0.0262396	0.0969478	0.279885	0.120866	0.647148
Ldec068160	0.839872	0.296243	0.698531	0.494812	0.37735	0.0544565	0.461791	0.498092	1.31302	1.23647	0.83857	1.85553	0.185251	0.309456	0.386946	0.346056	0.463512	0.703573
Ldec068200	0	0	0	0.0296222	9.90305	13.4332	0.0660825	0.103798	0.0885515	0.108056	0	0	0.041853	0	0	0.200613	1.03506	0.946138
Ldec068210	0.125123	0	0.20456	0.184373	0.398029	0.100093	0.30876	0.0685301	0.0692939	0.317741	0.043792	0.0775262	0.183508	0	0.0717734	0.153481	10.4268	0.986174
Ldec068250	0.178815	0.526708	0	0	0.0181094	0.0130222	0.0127942	0.00459856	0.237936	0.0191321	0.0153819	0.022026	0.132851	0.00918463	0.00913336	0.0142785	0.0368004	0.914081
Ldec068270	0	0	0	0	0.0890676	0.0177074	0.0462012	0.0319764	0.0441141	0.107544	0	0.106318	0	0	0.0147899	0.0662428	0.0614218	0.7223
Ldec068330	0.119924	0.574343	0.0803977	0	0.106135	0.0339397	0.272632	0.180067	0.171271	0.038227	0.029698	0.177826	0.174513	0.03575	0.0449215	0.0141341	1.94991	0.934171
Ldec068340	0.0562547	0.506898	0.0519704	0.0758204	0.131272	0.109067	0.176712	0.157641	0.165163	0.0659687	0.0654637	0.196554	0.164131	0.0251548	0.00967178	0.0113401	4.51665	0.972752
Ldec068570	0.384834	3.10798	0.806946	0.409767	1.09909	1.36461	3.07692	2.12186	1.80708	3.03664	2.75858	1.47763	1.10628	0.325838	0.708696	6.05244	1.12641	0.74474
Ldec068590	0	0	0	0	0.0956167	0.0438527	0	0.354327	0.238679	0.800396	3.19649	7.91635	0.131376	0.0692877	0.0755575	0.0520598	0.279663	0.957862
Ldec068760	3.99308	5.05126	1.53632	2.35601	4.03735	1.87574	5.56211	3.74545	6.85727	4.32268	2.88127	3.36872	7.54974	0.900347	1.47526	12.1247	47.0805	0.910211
Ldec068770	1.43064	0	0.0501006	0.191283	0	0.0223675	0	0.00600465	0.0275806	0	0.0347586	0.0405686	0	0	0	0.00413566	0.101536	0.979103
Ldec068780	353.544	328.495	182.577	207.009	326.703	268.684	645.096	391.624	547.356	472.63	551.045	602.678	443.58	194.24	230.85	334.59	222.997	0.451767
Ldec068790	2.8403	2.20854	2.58265	2.94957	2.76984	4.59636	5.63538	2.57629	4.61015	3.59239	6.72873	4.44816	2.15889	1.26964	1.80768	5.53772	6.58709	0.478258
Ldec068900	3.31383	3.23421	3.31489	3.16217	2.50685	5.26555	3.71235	1.76436	2.94111	2.62207	4.30619	4.43002	1.76081	1.80617	1.43021	6.58098	9.95137	0.672459
Ldec068920	0.0162894	0	0.0136497	0.0603963	0.0350193	0	0.145564	0.00934158	0.00296396	0	0.00356321	0	0.0418768	0	0	0.08946	33.8836	0.999229
Ldec069080	78.8332	362.868	13.9802	35.8269	1005.93	751.571	6.98192	93.709	904.263	87.1795	59.3891	11.9229	229.088	8.47275	10.2179	1761.45	21.0675	0.869379
Ldec069090	0	1.63711	1.49836	14.6344	413.514	0	0	23.151	0	0.0555773	0	0	0	0	0	0.129322	0.435755	0.993721
Ldec069100	0	69.9515	1.12253	2.42812	105.436	0.0700974	0	5.89328	0.0933589	0	0	0.0281951	0	0	0.0211212	205.314	75.2111	0.920775
Ldec069120	0.051986	0.115277	0	0.607764	1.59945	0.3446	0.0342948	1.97685	29.4145	3.62902	0.0114533	0.219201	0.0550396	0.00319499	0.0636576	0.0797213	1616.13	0.998522
Ldec069130	55.6504	92.9729	29.3101	39.7674	113.326	116.918	398.452	136.623	182.299	187.256	110.575	133.796	308.649	68.8417	92.2555	191.032	68.4268	0.697627
Ldec069180	0.161295	0.161917	0.0467338	0.1828	0	0	0.0905441	2.82921	0.509239	0.602438	0.155475	0.20719	61.2015	9.20257	27.2956	0.0183663	0.231234	0.957421
Ldec069190	0.751641	10.3228	3.3791	2.59151	24.6755	9.29585	0.0818351	1.67723	3.6407	0.592376	0.0536148	0.0611893	5.6699	0.0633575	0.233648	2.08038	0.888857	0.89518
Ldec069220	64.2839	122.571	130.552	111.153	182.837	141.471	56.8684	197.426	321.861	177.645	590.56	644.325	159.975	121.335	194.054	64.6674	152.474	0.729394
Ldec069230	1.97862	5.00998	4.20789	2.19206	2.316	2.11007	5.94963	3.05519	4.6049	3.80559	5.332	5.68629	2.44205	1.73441	2.16134	14.5612	2.27789	0.764512
Ldec069240	5.08051	6.53305	1.27796	1.90009	63.3253	113.428	1.2003	46.4162	58.544	57.7014	6.65938	3.46745	7.47489	0.680548	1.95437	6.68706	7.64258	0.847621
Ldec069330	0.445729	0.143441	0.0337416	0	0.135369	0.145652	1.64572	0.372804	0.872057	0.45127	0	0.422455	1.07068	0.140685	0.0721812	0.0298752	0.130095	0.830392
Ldec069340	147.899	274.042	14.9771	25.6974	484.473	536.759	979.183	270.49	484.41	369.046	48.0279	87.672	475.734	40.1432	69.7753	32.2005	49.9246	0.782263
Ldec069370	142.625	229.688	8.79373	38.4401	615.03	401.503	587.308	427.572	559.409	532.084	257.506	338.888	24.373	5.70663	10.0741	24.1229	26.0486	0.632727
Ldec069440	4.42931	21.5106	11.1096	7.43551	9.23789	18.3472	17.1549	16.8969	18.2162	18.4713	14.6113	20.192	3.22553	4.09033	5.46291	3.05596	4.9753	0.485975
Ldec069520	0	0.0924769	0	0.0248	0.0902493	0	0	0.0077851	0.0373815	0.0340295	0	0.0226319	0.13294	0.0199698	0.0447893	0.0957971	90.5209	0.999584
Ldec069530	10.123	12.3273	9.216	11.5523	15.4181	15.5573	15.9082	9.79493	45.078	12.7775	13.7602	15.2225	16.2304	2.17956	3.17939	40.9929	30.5413	0.67448
Ldec069540	7.16053	5.21267	2.02455	2.77782	3.04599	5.31122	5.25362	7.09038	18.2272	10.9689	9.65167	12.6026	17.6194	1.49452	2.58111	8.37171	5.25064	0.635102
Ldec069590	22.6124	21.0909	32.623	21.5997	20.8889	27.0889	20.6371	36.9788	74.5454	43.2658	40.55	42.8847	86.7827	21.778	25.2343	27.6529	20.1398	0.640214
Ldec069600	0.0119712	0.336135	0.0728367	0.124564	0.191992	0.105195	0.289385	0.108078	0.221114	0.313794	0.0928975	0.174808	0.236486	0.110634	0.130203	0.0949042	0.10575	0.556613
Ldec069610	5.44972	12.457	3.0221	5.18572	5.68269	9.73234	27.8638	4.11516	1.87398	6.55585	1.99564	1.90154	2.11491	0.962974	1.12888	71.7389	72.3979	0.860337
Ldec069620	0.167075	48.3367	0.995427	4.89431	331.37	326.637	0.0376741	1.9679	52.281	3.19926	0.829181	0.0988377	3.1617	0.198155	0.110668	3.35126	1.66897	0.915515
Ldec069670	45.1664	60.119	35.7387	64.3166	97.4164	216.404	185.248	85.6726	98.3517	106.102	82.4448	79.5981	77.385	34.725	49.212	107.729	237.525	0.624874
Ldec069680	0	0.0783757	0.196748	0	0.234362	0.340467	0.0390325	0.0714212	0	0.312947	0.125434	0.075293	0.0441166	0.0172766	0.0645913	0.0860472	0.418835	0.748393
Ldec069820	0.0376656	0.0601612	0.0655539	0.0210639	0.0112883	0	0.367463	0.0990043	0.11297	0.0811397	0.122194	0.0279979	0.0108788	0	0.029673	0.182041	0.114023	0.834056
Ldec069910	3.13718	27.6181	1.18433	1.14693	46.6853	113.372	1.56141	70.4467	68.2712	101.733	16.2317	24.5023	15.423	2.22275	4.63991	44.2045	55.0547	0.733144
Ldec069920	3.25855	30.6327	1.32891	1.2921	54.4304	115.266	0.834189	74.3315	68.2451	100.05	16.0006	22.5178	17.5627	1.69542	3.93172	45.8552	67.7155	0.723638
Ldec069940	28.1384	39.0183	21.3531	26.2348	29.6726	54.1076	69.198	44.4616	56.4524	58.0268	57.0825	61.0044	33.4216	12.8217	14.7159	123.849	21.7335	0.683364
Ldec069960	0.607899	0.718328	0.846457	1.57044	1.12129	2.08725	3.5395	1.58375	3.14653	2.15281	3.35257	4.40799	1.08933	0.826898	0.589202	3.54364	0.247872	0.616835
Ldec070090	1.19285	0.908936	0.83156	1.69927	1.7308	1.97971	4.84484	1.80203	2.44058	2.67325	2.2761	4.44178	3.48453	0.505869	0.944383	5.2738	360.01	0.993571
Ldec070100	19.9455	13.4725	9.54632	11.3364	14.3762	20.1615	28.9373	26.2157	36.8635	30.681	36.0091	40.4153	51.1168	10.5653	15.6965	29.5475	60.9836	0.595294
Ldec070110	5.2772	5.81906	2.62768	2.86586	5.86745	4.84682	17.6443	7.04015	9.17065	8.03618	7.19244	8.41941	7.6523	3.59736	4.9969	6.97354	62.466	0.891914
Ldec070120	10.6976	18.6434	9.65926	9.87726	10.5676	11.3858	25.009	12.1617	26.3428	17.098	23.278	25.2747	43.6349	4.3441	6.29315	18.0767	50.105	0.660283
Ldec070130	21.9724	15.5502	8.35913	7.35955	16.9299	14.4272	23.1944	16.9459	23.8541	24.0741	13.758	15.6269	26.172	5.32077	6.75251	60.1295	59.4994	0.688385
Ldec070140	7.99356	9.96802	2.95245	4.12228	15.2949	17.4411	14.0668	12.2736	16.9482	14.9316	14.7625	14.8873	9.67025	3.31912	4.0061	36.1247	55.6413	0.776737
Ldec070150	0.0432132	0.127743	5.42771	23.3275	233.651	25.4581	0.853507	200.063	32.9212	345.085	25.6104	7.44372	0.339411	4.9921	9.90063	3.37381	7.91817	0.894691
Ldec070170	0.811428	1.40401	1.73495	0.873182	1.33913	0.679669	7.83847	6.37389	10.5018	13.4212	3.68143	9.65205	0.331898	0.0330883	0.0894412	1.22004	2.55413	0.771264
Ldec070180	141.34	71.7973	145.556	238.92	31.3186	1.94538	0.158028	4.24114	9.59426	0.903336	9.14401	0.503166	3.28502	0.395646	0.113767	1.37983	57.946	0.874534
Ldec070260	0.0373785	0.168006	0.088423	0.12293	0.06947	0.210145	0.220107	0.0732293	0.22638	0.116719	0.0636175	0.123472	0.144848	0.0382864	0.0460888	0.092957	0.0266562	0.546577
Ldec070430	0	0.179031	0	0	0	0	0.0764327	0.0845411	0	0.299893	0.181321	0.139978	0.0322901	0	0	0.0313054	1.50522	0.957448
Ldec070450	0.136654	0.147062	0.0580554	0.0276091	0.167517	0	0.250151	0.0588827	0.0761945	0.0536888	0.0549942	0	0	0	0	0	1.56905	0.95894
Ldec070590	7.90895	8.4443	4.94575	5.82988	5.4721	9.67659	20.6632	12.4419	15.3665	14.6297	19.2547	17.9136	5.55357	2.26811	3.55574	13.7991	15.9603	0.506911
Ldec070600	3.07139	5.08898	2.55169	2.82245	4.30425	5.41973	7.20924	2.78688	4.31759	5.42952	7.42721	9.33682	1.94482	0.769659	1.68986	12.5386	88.7707	0.945992
Ldec070610	21.1393	31.7949	25.9648	38.0441	34.9477	35.5997	44.3978	50.9766	39.0914	78.3257	72.7614	76.6328	32.552	15.6108	17.9304	25.1163	16.7497	0.53774
Ldec070630	3.17506	8.79001	3.83721	5.40323	52.0637	26.5112	4.74569	22.3361	29.7396	42.0435	4.18872	4.15183	5.53629	2.08421	3.22315	9.54531	49.3907	0.730256
Ldec070650	0	3.09925	0	0.110795	23.6861	11.3778	0	3.73176	4.66896	21.9026	0.0490424	0	0.234812	0.193861	0	0.645134	0	0.878584
Ldec070720	0	0.0273247	0	3115.8	2.03582	8.48538	0	8.39392	0.0182947	0.795624	0.0430248	8.16565	0.212285	0.976111	3.39799	0.0597345	1.13139	0.999323
Ldec070750	0.227052	0	0	0.0348924	0.0849734	0.190001	0.44247	0.239039	0.154357	0.638669	0.0923289	0.207773	0.125321	0.112912	0.0275121	0.0226319	0.493128	0.759814
Ldec070770	0	1.09741	0.976058	0.489965	8.20762	1.16638	0	0.779931	0.181544	1.21256	3.18017	0.162556	0.243183	0.0104798	0.110828	1.17654	0.115526	0.916974
Ldec070780	6.82206	4.81262	1.9102	3.10616	6.2819	8.20625	9.22563	37.5028	12.7403	15.6382	4.94053	5.32976	28.5709	65.8895	64.2614	14.9765	20.6108	0.767664
Ldec070790	0.0610646	0.215306	0.110492	0.0983585	0.180466	0.300368	0.477485	0.0695423	0.191764	0.238477	0.205297	0.285413	0.121942	0.0665853	0.177138	0.121128	0.357722	0.633357
Ldec070800	3.55545	3.41132	1.32647	2.54931	2.18844	2.49433	7.51052	2.80356	3.73231	2.70293	4.11245	5.49767	6.01053	0.593246	1.08216	7.24203	15.998	0.778048
Ldec070810	3.65504	3.8317	2.0315	2.17633	5.68613	6.67562	5.92262	23.3554	9.53564	11.5593	4.75227	6.30105	17.3973	37.0895	36.7044	7.69639	13.7375	0.728666
Ldec070850	1.71817	9.15354	4.68267	4.6713	8.95733	6.35442	1.89037	8.05972	6.58747	10.0797	2.22425	2.78668	1.29151	1.17298	1.52144	1.96673	3.3219	0.588528
Ldec070860	10.7511	20.2845	16.2821	23.8993	22.8049	34.5237	39.6551	22.8192	24.2102	30.5618	32.8007	29.5255	11.1181	8.75205	12.6177	30.6146	28.953	0.43179
Ldec070870	0.128387	5.13555	0.347343	0.515737	3.4326	1.38949	1.21124	1.46463	4.25618	1.8626	1.2625	2.4593	2.16957	0.759961	0.973881	1.96502	0.950914	0.693931
Ldec070880	0.369039	0.516515	0.087447	0.301742	0.520373	0.961444	1.28702	0.810767	0.860315	0.685574	0.742461	0.651227	0.739267	1.14734	1.48156	1.22155	1.43985	0.479353
Ldec071030	0.0123725	0	0	0	0	0.118561	0.0374461	0.018556	0.249979	0.0308935	0.0210965	0	0.0420869	0	0.0982763	0	0.185043	0.858905
Ldec071260	0.32968	0.88302	1.44448	1.94404	1.03114	1.17388	2.83449	15.1926	2.78583	1.89951	7.30021	11.4558	81.8056	73.3469	66.8567	0.300724	7.08817	0.850356
Ldec071270	0	1.29384	0.19499	0.0288846	2.68976	7.39924	0	0.550783	0.133315	0.265915	0.0842519	0	0.612525	0	0.0487443	0	0.193107	0.948507
Ldec071280	0	0.0912714	0.0189729	0	0	0	0.0835639	0.0342246	0.0870016	0.140745	0.109358	0.0685227	0.0366484	0.0140847	0.103858	0.0949963	0.0302757	0.656837
Ldec071290	0.30338	1.96065	0.143911	0.136343	9.85173	23.8728	0	0.766995	0.347992	3.19649	0	0.0533246	0	0.0159773	0.118116	1.87892	2.95874	0.943103
Ldec071300	0.0988257	0.122157	0.0482234	0.0229333	0	0	0.0255803	0.056588	0	0.0823071	0.107342	0.0313927	0	0	0.0354667	0.0845597	1.40161	0.9681
Ldec071310	0.0578316	0.241661	0	0.0328328	0.0310703	0	0.0138594	0.0416821	0.0478637	0.0134545	0.0442516	0.0467073	0.0925059	0.0090766	0	0.0477376	1.24958	0.963961
Ldec071360	4.8162	6.03676	4.44863	7.48417	8.59243	15.3303	9.46385	11.9371	5.89863	12.9457	21.7728	17.1836	4.73279	4.6937	4.4053	35.1045	48.0748	0.772689
Ldec071370	32.1674	29.3772	23.8346	31.8229	40.4119	55.5356	58.8292	48.0282	68.538	63.5173	73.7628	87.8195	42.1567	12.9648	15.0379	62.4311	64.6027	0.485437
Ldec071380	1.68315	3.97858	2.16695	2.35596	4.98673	4.70713	6.1667	4.23308	4.90519	5.35559	6.99694	6.36374	2.1759	1.16589	1.37196	5.30995	34.4635	0.884074
Ldec071400	82.7625	110.228	13.3782	35.6985	94.8034	104.665	30.6416	61.0137	226.562	85.6115	72.3194	111.899	67.8386	28.6348	28.6987	36.5596	35.0724	0.724186
Ldec071520	51.1491	55.9632	3.78681	19.0819	33.1861	15.9676	11.9441	20.2866	116.245	31.6184	7.33654	10.0403	8.64984	0.344951	0.496924	2.48465	3.60309	0.851639
Ldec071530	10.9971	17.8802	5.14467	5.14481	43.1768	52.4339	15.7752	25.3498	23.4405	32.845	53.344	78.0873	35.6052	20.026	19.679	26.8823	11.6202	0.68037
Ldec071550	1.69624	2.99717	1.80137	1.73773	3.08607	3.27709	3.12506	2.41692	4.00804	5.94366	3.86756	6.19148	4.29271	0.59233	0.88278	111.267	4.65329	0.971595
Ldec071560	2065.06	3174.69	2235.56	1877.34	1934.27	1102.21	1600.39	1981.14	2082.65	1898.71	1794.3	1627.46	1875.62	1169.56	1605.01	1723.14	840.756	0.460318
Ldec071570	2.06744	30.0293	8.34438	67.9211	66.4152	58.3443	2.1767	161.818	202.223	164.786	9.5099	13.5929	9.56759	1.5374	4.49832	92.0651	37.6024	0.774297
Ldec071580	32.4845	26.5876	20.1058	24.3283	59.2343	88.5901	57.547	65.9706	70.7189	84.6102	65.9901	71.5507	45.8425	14.009	20.6278	24.6445	56.9885	0.477058
Ldec071590	1.78999	1.32451	1.57834	1.23042	0.86623	0.67494	4.05774	1.33325	1.42128	1.6559	4.95969	5.73	0.930723	0.773056	0.902995	4.59487	1.33549	0.678999
Ldec071600	13.688	22.0423	12.0002	15.5942	20.8509	22.0576	47.5419	26.4518	29.646	31.8534	27.782	32.9128	15.5215	5.56617	8.3354	61.8472	59.643	0.604381
Ldec071610	8.6663	6.64164	3.16991	3.53683	10.3584	14.9942	2.90432	36.8698	31.5073	46.482	25.457	16.2972	27.7518	7.69686	8.60725	35.7801	14.3679	0.657654
Ldec071710	1.88008	0.537044	4.81967	3.16374	16.0693	25.0612	0.116317	123.914	52.5259	250.916	23.8767	36.8027	0.723728	0.353634	1.95918	24.8524	5.68536	0.919709
Ldec071730	0.337331	0.402884	3.80053	1.00339	0.922632	1.42309	0.612772	101.536	53.0287	155.057	121.708	13.6715	0.698939	1.36262	4.04101	0.541277	0.492864	0.876826
Ldec071760	33.8252	14.8725	35.7541	36.076	54.2017	79.6028	9.37336	63.8205	26.3919	91.4021	26.3012	28.9036	7.31388	2.31705	4.13757	31.63	23.7002	0.672996
Ldec071770	6.37299	5.5943	1.60628	4.09424	3.32967	2.86365	7.05195	4.86223	2.47748	3.99259	3.05821	4.62037	2.38637	1.82963	2.48624	7.39627	6.41977	0.467249
Ldec071870	0.0690038	0	0.103024	0.0140602	0	0	0.0167828	0	0.0836186	0	0.0994611	0.102347	0.0443047	0.0116627	0.00570271	0	0.868994	0.960445
Ldec071890	4.32262	3.05053	0.766501	4.23075	4.99359	4.7728	0	4.01231	6.35953	7.46722	0.439433	0.179179	1.12624	0.174217	0.566533	12.3413	3.42206	0.767633
Ldec071980	462.642	291.979	207.041	212.794	28.7458	4.98186	4.59681	9.61343	8.43755	2.19788	12.7594	2.36579	2.10214	0.541377	0.486956	0.674997	56.3033	0.885762
Ldec071990	12.309	7.12337	5.52926	4.16058	6.71896	5.36637	0.0802897	14.8144	18.2454	20.441	26.004	26.9358	11.9245	8.78304	9.11817	1.6249	1.40713	0.643481
Ldec072000	4.99136	3.56115	2.73671	1.95564	3.44609	2.48942	0	8.00812	8.61799	10.3805	13.6426	14.8457	7.49654	5.42252	5.93998	0.770962	0.514961	0.663309
Ldec072010	0.145135	0.342866	0.25749	0.263955	0.445433	0.0347383	1.78007	0.844533	0.2419	0.990713	0.460216	0.349696	0.508513	0.179934	0.193398	0.106534	0.841936	0.782067
Ldec072140	13.6914	7.29194	103.706	44.1747	22.7228	3.71804	0.309517	5.24796	1.74752	1.79399	7.74987	0.964133	1.02936	0.319761	0.195861	31.9665	11.2338	0.907095
Ldec072270	18.3454	8.96929	0.686443	0.964544	4.53303	11.2157	6.64229	2.56462	14.5377	4.09813	3.4544	2.79105	15.2278	0.542894	0.743494	2.06421	0.623436	0.728614
Ldec072290	0.0846144	0.0442907	0.0260461	0.153545	0.318352	0.442078	0.0275525	0.0297091	0.0559273	0.0626704	0	0.0742697	0.345476	0	0	0	0.462676	0.775149
Ldec072300	0	0	0	0	0.0128564	0.0188422	0	0	0.0119028	0	0.00695892	0.0322969	0.0196577	0.00399445	0.0334555	0.00482367	0.794863	0.988615
Ldec072330	0	4.45327	0	0.0639041	4.43855	2.16041	0.080042	3.03403	3.26248	6.26329	0	0.0437381	0.317057	0	0.240914	1.69268	0.256866	0.799986
Ldec072340	36.3691	20.3814	1.39965	1.40732	14.417	19.4902	12.6299	7.41643	28.2447	14.1419	5.11305	4.95321	28.3507	1.41055	2.08308	4.55241	1.09835	0.712857
Ldec072350	0	0	0	0	0	0	0.328114	9.13556	2.18536	0.510941	0.0217307	0.112832	62.417	26.8688	42.4878	0.11528	0.716238	0.917408
Ldec072370	7.09626	8.89401	5.19616	7.4446	7.47487	7.21738	11.98	10.4635	12.9211	14.1605	14.9335	17.3155	14.9468	3.07079	4.11218	5.00292	30.0787	0.683684
Ldec072380	15.9336	28.0816	23.3203	17.5215	25.9421	23.8582	54.9116	31.0919	37.9665	36.1088	58.2401	60.4744	21.6718	9.60828	12.0186	44.5022	136.876	0.77112
Ldec072390	0.0187684	0	0	0.48698	1.12426	0.537504	0	0.0226955	0	0.536434	0.032844	0.0494834	0.0227126	0	0	3.72504	1085.4	0.999622
Ldec072400	3.01742	4.13702	3.40091	5.92433	5.09352	3.46979	10.7572	13.2407	5.97307	17.0152	13.0593	17.0511	22.2609	4.50106	6.50916	14.0039	12.2409	0.608634
Ldec072410	1.53758	2.86833	0.767608	1.04567	1.43063	1.54832	4.7779	1.70806	2.30918	2.33535	1.64678	1.92653	1.0581	1.72512	1.00452	3.9592	28.2882	0.930075
Ldec072420	0.21008	0.497452	0	0.194293	0.174109	0.33028	0.500444	0.220235	0.31491	0.237363	0.169087	0.136539	0.204981	0.0348162	0	0	0.687089	0.70668
Ldec072430	1.06866	2.77308	32.1844	17.8378	18.174	50.3729	1.66199	10.0883	5.52361	9.092	5.4484	6.32721	5.78614	19.7781	20.5219	5.27265	18.3949	0.776748
Ldec072480	56.0045	32.8957	24.4751	75.0874	39.3447	19.9138	44.7836	82.8663	91.2425	77.4874	29.8297	50.01	63.1418	16.8686	18.4285	43.8331	28.3113	0.518261
Ldec072490	20.8771	22.4448	9.50499	12.9182	22.5174	29.2168	35.25	30.9067	37.1531	40.4711	41.6913	46.0257	18.9535	8.03351	10.7374	62.943	134.796	0.791516
Ldec072500	17.0515	19.6851	10.591	14.8566	34.7902	20.6518	128.91	24.744	46.0369	44.958	44.5245	47.2394	81.9518	21.9999	28.1991	73.4679	102.833	0.692818
Ldec072620	87.151	95.9649	63.4357	138.035	121.406	411.132	119.846	135.793	127.553	159.139	167.94	178.654	68.9665	42.7331	54.4725	88.781	327.458	0.699408
Ldec072630	9.40035	17.9956	9.40657	10.0674	8.14191	10.0832	12.4323	36.6803	88.2355	56.1722	62.212	98.8454	358.554	5.75888	38.4921	30.7437	16.3142	0.91093
Ldec072640	2.01884	2.75148	4.3538	5.92954	3.92877	3.60567	5.84407	22.5804	40.9059	39.2642	8.49354	10.0765	23.8758	1.53752	3.33374	22.6933	8.5928	0.741969
Ldec072700	0.0402337	0.170607	0.0750814	0.0969342	0.0500568	0.0496811	0.382647	0.0922098	0.674507	0.494759	0.878521	0.108724	0.0950667	0.00919396	0.0224188	0.0262246	0.409336	0.800967
Ldec072710	2.15148	0.723656	0.657935	0.789357	1.16396	1.44971	1.70802	2.32248	5.26154	3.11582	2.58629	2.78403	1.0949	0.0842978	0.264831	10.1018	5.22775	0.805814
Ldec072720	5.30477	16.5502	6.69251	8.70373	8.89364	7.63387	24.3324	7.248	8.1887	11.837	11.8324	11.9665	7.27251	3.98856	5.72959	13.7349	8.74466	0.629297
Ldec072730	0.026055	0.31932	0.110243	0.0506166	0.253197	0.10156	0.304065	0.126182	0.119662	0.329272	0.300607	0.347956	0.035452	0.0410577	0.0439592	0.103459	152.06	0.998926
Ldec072740	49.8627	48.02	31.8959	30.2159	55.8812	55.5887	153.347	79.8407	81.0805	89.4607	97.4509	106.846	56.76	33.9226	43.6825	54.0676	75.9596	0.596284
Ldec072750	4.21013	11.29	4.15238	6.34962	13.0538	10.3991	35.6172	14.1583	12.1244	14.8712	22.0278	26.4591	8.86772	6.19999	7.63378	120.732	63.1845	0.865094
Ldec072760	14.0665	51.2509	27.1587	22.5745	24.9428	50.8419	112.892	16.8791	11.3331	20.5825	8.29555	19.4065	55.6913	26.4403	33.4955	48.654	10.6471	0.755152
Ldec072770	79.5476	65.5507	32.3525	39.5587	99.4252	148.75	155.916	107.864	113.869	106.581	129.382	171.843	124.913	72.2074	79.253	150.47	187.961	0.442209
Ldec072780	0.133284	0.0156109	0.0593784	0.170931	0.306447	0.0163539	0.0308949	0.0611221	0	0.0283426	0.0371436	0	0.0804306	0.0353116	0.0110274	0.327966	49.1652	0.998329
Ldec072790	9.31235	19.9527	17.2603	12.0095	38.7918	22.5701	39.5241	28.7359	35.2372	37.182	35.1142	43.9151	25.3763	9.26496	12.3293	76.0348	31.4326	0.656401
Ldec072830	2.98985	5.59932	4.40646	4.9325	8.72133	11.7881	12.137	13.9032	14.912	19.5628	21.6977	24.9483	7.61697	5.12361	5.27611	20.9424	14.7651	0.56316
Ldec072840	16.3924	17.4641	8.11314	9.7645	13.099	19.0511	49.6393	13.2923	19.5302	18.7469	11.9063	15.2236	16.5301	4.40871	5.46336	14.4979	26.051	0.710997
Ldec072850	12.0174	14.7587	13.9625	15.5592	19.9538	23.7684	51.1207	26.7678	27.0779	37.799	32.1929	40.8409	22.6555	10.7292	15.328	38.9052	27.588	0.53553
Ldec072880	2.35064	5.52765	0.85303	2.61083	3.47468	3.88233	7.74578	3.5214	4.71388	4.7257	4.4429	4.43599	2.55893	0.995286	1.28101	31.8148	142.449	0.962735
Ldec072900	0.438147	147.944	69.1298	191.906	2254.42	467.063	0.780135	464.346	435.448	154.697	191.487	42.4836	26.4127	37.7537	44.3563	28.3719	29.4643	0.935347
Ldec072920	0.455397	0.151968	0.225808	0.142299	1.59923	13.0186	1.25974	4.91032	0.3582	0.385483	0.0499805	0.296344	8.55575	7.50899	8.33611	2.63353	0.385416	0.821147
Ldec072940	0.94126	1.67453	1.56344	0.491465	1.43752	2.25145	0.76577	2.3663	1.47287	3.09449	2.95831	2.54612	0.931797	1.13771	1.40065	1.20051	93.6706	0.982496
Ldec072950	0.258858	0	0.580297	0	0.265212	0	0.368335	0.340636	0.119464	0.46766	1.32369	0	0.117406	0	0.681915	0.903812	0.146879	0.799308
Ldec072960	6.12524	12.4324	9.54979	3.08798	8.48356	16.5928	5.06927	14.3347	8.27964	17.6734	15.4327	15.121	4.65811	6.41266	8.56417	8.27814	101.851	0.901758
Ldec072970	11.9396	10.0967	7.6211	3.85395	20.8476	16.3538	27.3175	24.1028	26.5348	35.7561	16.3672	13.3256	35.8051	4.93077	7.86983	9.17182	22.1253	0.549271
Ldec072990	15.7414	15.2519	10.5864	5.59893	24.7213	15.8515	28.3438	27.8718	23.7757	38.4809	17.2357	13.9923	42.6416	6.48243	8.8195	10.4551	31.6425	0.567835
Ldec073040	1.50317	1.51332	6.77451	3.62078	0.653176	0.233561	0.0644682	1.79986	2.50985	1.85498	0.136572	0.235897	0.0795553	0	0.017684	0.44844	0.710667	0.85809
Ldec073050	111.27	221.933	153.434	191.925	163.774	37.2817	261.409	104.345	124.265	78.509	64.0438	58.453	256.255	135.385	120.952	218.019	59.1458	0.498155
Ldec073060	1.47205	9.98237	0.467864	0.480457	3.13067	1.34329	5.06814	2.64762	1.67641	2.89825	1.43445	1.60773	2.06525	0.512519	1.08811	192.247	18.606	0.982288
Ldec073080	29.4764	39.6377	29.5651	93.9362	68.5705	88.541	3181.09	99.4939	109.007	98.8114	283.888	349.194	60.0795	41.3751	49.9058	21.3392	47.1555	0.970333
Ldec073090	1.11761	8.0041	0.77977	1.64514	10.7045	11.3845	3.08187	13.6788	14.916	19.3166	4.43639	4.04862	8.27944	1.90637	4.37356	11.0388	75.3375	0.901516
Ldec073100	35.0977	53.9652	135.018	232.775	16.3161	1.67122	3.9167	4.9545	2.44662	2.09314	13.3254	1.11937	0.42508	6.59062	1.26718	63.5439	24.2457	0.90173
Ldec073110	2.52117	1.43248	0.752534	2.52904	1.35756	2.87212	4.25223	1.44645	1.58228	3.15646	2.62748	2.56062	1.69682	0.266779	0.807252	3.67958	6.3841	0.671637
Ldec073120	16.3794	36.8279	6.83345	11.9086	24.1813	20.8748	139.868	16.2795	23.4244	41.0666	11.1146	13.8154	7.872	2.26745	1.68652	42.7425	13.9172	0.869881
Ldec073130	1.86337	1.65727	1.93185	1.92021	2.98378	6.48671	4.81171	3.96351	3.25864	4.05675	3.93165	5.52278	6.86773	1.95245	1.97161	12.4078	43.0383	0.904754
Ldec073140	0	0.164197	0	0	0.61672	0.81137	0	0.686459	1.28968	0.577042	0.173831	0.256098	1.21256	0.0306932	0.0964341	0	0.0257139	0.7746
Ldec073150	0	0	0.0346985	0	0.462056	0.131747	0	0.561119	0.770223	0.760109	0.329546	0.19652	0.218134	0.106797	0.122417	0.211509	0	0.745638
Ldec073170	0	0.0882374	0	0	0.547124	0.386131	0.018297	0.465527	0.859927	0.632059	0.132369	0.101954	0.222903	0.0244556	0.100195	0.191432	0.0499651	0.784818
Ldec073290	0.0381019	0.25503	0.0128596	0.0733867	6.10674	17.7818	0	0.840554	0.901652	0.698372	0.196017	0.747914	1.40139	0.226718	0.222452	0.530276	0.0135861	0.95689
Ldec073300	15.9291	10.1432	2.19861	1.46442	7.15492	22.5635	0.85258	64.9824	7.22804	54.1737	0.755204	0.329194	23.638	79.256	112.533	42.4455	0.493291	0.814717
Ldec073320	164.984	60.0045	236.668	96.6041	22.9772	6.84777	40.8423	18.434	6.95046	6.2522	40.8864	46.0866	117.13	25.8922	27.3908	57.9187	44.8953	0.792933
Ldec073330	12.8923	38.0523	39.3549	385.666	104.468	0.488281	0.35897	2.06779	0.552651	0.635992	4.13254	0.221298	2.45652	24.1206	18.8223	3.19768	14.7576	0.956799
Ldec073340	0.564382	1.39744	0.0645617	8.06624	0.652792	0.106761	0.0104858	0.0939799	1.60857	0.0716103	0	0.0386052	0.135495	0.0539795	0.218674	0.870441	0.706881	0.948902
Ldec073360	2.92363	5.03674	2.99711	2.80678	5.3	4.60352	14.0015	4.66161	7.14728	6.21032	4.31562	5.22981	3.11297	0.569464	0.856981	35.3666	55.9665	0.882586
Ldec073370	10.7581	13.4028	5.2193	5.10553	8.48697	11.033	26.5	10.5097	14.9768	12.9621	12.2386	11.4752	10.9455	4.40007	6.92069	18.0736	88.1244	0.870206
Ldec073380	26.4642	35.9518	18.9624	27.4713	37.4734	54.0647	56.0636	38.4683	59.8905	50.3582	50.8831	51.3074	27.0694	10.7215	12.1653	47.3628	60.4529	0.374846
Ldec073390	55.0206	65.1508	31.1967	65.8826	64.8114	86.21	115.864	79.5006	163.018	132.268	105.728	128.87	45.4661	6.80796	13.0864	41.8306	35.4123	0.588578
Ldec073400	1.76835	2.18347	1.04505	1.33131	3.58164	3.46692	5.45798	3.84491	3.75213	4.36601	4.14998	5.11979	2.9386	1.55646	1.95345	21.3123	51.4583	0.917617
Ldec073460	0.3474	0.0466797	0.0291104	0.0293231	0.898255	12.1634	0	1.10765	0.320298	0.804981	0.113014	0.559542	2.1394	0.573311	0.545832	0.0904168	0.0929047	0.960444
Ldec073470	0.0959195	0.199343	0	0.00410549	1.11335	9.85044	0	1.07487	0.280826	1.03571	0.361408	0.601672	2.23602	0.477605	0.437825	0.135316	0.149249	0.947951
Ldec073490	1.07304	0.049483	0.0960534	0.321424	0.00985111	0	0.0515466	0	0.0181016	0	0.0550637	0.0223602	0.00884339	0.0135033	0.00935872	0.0302597	0.0955347	0.954488
Ldec073520	19.6239	25.7787	2.56532	39.1277	38.7238	15.1301	57.6091	15.9511	16.4364	13.4004	0.99209	1.01877	66.5981	20.9886	28.8476	44.2201	6.58969	0.674349
Ldec073530	8.75724	9.33232	6.82168	7.81566	13.3217	38.7308	39.4742	12.0756	11.0905	16.2929	12.4934	15.4316	12.6731	4.43841	6.00908	29.4571	59.2524	0.742399
Ldec073540	22.1419	30.0878	8.62252	17.0145	43.2506	72.57	58.2247	33.6502	31.6909	46.924	22.3155	28.8111	22.3318	10.0649	12.1599	61.3451	92.8133	0.649023
Ldec073550	23.4541	37.9987	13.1881	21.6938	144.487	217.439	59.9484	130.713	120.19	168.021	56.9115	68.0679	101.517	37.712	51.1441	49.1724	199.003	0.631154
Ldec073560	1.83225	3.77174	2.93421	2.925	5.19205	6.04232	18.5175	9.62985	5.23163	12.6662	22.8692	22.5204	26.0118	12.3115	13.3863	6.6611	2.63467	0.641687
Ldec073570	51.3578	74.2216	47.6507	47.9558	76.7896	57.1706	155.51	99.401	95.2224	114.341	115.613	114.691	60.1813	42.1553	53.9213	73.9103	178.914	0.552825
Ldec073580	0.178738	0.109527	0	0.151357	0.788415	0.18829	0.287664	0.0247318	0.150056	0.0652726	0.0730582	0.0262625	0.0792244	0	0.0994999	0.0525804	392.168	0.999637
Ldec073590	740.082	1547.39	657.32	604.093	687.437	911.081	926.431	638.964	776.721	788.412	671.444	628.531	374.261	220.445	310.955	769.433	604.333	0.583576
Ldec073600	582.191	405.551	476.725	922.22	805.579	782.234	1841.58	1083.54	911.512	1445.16	1294.08	1157.64	697.158	497.606	630.958	251.73	368.037	0.582154
Ldec073610	0.266828	1.96083	31.0639	53.4561	3.94014	0.961838	3.23123	717.258	456.435	597.901	625.186	823.13	566.723	453.649	599.438	0.614289	10.0141	0.68701
Ldec073650	0.4589	0.668819	0.441121	0.399264	0.616021	0.175175	3.35978	0.932429	0.747194	2.06829	0.135371	0.0762735	0.928351	0.441857	0.600265	0.255968	0.454167	0.825147
Ldec073680	1.24708	0.483222	1.51029	1.14314	0.334746	0.451513	0.030495	2.20867	1.86551	3.07198	0.220672	0.28472	3.9764	2.60522	3.31768	0.339541	0.128604	0.697542
Ldec073700	0.98358	0.510612	1.08423	0.791013	0.143181	0	0.0448712	2.08069	1.6745	2.63134	0.0401629	0.397505	2.70617	1.24769	1.70634	0.236261	0.133815	0.683459
Ldec073940	0	0.137346	0.00924498	0.0704197	0.275057	0.362148	0	0.0585598	0.0379804	0.0451422	0	0	0.0367277	0	0.046784	0.150318	56.8716	0.998649
Ldec073950	0	11.3237	0.186622	0.24301	6.02726	23.0081	0	10.6577	13.9876	16.7801	0.145398	0.575088	5.1189	0.75663	0.971605	1.43978	14.7519	0.774631
Ldec073970	18.3	35.0091	7.36737	158.858	39.0064	16.2713	33.8114	217.902	56.2165	60.8268	59.4207	138.648	613.025	42.9371	116.99	325.003	82.1051	0.856381
Ldec073980	4.90823	0.30648	7.93511	13.5917	2.47326	0.879151	0.31422	7.19743	2.24145	4.30629	0.767373	0.0631993	2.52328	19.5314	27.3386	0.732354	9.04087	0.824397
Ldec073990	0.0686721	0.179782	0.0230175	0.139147	0.0504308	0.0715081	0.0671391	0.0836818	0.115636	0.264383	0.0439101	0	0.688136	0.0128154	0.186173	0.0315188	0.0367987	0.875151
Ldec074010	0.0254473	1.28854	0.425328	0.15075	2.7312	0.550795	0.0459656	0.659085	0.235581	0.401385	0.408165	0.0949437	0.287256	0.0420976	0.0142982	0.113562	0.226692	0.886271
Ldec074070	12.6004	13.1601	6.75138	12.5799	14.9901	2.73323	94.0628	14.3017	16.289	20.816	8.18763	9.74084	4.23331	2.88308	2.82447	14.5032	9.58001	0.889585
Ldec074080	3.35099	9.53913	1.31812	9.30689	8.70164	6.20011	4.37349	5.707	24.1844	2.23473	4.46712	16.509	8.18341	1.52961	2.90876	2.21883	6.48735	0.759566
Ldec074090	13.9705	12.3248	1.22985	5.58789	5.63289	7.60533	33.4962	29.2498	6.59537	10.1198	5.25923	8.94572	39.0442	15.4745	20.1528	309.596	85.7824	0.939342
Ldec074100	9.94687	14.4897	3.95845	9.61932	17.8062	24.6874	30.3774	17.059	28.5604	20.093	12.5907	16.6248	14.9803	5.42031	5.01312	19.3815	68.6422	0.771816
Ldec074110	96.5479	136.893	84.846	85.4389	61.8771	53.3081	147.296	82.5106	110.887	82.7314	47.9204	50.7075	98.1233	52.9891	64.9572	79.1088	93.113	0.456045
Ldec074120	7.33555	4.93133	2.775	2.71477	5.61811	13.341	26.5812	10.3469	10.3636	10.257	9.537	12.1884	13.7352	3.54365	5.14654	10.1264	8.15284	0.694067
Ldec074130	5.34431	16.2032	15.4825	12.1443	16.6867	19.103	14.7731	17.1625	16.1286	23.193	26.641	32.2486	7.47323	6.17877	8.90979	43.038	63.7863	0.72495
Ldec074140	4.6784	8.30794	3.80121	5.04162	6.19581	7.00915	7.70997	6.89276	8.54194	9.41452	9.5727	11.0568	3.81779	1.24724	2.01899	18.771	25.2349	0.71746
Ldec074180	0.0382455	0.0698142	0.0263037	0.0304831	0.157925	0.426041	0.206937	0.034475	0.232138	0.0759864	0.0340961	0.022831	0.0613899	0.0153893	0.0511584	0.892035	71.4249	0.997922
Ldec074190	32.8761	41.6382	20.5234	25.6417	45.6075	40.7345	79.1756	44.2206	63.7533	50.717	63.9333	61.9152	25.9322	17.1342	21.2315	66.4188	165.91	0.735755
Ldec074200	121.002	144.404	60.4662	73.5909	143.791	173.412	316.101	152.608	337.434	202.351	187.531	213.574	254.917	41.2976	59.7261	145.371	417.288	0.606451
Ldec074210	0	0.128684	0	0.192875	0.395542	0.0954433	0.0636686	0.0180951	0.097778	0	0.0517017	0.026302	0.00905433	0	0.0224328	0.107098	378.387	0.9998
Ldec074220	3.2273	5.89864	2.33339	2.9282	7.13352	8.45633	13.419	8.95589	11.1843	12.8903	5.62935	9.17817	5.05016	1.85902	2.57521	6.38107	25.5002	0.737502
Ldec074230	11.3097	13.6602	1.8157	6.15891	21.4796	19.6222	42.0731	13.6512	14.9249	16.6186	13.0032	11.4666	5.04108	4.56344	4.83489	122.805	470.007	0.957045
Ldec074240	12.595	22.9667	16.7299	13.8691	19.5264	23.9993	35.8011	27.0288	31.2788	35.099	25.9493	29.423	11.8876	3.70315	4.66512	30.5481	39.9007	0.459486
Ldec074280	0	7.64824	0.0215269	0.0264054	1.37484	0.479696	1.54681	1.85622	0.165808	0.0903352	0	0.00927055	9.81872	30.8387	27.2612	1.98366	0.444299	0.89314
Ldec074340	1.25496	0.605959	0.597838	0.450833	0.703251	0.464849	1.61736	1.14397	1.02382	1.06629	1.2822	1.12603	0.897711	0.524745	0.417644	1.01116	2.18163	0.593519
Ldec074390	1.96959	1.69925	1.60388	2.24928	2.13974	2.30999	2.82509	2.26822	3.63631	3.53084	5.04455	4.77954	2.33166	0.687443	1.01134	30.3969	3.47223	0.914549
Ldec074400	12.3554	18.6109	13.9669	13.0112	23.8573	12.2784	43.4483	15.1357	24.9075	19.5575	21.2038	18.7267	37.6281	6.28123	8.81715	409.713	257.401	0.916529
Ldec074410	16.3827	14.7137	17.4276	11.3306	16.0648	13.5623	37.7256	27.3601	37.2599	31.1526	38.4119	33.7994	20.9399	8.74411	11.2697	38.4316	176.547	0.867395
Ldec074420	16.5644	28.4294	4.47704	7.3053	42.2371	16.3316	97.9095	33.7644	35.6191	47.0149	28.1461	29.5424	15.2481	5.36144	6.36251	49.958	10.4234	0.759481
Ldec074430	1.66814	2.14621	0.198355	0.32507	4.48226	2.12861	5.97784	3.60284	3.74813	5.89813	2.59144	3.78249	1.93974	0.582105	0.754106	36.0844	1.00225	0.929284
Ldec074480	2.27481	12.8242	5.45733	5.65039	4.69189	4.07648	11.6874	6.48342	8.97929	10.2511	17.8064	13.3702	3.21684	2.02879	2.56222	6.23377	8.07206	0.621415
Ldec074500	2.36109	11.8921	1.58045	2.7853	0.221271	0	0.12007	0	2.85355	0.118536	0.328838	2.31762	5.41689	2.64206	89.1744	0.0223576	0.0913915	0.977045
Ldec074520	0	0	0	0	0	0	0.25937	4.19021	0.564996	0.100816	0	0	32.1294	9.77478	16.9479	0	0	0.938067
Ldec074560	93.723	96.9257	269.202	263.09	122.093	44.5599	620.992	16.2926	4.99309	14.9735	12.1314	2.28209	11.7986	3.53956	5.78393	3.38034	99.2701	0.892909
Ldec074570	83.0074	66.6217	101.978	90.3661	65.8816	45.4498	49.9551	85.7479	48.4958	52.5769	299.271	370.269	73.959	125.514	155.35	144.462	462.934	0.749032
Ldec074580	52.2293	74.5189	44.6834	54.3062	97.6943	136.443	204.652	101.68	134.347	128.573	100.624	107.279	66.6915	21.4356	29.753	101.971	123.453	0.579872
Ldec074590	56.2505	26.1572	16.3863	14.1467	25.8602	63.7896	44.0602	48.9646	66.3985	52.2892	22.2536	17.518	24.3996	20.708	30.5573	31.6909	18.7692	0.516366
Ldec074600	535.515	126.094	110.99	249.102	26.3518	9.95074	2.48211	3.01575	5.03209	2.25087	5.6948	2.65599	1.52978	0.52181	0.647554	11.8452	59.3756	0.927927
Ldec074610	1.42056	1.87542	0.155666	0.166297	0.340957	0.34943	22.8432	0.259068	0.294686	0.883038	0.0575574	0.101631	0.623184	0.228448	0.314687	0.312709	12.9046	0.944491
Ldec074620	1.18148	6.38721	0.673828	3.67093	20.7632	35.8059	1.52866	10.1863	7.27261	15.914	2.03862	2.89456	1.33735	1.22026	1.25743	0.568108	4.30179	0.85827
Ldec074630	0.43749	12.0954	0.572885	3.13536	95.6555	87.3017	0.0412836	29.1271	47.284	40.959	1.34012	1.95737	7.15232	0.382867	0.826803	0.762274	0.590967	0.847129
Ldec074640	1.05109	424.228	0.0362462	0.237505	5.5834	0	0	1.26022	385.637	0.643449	6.13575	6.23551	19.1062	0.325804	0.126001	0.0631417	0.0658075	0.937164
Ldec074660	0	0.109976	0.012103	0.0156551	1.55634	0.0240713	0.00430973	0.0180518	0.121165	0.117763	0	0	1.11523	0.008699	0	0.17312	0.057237	0.928623
Ldec074700	196.08	41.6482	325.536	251.367	29.0101	10.5498	0.805676	14.4667	2.94419	4.238	24.6826	16.874	6.71681	14.4211	14.9711	2.78036	79.6735	0.86345
Ldec074710	25.6375	25.9423	27.4244	30.9132	28.1345	24.8945	66.251	39.3731	55.6412	61.0719	40.6018	47.8535	50.2692	10.8101	15.0021	177.142	49.5761	0.788518
Ldec074720	16.4307	29.3241	17.8058	14.4457	16.1758	15.7448	34.6466	16.2178	25.4089	22.0889	17.1866	19.5519	18.3024	4.41103	7.40772	14.8281	19.0616	0.505017
Ldec074730	15.3952	32.0218	19.9352	15.9845	73.9342	31.3879	12.1823	19.1635	32.7039	28.0052	3.64472	2.60476	34.8978	16.9468	14.7803	163.37	9.57092	0.861067
Ldec074740	11.7982	9.91868	11.5075	12.2025	19.3091	15.5349	34.1583	35.9321	24.28	48.3928	42.2658	46.4713	26.3501	11.3259	14.9152	25.8261	41.1824	0.505378
Ldec074750	28.0278	27.8001	24.6619	24.2382	46.7564	37.617	75.8549	112.066	58.3209	145.085	113.438	116.861	73.0241	33.2245	40.8751	55.9181	133.883	0.568114
Ldec074760	11.8901	52.5984	49.8913	25.548	44.3037	31.3274	86.6116	42.2644	41.5831	59.6792	69.2783	72.4248	20.4836	26.0215	33.2967	114.582	65.653	0.600257
Ldec074770	7.69672	10.9132	3.72119	4.47087	14.3461	16.8231	25.1737	12.7557	17.0122	16.1449	13.1769	14.1259	8.29376	2.05644	2.99264	46.6829	78.3603	0.827411
Ldec074780	11.4	15.1166	14.7257	16.0464	35.9071	33.7631	56.0005	35.6138	29.8959	43.5476	35.2556	38.0555	17.725	9.25865	12.1909	25.0898	38.1375	0.540484
Ldec074790	1.5706	2.13685	0.438201	0.758339	0.791358	0.184571	27.6524	0.388956	0.152408	0.463726	0.120513	0.0754926	0.842537	0.560419	0.714334	28.6103	36.2161	0.88703
Ldec074800	7.42113	15.9141	6.45632	4.67561	10.4697	7.53856	16.6766	12.3701	13.0373	14.4007	14.0457	13.8064	8.43884	3.07848	4.15198	23.1781	26.6515	0.588063
Ldec074810	6.09696	16.8228	6.93427	5.12217	10.9158	9.79328	15.3424	12.1536	13.8741	18.3845	9.43652	11.1653	7.96719	2.7851	4.17545	34.6559	75.8858	0.847118
Ldec074820	21.5965	21.6731	32.0951	47.8101	20.1971	23.4382	29.3307	26.619	22.4291	23.3149	62.1756	66.6799	48.3349	19.3406	23.5143	40.1412	39.7999	0.529646
Ldec074830	29.5669	17.6841	12.7502	23.2892	16.1771	18.1813	40.3769	22.7355	20.0232	23.3017	15.9008	16.3951	14.647	8.63389	9.12	59.5688	33.2095	0.662163
Ldec074840	224.358	66.81	46.2078	52.1777	24.9944	34.3639	18.4317	34.8734	46.8608	35.9107	28.4573	31.0663	21.2812	8.44982	10.9269	56.4647	20.0953	0.850303
Ldec074850	375.367	131.702	76.9982	78.6568	42.6414	49.2003	22.4969	53.0125	65.8874	46.6204	38.3817	37.5455	33.4784	12.2547	14.3265	73.3526	30.5149	0.86562
Ldec074860	22.6451	21.1703	16.678	20.2235	23.2531	21.4507	42.633	36.5319	46.4694	49.3914	50.1146	58.0176	23.6065	12.4364	13.2242	45.5472	38.6354	0.478595
Ldec074870	11.8022	9.93849	6.90523	6.65117	10.4793	10.7157	42.1342	11.7422	16.7349	14.0759	21.5955	21.7136	15.8218	4.29049	5.70516	28.2781	36.0715	0.655088
Ldec074880	2.8775	3.12561	1.53988	3.19049	5.12855	4.542	14.5319	7.83433	10.1601	8.31363	23.6275	28.8042	14.2256	3.13428	4.23467	15.309	14.5646	0.704167
Ldec074890	56.0425	325.832	228.605	304.102	172.903	190.332	191.155	163.954	105.421	626.413	225.275	203.114	197.854	197.992	197.535	292.402	231.816	0.672308
Ldec074900	19.7154	29.6423	11.0952	15.9692	30.4375	48.5405	47.0269	28.5675	31.3142	46.8133	28.8033	32.1553	14.7452	3.73841	6.90407	36.2766	23.5483	0.476272
Ldec074910	16.3459	21.8324	20.3881	26.3998	22.9419	11.4793	43.4088	23.5839	27.376	39.8557	24.242	27.5971	18.5274	7.36371	8.70232	38.9946	37.8168	0.462311
Ldec074920	29.1906	36.8326	31.9291	46.9235	39.9191	34.5995	82.8588	44.093	50.2915	65.3857	42.2415	43.4224	31.9755	12.2921	17.6562	71.3667	79.5797	0.488815
Ldec074930	4.10733	7.16416	2.8317	3.09715	4.7178	3.83913	11.8079	6.11234	8.30442	7.95536	8.31603	8.20917	5.57735	1.80897	2.55916	4.64209	20.7659	0.725963
Ldec074940	10.6675	15.0858	5.69238	6.5307	15.7069	13.0907	31.9716	20.0644	25.6402	25.0015	15.1799	19.0579	17.0303	3.40284	5.23259	33.968	72.9572	0.77442
Ldec074950	1.85012	20.4762	3.69278	11.092	75.3024	33.3225	11.7069	73.415	87.2212	96.8011	11.9866	17.7799	6.94068	3.22531	5.36731	54.9821	4.84642	0.726755
Ldec074960	87.8044	139.763	103.635	89.7153	103.619	82.5396	202.109	145.064	128.5	172.542	179.096	188.427	111.089	64.3505	87.1561	258.356	145.808	0.50862
Ldec074970	19.1312	23.3261	24.1384	18.7896	31.6266	58.675	44.1214	48.7574	57.5892	58.2009	57.5392	71.1199	64.096	30.4678	34.12	51.7702	132.848	0.673748
Ldec074980	63.512	49.3403	76.8554	92.4314	61.9588	52.2623	97.105	42.9408	45.7599	40.1494	43.9639	47.4337	57.2821	32.4157	32.5179	95.8028	130.514	0.553815
Ldec074990	4.17416	3.67396	3.47278	3.65964	5.54366	6.53787	10.5938	6.54796	5.38406	9.32821	9.69152	8.92033	3.03054	2.50182	2.82545	9.10789	5.97356	0.466826
Ldec075000	6.43289	12.7419	6.23276	8.93027	9.82477	16.5349	20.5937	10.8169	14.5977	15.8423	13.871	10.9275	7.24697	2.51883	3.78117	12.0432	25.3185	0.573097
Ldec075010	2.38008	6.39637	1.22793	2.02091	4.87935	5.74304	7.36821	4.96786	8.69218	6.97644	2.57219	2.80392	3.16047	0.477688	0.874872	2.31428	183.108	0.978546
Ldec075020	21.0514	35.1864	17.4864	17.8071	37.6093	48.6074	53.0999	39.9431	41.0507	45.2114	38.8554	36.9474	21.8212	11.6757	13.4422	32.6916	130.244	0.754073
Ldec075030	4.88177	5.64054	2.90466	3.36097	6.40724	8.16852	47.0678	6.8613	6.33722	9.26927	7.8485	9.71797	1.91574	0.819022	1.53557	19.9116	16.8765	0.850672
Ldec075040	1.8386	0.967718	0	0.649333	1.10496	1.38159	1.31517	0.886746	3.24176	1.4026	0.538168	0.518013	1.00875	0.172417	0.190379	0	62.5356	0.984792
Ldec075050	5.01611	13.5557	9.42663	6.5351	10.0058	6.07025	20.8894	16.9556	32.5095	22.6388	41.5715	43.9572	7.41125	3.66931	6.07488	93.5093	7.76909	0.830193
Ldec075060	6.48161	13.2202	14.3047	75.2989	2.58581	6.11119	87.4161	8.86546	7.22463	5.29275	15.519	10.7224	33.2625	13.6261	23.3018	0.260326	2.10077	0.829709
Ldec075070	10.0013	125.986	34.5532	86.0473	253.28	118.509	19.2842	85.328	274.44	94.2347	2.54999	1.33223	54.3262	1.71661	5.24468	177.92	19.2402	0.751868
Ldec075080	0	0.106298	0	0.0944514	0.926101	0.077704	0	0.0713019	0.135739	0.363554	0	0	0.080056	0	0	393.558	196.652	0.968476
Ldec075090	1.31566	56.7928	0.155016	0.440457	0.203905	0.121183	0.306533	2.22876	9.28972	1.29817	3.00174	4.66709	53.5106	0.254946	0.284029	1.05025	7.19459	0.906103
Ldec075100	12.7195	16.5097	11.9072	10.201	22.3685	19.053	36.3839	24.5411	25.2199	30.6754	25.9423	26.8833	15.6007	7.84237	9.66851	32.3666	17.2083	0.469704
Ldec075110	2.57487	3.89384	4.96521	2.4993	4.11564	3.29703	5.68559	14.5551	31.8731	28.791	13.9516	23.1477	20.2335	4.03637	5.02996	25.3509	39.8125	0.695446
Ldec075120	0.500645	0.323472	2.71228	1.17903	0.0655796	0.108894	6.6454	15.527	1.75666	3.6427	12.3094	25.316	112.107	44.5168	64.27	0.295066	9.36476	0.894892
Ldec075130	1.9667	3.23006	1.03081	1.51	2.5466	1.56063	6.77518	2.7543	3.71222	3.15144	4.52477	4.51921	2.49976	0.850781	1.0633	5.94086	22.8409	0.869651
Ldec075140	9.99458	12.9351	9.65859	13.229	23.1963	33.5177	23.548	20.2181	24.9597	26.3092	20.9448	24.6289	13.42	3.87435	4.94851	28.8758	105.258	0.825275
Ldec075150	0	0.20261	0.043187	0	0	0.0353755	0.0895453	0.0379869	0.0437479	0.191004	0.13391	0.0547905	0.0596848	0.015633	0.0782835	0.303236	2.78363	0.971059
Ldec075160	29.6578	22.1556	19.6439	24.8248	35.3665	47.9996	24.3249	32.8487	33.1837	35.8479	34.8628	42.6871	17.1714	13.359	14.8183	51.106	186.319	0.839034
Ldec075210	208.506	465.042	880.734	3014.6	38.3172	5.11171	2.92251	23.9482	38.3465	36.264	43.1505	61.3677	4.55993	0.359107	1.97407	1.37484	70.6555	0.960968
Ldec075220	0.0375369	0.0427893	0.127908	0.22247	0.346444	0.387481	0.053237	0.542018	0.313884	0.386747	0.161695	0.656731	0.19865	0.0542581	0.0760081	0.0222798	0	0.717026
Ldec075230	392.248	171.632	76.541	141.033	5.70372	0.742085	2.25695	2.4972	4.13916	4.22372	4.30483	0.0606653	1.52871	0.222943	0.0334471	0.619142	28.2811	0.929283
Ldec075270	9.44725	14.2339	7.33085	9.24209	16.7364	16.2745	28.8798	14.8814	20.3785	17.3706	21.2024	21.2247	15.7706	6.8806	8.70799	26.5006	48.2091	0.669328
Ldec075280	0.0922781	0.495971	0.124577	0.938517	1.98966	0.107535	1.01238	0.334628	0.751178	0.809401	0.588886	0.620243	0.732109	0.262388	0.306572	0.88673	764.698	0.999178
Ldec075290	2.04656	0.877565	0.00979953	8.59483	0.111673	0.451887	0.342304	0.066635	0.434178	0.0570594	0.124972	0	0.611255	0.0429545	0	0.0171508	0.0625497	0.961775
Ldec075300	109.514	90.3069	80.0738	148.065	249.475	139.593	117.885	160.719	155.159	207.722	183.516	197.333	68.4591	18.2526	18.0177	84.2253	22.5991	0.548693
Ldec075310	19.4992	43.3864	32.6344	47.2276	46.5192	89.7976	104.77	58.1872	52.3032	74.3572	73.554	66.6151	18.7425	20.3582	27.5805	86.8966	146.846	0.632937
Ldec075320	91.7137	120.037	73.3565	64.2517	95.5031	87.4339	251.4	125.388	223.063	178.79	184.09	173.414	109.908	50.2023	55.8523	182.027	295.992	0.563664
Ldec075330	3.90809	6.03987	4.38603	4.1102	6.01809	7.67392	20.0566	6.61658	9.08176	11.4684	7.94905	9.16851	20.8266	3.95307	5.24451	9.72311	9.61798	0.624831
Ldec075350	1.63101	3.12639	2.17675	2.80379	8.05788	6.50272	0.45377	10.4128	32.4111	14.5865	3.49302	4.31339	7.76667	4.01914	4.69404	11.4381	1.64617	0.831998
Ldec075360	0	0.274037	0.0271165	0	0.405167	0.0657763	0.581061	0	0.0441616	0.0929254	0	0	0.041663	0	0	0.144056	0	0.88223
Ldec075390	0.0648198	0.438104	0.0735247	0.0129628	0.28167	0.0954474	2.71415	17.8158	2.4683	4.08929	0.891077	4.4705	94.5655	66.4954	87.5039	0.693905	9.36726	0.869485
Ldec075400	1.41081	6.89062	35.4131	9.93842	7.59609	7.71751	24.5698	16.0378	5.286	22.0402	34.7968	41.7467	33.361	5.7358	6.5026	12.0959	17.302	0.630668
Ldec075410	21.1701	24.41	14.2466	19.0049	44.2414	62.0264	39.2809	56.5228	68.4684	72.2575	51.0347	55.6338	23.1592	7.86191	10.1874	43.3072	61.2312	0.479477
Ldec075420	33.4235	39.3653	40.8527	53.226	51.6894	77.46	76.5969	59.1838	54.6965	74.4375	82.7863	76.6761	27.0754	17.3415	19.5854	57.4769	114.737	0.541413
Ldec075430	19.0041	25.2278	16.7631	14.1802	24.1966	21.4363	48.569	29.052	33.6451	32.816	30.3492	32.3771	16.8878	9.32429	12.1165	38.3065	40.9403	0.489614
Ldec075450	0	0.12864	0	7.45943	20.8682	2.53894	0	0	0	4.86835	0	0.334199	0	0	0.510834	0	13774.6	0.999833
Ldec075460	4.28868	9.22991	2.79183	20.5304	17.0689	42.9524	25.58	13.093	12.6872	22.0432	8.56658	10.9334	15.9491	4.30066	4.8454	20.243	17.0266	0.695625
Ldec075470	3.11176	3.86037	2.12214	1.93893	2.78338	3.5897	8.9444	3.21774	4.36617	3.9258	4.72913	5.53798	2.79283	0.640858	1.13817	19.0934	36.897	0.87839
Ldec075490	0.00658803	0.258993	0.0494773	0.154147	0.177557	0.191043	0.08904	0.0477991	0.165171	0.170156	0.00561666	0.150045	0.122651	0	0.0264224	0.426855	14.8041	0.991381
Ldec075500	0.032155	0.0950537	0	0.058909	16.1812	2.77578	0.148213	0.300413	0.837408	0.656201	0.0205604	0.102562	0.284674	0.00380963	0	1.9324	8.50567	0.939151
Ldec075510	0.118048	0	0.0202017	0.0673513	0.253358	0.0598531	0.340403	0.0228841	0.0430791	0.224273	0.334048	0.130498	0.0203609	0.049641	0	200.047	5.0508	0.997896
Ldec075520	16.371	19.3412	10.9032	14.5736	22.7034	20.5964	52.4858	23.7645	25.0607	33.3215	25.9667	28.0198	17.4175	9.98577	13.981	44.2645	62.5318	0.621436
Ldec075550	1.2355	1.45154	0.9225	2.10345	50.7059	4.61937	0.168532	92.0558	49.4299	117.911	1.88237	1.90357	13.8111	0.838566	2.29378	92.8478	12.7215	0.825614
Ldec075560	9.56583	52.92	5.52149	11.2588	12.6663	19.0172	67.2387	33.7253	34.6233	36.4037	120.52	165.068	44.2618	22.6626	35.0765	75.6769	11.0123	0.775793
Ldec075570	9.57901	10.1949	8.19841	13.6602	3.36137	6.09724	24.6369	7.18923	14.621	9.69808	8.7728	26.2704	11.0997	1.09473	2.69925	39.4289	24.6526	0.711782
Ldec075620	7.64992	9.38768	7.45319	10.4859	2.53867	2.58936	24.8652	6.26243	12.4307	8.94496	7.29905	19.9428	10.7432	1.18571	2.10548	32.8586	17.945	0.711207
Ldec075640	5.61809	6.047	4.45257	5.59318	8.53276	12.1196	14.8084	17.0167	20.6925	22.1804	15.3259	18.4651	15.329	4.1133	4.76884	4.43258	32.5989	0.655862
Ldec075650	8.26603	16.4973	9.40844	11.836	25.1409	22.1032	23.3451	23.8439	24.2569	31.2673	14.9786	18.2984	11.761	6.56456	8.55759	52.3188	45.2288	0.640002
Ldec075660	0.671681	0.987112	0.724641	0.816771	1.04272	1.83422	0.842595	0.627078	0.757185	0.64422	0.302176	0.332189	0.187486	0.10547	0.123099	0.201488	78.8813	0.991918
Ldec075680	1.35823	11.0464	2.37919	1.56321	4.1766	1.74744	5.91116	2.84073	2.91589	3.73886	0.285191	0.441196	0.744202	0.222138	0.341053	14.5456	1.48	0.823008
Ldec075700	63.8876	714.521	328.889	151.329	8.69491	1.97204	0.0959785	43.6301	37.584	49.0923	11.3072	1.28803	1.2513	0.17808	0.696762	1.81252	8.72488	0.937858
Ldec075800	1.03455	6.55144	1.62276	1.70751	9.67704	14.3004	2.65729	13.99	8.81003	22.498	2.43432	5.52845	3.86797	1.16966	1.63343	9.22342	7.09771	0.74635
Ldec075840	0	2.25102	0.185697	0.25522	3.98872	7.12546	1.16964	6.36408	3.65105	7.56188	0.20378	1.2719	1.31583	0.464538	0.495498	1.75428	1.60088	0.734709
Ldec075870	2.43176	8.75189	1.22859	1.55892	6.94869	12.5493	9.51137	9.71084	9.54753	16.106	1.7087	3.18728	7.92802	0.799005	1.20696	5.97159	43.5382	0.857673
Ldec075880	23.5385	38.6277	42.4105	56.7058	92.0788	264.046	84.3666	110.973	70.878	140.046	141.181	153.807	45.1061	46.9546	61.8352	58.2829	183.89	0.680293
Ldec075890	25.2755	52.949	40.4493	55.0804	53.4027	100.944	53.2165	69.7677	47.858	74.5517	77.1134	71.1178	18.4302	21.922	24.1443	64.4499	110.8	0.520154
Ldec075900	14.335	20.8988	17.1156	16.9571	21.7558	32.515	35.1496	22.2807	21.451	24.07	26.7038	27.626	10.4986	8.92959	13.2005	30.9553	35.3333	0.390727
Ldec075910	10.6646	10.2753	6.89473	23.7504	21.9114	24.301	39.4151	17.4857	19.1304	25.4059	14.8686	17.7277	20.7074	8.19625	8.89025	24.044	19.5183	0.565884
Ldec075920	0.0486327	1.12335	0.109935	0.407101	0.409912	0.24212	0.152448	0.777612	0.531296	0.349819	0.254501	0.663173	0.616484	0.247523	0.212131	0.0822677	0.0605204	0.712607
Ldec076120	1.91893	0.527225	0.0186219	1.27644	0.0594275	0.096522	99.2281	784.241	54.8232	3.2034	0.0118519	0.0952341	12564.3	13426.3	11034.8	0.795336	0.908808	0.885736
Ldec076150	0	0.22046	0.0671877	0	0.1054	0.199062	0.070584	0.196472	0.10786	0.0388517	0.16972	1.04291	6.26349	0.806405	1.25981	0	0.199616	0.955253
Ldec076160	0.135011	0	0.0776158	0	0.0134875	0.0215152	0.0307278	0.0869765	0.565745	0	0.324578	0.492623	4.88677	0.622737	1.40326	0.0224157	0.0162613	0.951234
Ldec076220	0.276769	0.537677	1.55695	0.137284	0.426108	0.0932383	0.435594	0.297967	0.454553	0.324788	0.276475	0.221588	0.638364	0.229623	0.369876	0.0712683	0.217363	0.798944
Ldec076230	6.22688	0.610258	0.0389252	3.68922	0.292017	0.625795	342.133	2776.09	195.018	10.1298	0.0627118	0.825466	42307.6	46496.6	38011	2.04659	7.07562	0.887541
Ldec076250	0.01843	0.693944	0.0756976	0.382888	0.452754	0.26283	7.51928	104.167	1.21976	0.398929	0.0645035	0	142.101	929.437	1331.31	0.836864	0.0650516	0.944242
Ldec076270	0.206273	0.828057	0.0657119	0.33861	2.01795	3.71363	0.560874	1.1871	0.904353	0.55388	0.180604	0.504367	1.13178	1.47434	2.23481	40.5394	0.684402	0.974428
Ldec076300	9.08506	16.7049	3.84129	6.26118	17.1251	16.6991	45.5143	16.0121	21.9377	17.9388	19.3803	20.4028	14.7073	7.02551	8.75692	33.3882	106.023	0.838018
Ldec076320	2.49306	0.061217	0	0.0256368	0.625938	0.677705	0.229241	0	0	0.233711	0.0332193	0.235237	0.0129147	0.0274391	0.0369536	1.89087	1.31893	0.864398
Ldec076330	1.62777	0.17855	0	0.0186935	0.275549	0.553454	0.0594742	0.116514	0.0201487	0.0407466	0	0.0965682	0.0544182	0.0406725	0.012213	1.18993	1.02485	0.858634
Ldec076340	0.0925997	0.400165	0.0524701	0.0383353	0.163407	0.03597	0.115308	0.0939516	0.443858	0.348717	0.105761	0.181753	0.184688	0	0.0796136	0	0.0755204	0.722848
Ldec076380	86.6354	74.3452	47.1291	67.3445	143.661	92.2346	182.788	106.433	51.5259	224.794	139.654	198.563	92.2027	67.6389	83.8456	125.705	135.396	0.528707
Ldec076390	31.065	34.2231	32.2246	40.3853	69.0179	76.0833	129.924	72.072	74.5455	78.4923	76.449	70.4025	38.4701	36.5379	47.6059	74.7362	80.6371	0.551204
Ldec076400	0	0.103105	0.185698	0.744201	0.156256	0.112597	0.331581	1.18417	0.149223	0.226115	0.0377417	0	0.0305369	39.8211	58.1257	0.222627	5.41001	0.947619
Ldec076420	0.0335557	0.518072	0.207592	0.131491	0.45183	0.469785	0.908355	0.774529	0.242049	1.52382	0.200257	0.354227	0.26639	0.379051	0.389105	0.254597	0.19591	0.763062
Ldec076440	0.135037	0.0796005	0	0.0574847	0.0753535	0.0400343	1.56035	0.204915	0.154979	0.104727	0.102593	0.0911344	0.135014	0.0582173	0.217549	0.0618252	0.0655381	0.936553
Ldec076510	0.131786	0.0140254	0	0.0688054	0.104229	0	0.0197882	0.36824	0.0354206	0.180518	0.345246	0.111916	0.0169744	0.14287	0.0738445	0	0.0628317	0.777955
Ldec076520	0.133071	0.276771	0.0127436	0.0941039	0.532512	0.205227	0.674659	0.303176	0.2322	0.441173	0.323072	0.185928	0.0912524	0.0700807	0.0683297	0.101024	0.479862	0.671081
Ldec076530	0.80547	0.23799	0.145504	0.0913479	0.252	0.322063	0.505502	0.383124	0.267823	0.592366	0.27598	0.136444	0.33611	0.0723351	0.105057	0.204509	0.0510851	0.691233
Ldec076580	0	0.405219	0	0	0.109882	0.206308	0.177017	0.409484	0.400728	0.584203	0	0.0414116	0.219097	0.0607971	0.0119268	0.0807077	0	0.77292
Ldec076600	0.08716	0.00441955	0.0165367	0.00739989	0.00933062	0.00822239	0.121625	0.0217636	0.0730215	0.0742027	0.0104641	0.00424571	0.171198	0.00433048	0.00362763	0.0131285	0.015356	0.826651
Ldec076610	0.203909	0.110791	0	0.0614482	0.212057	0.0295799	0.543856	0.0761381	0.214574	0.2068	0.0214816	0.0665797	0.150209	0.0120293	0.00642476	0.0299563	0.235171	0.811859
Ldec076620	0.0607454	0.0557309	0	0.0224028	0.0750542	0.00570051	0.148275	0.0733969	0.0944769	0.0856511	0.0610379	0.132285	0.0839385	0.0175671	0.0147167	0.0170609	0.121189	0.611805
Ldec076630	0.111552	0.0817539	0.0747463	0.0600882	0.252954	0.149305	0.573631	0.0894156	0.253768	0.0697775	0.0104126	0.0429192	0.407899	0.0122458	0.0309016	0.0597826	0.163071	0.79619
Ldec076640	0.633455	0.374104	0	0.042728	0.247333	0.0737385	0.607819	0.135025	0.605722	0.587546	0.164282	0.51696	0.230225	0	0	0.02635	0.215423	0.622383
Ldec076650	0.573279	0.30545	0.0269356	0.0867965	0.556443	0.138723	0.970123	0.324421	0.622853	0.260741	0.238143	0.316803	0.284746	0.134285	0.108761	0.153261	0.281885	0.715659
Ldec076660	0	0.124286	0	0.0163531	0.071117	0	0.11727	0	0	0.0866179	0.047003	0.142808	0.0933663	0	0	0	0.163883	0.73349
Ldec076680	0.249226	0.205396	0.0256713	0.00944668	0.0675391	0.0681607	0.180566	0.0880442	0.181855	0.11655	0.0064371	0.0635176	0.212146	0.0686045	0.0825707	0.0344538	0.416568	0.750914
Ldec076810	0.0639333	0.095904	0.0139713	0.0248354	0.0160426	0.0103484	0.17834	0.0389555	0.116435	0.0347356	0.0176461	0.0407528	0.0526766	0	0	0.00861917	0.0273961	0.802956
Ldec076840	0.266158	0.449012	0.0610174	0.116071	0.585151	0.0451952	1.06974	0.271145	0.889386	0.353464	0.0770667	0.275909	0.256334	0	0.112632	0.213675	0.17987	0.757414
Ldec076850	0.512921	0.654031	0.165874	0.0980628	0.598914	0.661877	1.65565	0.182985	0.58283	0.346634	0	0.166357	0.067198	0.0958889	0.11848	0.129917	0	0.834583
Ldec076860	0.42157	0.304885	0.0940205	0.0178851	0.177972	0.141596	0.332346	0.0628757	0.797515	0.424838	0.347739	0.101649	0.391461	0	0.0122898	0.0610119	0.0957121	0.765847
Ldec076880	0.446427	0.497107	0.0310903	0.139935	0.431291	0.180367	0.620407	0.150349	0.369006	0.302329	0.0783437	0.136667	0.120146	0.0383634	0.0660515	0.119014	0.179185	0.669
Ldec076890	0.0628517	0.114731	0	0	0.259634	0.217662	0.916052	0.161254	0.17267	0.403662	0.317979	0.355768	0.0726125	0.0398359	0.0259714	0.18532	0.0661192	0.832428
Ldec076900	0.0725155	0.0820939	0.0126958	0.0127005	0.0938556	0.021918	0.140833	0.0368479	0.0407622	0.0977332	0.0318347	0.0851589	0.0355566	0.0188187	0.027828	0.0555573	0.090029	0.637911
Ldec076910	0	1.10825	0.0860655	0	0.83852	0.072289	11.6424	0.640036	0.275243	0.350791	0.3831	0.433107	0.203871	0	0	0.331546	0.109272	0.97406
Ldec076920	0.106731	0.272486	0.0537853	0.00856547	0.137568	0.295839	3.55994	0.038277	0.132147	0.20968	0.136756	0.0699889	0	0	0.0507287	0.101041	0.133415	0.969329
Ldec076930	0.26916	0.277023	0.0660306	0.0804093	0.161628	0.107291	9.86954	0.13748	0.251291	0.603543	0.304991	0.286535	0.116949	0	0.23035	0.194275	0.408009	0.977868
Ldec076940	0.169447	0.18081	0.0256935	0.175556	0.166325	0.0778442	0.536028	0.127236	0.121816	0.339552	0.174919	0.48975	0.0773517	0.0377445	0.0511713	0.0155654	0.125606	0.725249
Ldec076960	0.291771	0	0	0.033854	0.223347	0.245795	0.454829	0.151285	0.443927	0	0.541033	0.829155	0	0	0.0930516	0	0.23265	0.795609
Ldec076970	0.163021	0.118339	0	0.229825	0.253856	0.0806515	0.246841	0.156207	0.141831	0.15947	0.148629	0.415942	0.0628144	0.0163993	0	0.0202996	0	0.729802
Ldec076980	0.0412224	0.0622726	0.0638857	0.0477309	0.334538	0.519195	0.641735	0.196755	0.161649	0.265795	0.422517	0.2241	0.110741	0.0935745	0.140957	0.504594	2.26142	0.894113
[truncated: 13,012 more rows]
